# Supplementary material for: Identification of an intraocular microbiota
Source: Cell Discov. 2021 Mar 9;7:13. doi: 10.1038/s41421-021-00245-6 (PMC7943566; doi:10.1038/s41421-021-00245-6)
Supplement: Supplementary file 3 — Supplementary Table S2 [file 41421_2021_245_MOESM3_ESM.xlsx]

## Sheet: Table S2
Supplementary Table S2. Bacteria found in AH specimens from cataract patients (the relative abundance>0.1% in at least one sample)
name	Ave Relative Abundance	Cataract01	Cataract02	Cataract03	Cataract04	Cataract05	Cataract06	Cataract07	Cataract08	Cataract09	Cataract10	Cataract11	Cataract12	Cataract13	Cataract14	Cataract15	Cataract16	Cataract17	Cataract18	Cataract19	Cataract20	Cataract21	Cataract22	Cataract23	Cataract24	Cataract25	Cataract26	Cataract27	Cataract28	Cataract29	Cataract30	Cataract31	Cataract32	Cataract33	Cataract34	Cataract35	Cataract36	Cataract37	Cataract38	Cataract39	Cataract40	Cataract41
Propionibacterium acnes	47.0044	52.6228	55.218	11.8376	47.331	41.1361	78.2245	53.1166	32.7039	41.5806	44.6456	25.7282	26.8345	44.5276	44.9256	15.7512	69.4316	37.7932	30.8292	20.1147	12.5537	40.6657	63.3526	44.994	10.5067	45.231	23.3958	31.4244	41.1583	26.1051	59.7368	44.8427	95.8341	51.7113	24.4423	85.5643	79.1397	77.5679	83.1534	76.6373	70.9883	63.8228
Staphylococcus warneri	22.2586	8.4942	23.0965	75.9459	11.6458	42.5942	2.49164	22.0307	0.478828	0.225748	2.16173	22.0896	13.4673	27.9556	4.40987	71.9186	3.58949	13.1972	0.724612	57.0284	71.7892	35.0515	10.6884	0.357844	75.5866	0.0675028	61.7984	40.9185	38.715	59.8781	28.5176	43.6574	1.36297	6.15828	26.0945	0.654651	1.36842	2.63172	0.515753	1.72578	0.613092	0.905375
Pseudomonas mendocina	3.26263	5.07193	2.11879	0.735896	3.02619	1.19281	1.58446	2.2746	8.02946	8.06424	5.31661	5.36757	6.16187	2.23574	5.00879	1.20134	3.01329	5.26668	8.38374	1.97687	1.42788	2.51275	0.768227	6.21035	1.81751	5.80466	1.87572	2.88514	1.96125	1.75952	1.11458	0.791009	0.229507	6.03081	5.30457	0.851717	2.70214	1.40333	1.14145	1.56197	6.39524	3.18779
Staphylococcus epidermidis	2.19579	2.63056	5.16634	3.76606	14.0628	5.45053	4.24644	8.06339	2.35247	1.18952	2.48587	1.7145	2.38302	3.43888	0.969764	0.457925	1.65322	1.40391	2.00322	1.41907	0.431886	0.907079	1.50578	1.82108	0.531264	1.19519	0.924875	1.00652	1.21756	0.542701	0.5878	0.49835	0.0843217	0.969746	3.44918	0.976775	0.985396	2.89788	0.676051	1.22519	0.624027	2.11128
Escherichia coli	1.74958	1.03166	1.01821	0.589906	2.29069	0.705232	0.736369	1.06805	5.26741	3.08319	4.10119	3.49994	3.92291	1.64914	3.32866	0.484531	1.57502	3.31972	5.16339	1.61835	1.18722	1.38892	0.486187	2.46561	0.47488	3.28038	0.524753	1.30391	1.39755	0.636798	0.515324	0.39846	0.141095	2.62375	3.39272	0.972109	0.80388	0.75262	0.956752	0.702036	1.02138	1.85282
Blattabacterium sp	1.62759	3.37741	0.842332	0.456417	1.90124	0.604459	0.686051	1.0508	4.88561	2.91539	4.63742	3.00691	4.29112	1.45732	2.74444	0.609311	1.07807	2.98553	4.86667	0.97256	1.00154	1.16537	0.410954	2.56721	0.360077	1.93672	0.447053	1.08029	0.55202	0.512377	0.281933	0.393051	0.107616	2.78612	3.36431	0.877965	0.820905	0.905094	0.633795	0.68479	0.760246	1.71269
Ochrobactrum anthropi	1.49848	0.57226	0.973282	0.414316	1.43627	0.521401	0.635407	0.89765	3.18414	2.67498	3.29657	2.42591	2.63296	0.887151	2.10291	0.282834	0.950726	2.22964	2.89011	0.826391	0.91511	0.865707	0.321101	2.47094	0.56343	3.39566	0.732302	1.02731	0.714468	0.763971	0.543475	0.227204	0.0735173	1.64518	2.64823	0.389397	2.28077	0.393047	0.620101	0.653998	6.91303	3.44502
Micrococcus luteus	1.27273	1.52226	0.456064	0.459769	0.450261	0.300433	0.416962	0.225045	2.06105	1.13408	2.20585	2.05767	2.02068	2.07115	3.19295	0.380201	1.13682	4.19552	4.03726	0.941784	0.618966	2.42293	0.653246	3.58903	0.397151	2.71517	0.553142	0.55642	0.429844	0.437344	0.528635	0.31937	0.257398	1.28654	0.722318	0.558612	0.567305	1.24717	0.442402	1.25966	0.641289	2.71217
Pseudomonas stutzeri	1.20359	2.73155	0.677737	0.197442	1.28173	0.516364	0.462255	0.720135	2.16677	4.04555	1.40434	1.84553	1.62222	0.697992	1.66141	0.4908	1.23316	1.41097	2.52362	0.507309	0.327904	1.05807	2.44374	2.42429	0.671179	1.52025	0.638736	0.891297	0.849398	0.385891	0.484531	3.54983	0.100747	2.1598	1.7159	0.319985	0.446436	0.442128	0.666596	1.24936	0.280579	0.523538
Kytococcus sedentarius	1.20697	0.028187	0.0519491	0.0252234	0.00400354	0.0285415	0.0086794	0.00516319	3.07745	1.44327	2.97814	2.869	2.84018	0.887711	5.29299	0.378949	1.13258	6.36139	5.02315	1.10586	1.24432	1.10753	0.52576	3.72598	0.863803	4.66784	0.983591	0.491869	0.294424	0.411959	0.229932	0.0205323	0.0156968	0.155402	0.0533161	0.418954	0.0485209	0.224203	0.263077	0.0599798	0.0477274	0.0890556
Mycobacterium abscessus	1.15151	3.77078	1.02675	0.192599	1.03521	0.45827	0.616295	0.974563	2.76953	4.68354	1.205	2.15769	1.60421	0.823795	1.67924	0.715251	1.2276	1.46141	2.31658	0.622823	0.36353	1.2681	0.31682	2.80899	0.980403	1.30681	0.796199	0.944985	0.77636	0.549347	0.313876	0.367954	0.123221	2.89611	2.00737	0.241185	0.306949	0.32673	0.389453	0.205863	0.168175	0.412327
Agrobacterium sp	1.15596	0.218634	0.695186	0.426079	1.39144	0.441548	0.509274	0.916986	3.82457	1.63611	2.74832	2.22461	2.68345	1.27207	2.22248	0.284669	1.04484	2.11342	3.951	0.707074	0.603283	0.782889	0.265031	1.98508	0.526787	3.08812	0.678442	0.944086	0.75058	0.81448	0.456269	0.220074	0.0765566	1.38846	2.12987	0.532884	0.375443	0.391936	0.334734	0.525269	0.415048	0.797095
Shigella sonnei	0.870443	0.498734	0.499994	0.268909	1.12773	0.373987	0.372519	0.560462	2.22497	1.81327	2.0591	1.72719	1.98398	0.770089	1.61266	0.209837	0.805369	1.73264	2.56836	0.876074	0.532369	0.702834	0.235501	1.23977	0.22145	1.64425	0.23599	0.609868	0.713887	0.319155	0.246494	0.206434	0.0669881	1.40271	1.79238	0.500117	0.389909	0.322718	0.531978	0.349073	0.469153	0.869275
Shigella boydii	0.815263	0.599206	0.411491	0.24935	0.994161	0.343026	0.314008	0.479945	1.99245	1.61083	1.80896	1.64198	1.84174	0.758499	1.5243	0.200532	0.753304	1.66729	2.60729	0.811993	0.571901	0.686053	0.20419	1.1581	0.208624	1.66089	0.190064	0.595827	0.556348	0.310848	0.210852	0.165064	0.0609521	1.24399	1.62254	0.513445	0.383811	0.329246	0.463151	0.323385	0.454854	0.90131
Streptococcus suis	0.748644	0.270447	0.435465	0.448877	0.919037	0.35942	0.34328	0.757836	2.13189	1.1441	1.31293	1.32149	1.93176	0.764118	1.29421	0.345407	0.705829	1.18131	1.9113	0.538578	0.696533	0.53687	0.135198	1.17853	0.606917	1.90298	0.544028	0.788299	0.632972	0.568519	0.399085	0.2136	0.0455263	0.829566	1.35404	0.242503	0.233609	0.275674	0.235211	0.356804	0.295733	0.504918
Acinetobacter baumannii	0.725954	1.90108	0.28049	0.0958022	0.922693	0.245094	0.874967	0.630448	1.34409	1.8034	1.13345	1.21116	1.57135	0.512711	1.10065	0.335178	0.639264	1.09672	1.21169	0.783344	0.239125	0.590739	0.112822	1.61099	0.506986	1.50948	0.301574	0.579469	0.75227	0.243311	0.188526	0.173718	0.0527908	0.839353	1.543	0.437922	0.292187	0.295639	0.329345	0.368556	0.386277	0.716473
Shigella flexneri	0.688527	0.498388	0.37911	0.237826	0.867369	0.280294	0.285717	0.43755	1.77942	1.29056	1.53596	1.49458	1.41177	0.695962	1.2481	0.166386	0.625883	1.3571	2.30546	0.731375	0.440828	0.483785	0.17342	0.979166	0.168807	1.37199	0.182716	0.475055	0.4311	0.26591	0.185596	0.149522	0.056663	1.06192	1.36616	0.444365	0.313471	0.268969	0.361871	0.295924	0.371215	0.752324
Mycoplasma hyorhinis	0.549448	0.234502	0.0901962	0.331192	0.5569	0.14539	0.117184	0.0343641	0.742112	2.29271	1.43278	1.37241	0.509713	0.571148	0.436658	0.135835	0.379571	0.388294	0.0575918	1.07069	0.627914	0.527448	0.0311737	1.68707	0.320198	3.38211	0.226732	0.740298	1.08865	0.371774	0.486106	0.219929	0.0502645	0.679034	1.11384	0	0	0.0755963	0	0	0	0
Acinetobacter sp	0.610202	1.04211	0.235543	0.129615	0.739283	0.239018	0.934514	0.45532	1.11741	1.29396	0.889405	0.997983	1.61143	0.514165	0.954293	0.165026	0.402684	0.654261	0.997883	0.717111	0.310172	0.538986	0.112339	1.10352	0.315416	1.11328	0.303746	0.487347	0.974736	0.24041	0.198171	0.155486	0.0486813	0.748253	1.1118	0.457036	0.315223	0.311491	0.336571	0.409087	0.394567	0.940962
Comamonas testosteroni	0.554451	0.686259	0.297779	0.0910578	0.528191	0.228065	0.241843	0.366728	1.30783	1.38729	0.890527	1.03285	1.17871	0.44023	0.905031	0.236158	0.443891	0.595709	1.03946	0.424808	0.194439	0.543821	0.150075	1.16821	0.339976	1.22899	0.318673	0.433413	0.405748	0.269429	0.241692	0.426942	0.0433998	0.852918	0.922525	0.268798	0.520171	0.397677	0.346518	0.373585	0.285019	0.678075
Shigella dysenteriae	0.478412	0.386289	0.262027	0.161303	0.558872	0.199179	0.217344	0.272848	1.33618	1.00328	1.08638	0.970615	1.12323	0.469005	0.943397	0.122708	0.38093	0.932043	1.22172	0.48876	0.292555	0.375429	0.103748	0.664686	0.113902	1.00118	0.140552	0.319939	0.312785	0.173576	0.119836	0.0961124	0.0339806	0.751101	0.925136	0.280845	0.261729	0.213107	0.241268	0.205498	0.279885	0.571913
Stenotrophomonas maltophilia	0.481341	0.0930473	0.039333	0.0297484	0.136527	0.0588609	0.0747424	0.0722695	0.337136	0.503401	0.263826	0.250421	0.40617	0.139548	0.309076	0.0471842	0.179384	0.276427	0.231001	0.130514	0.0966144	0.206701	0.0363012	0.252004	0.0851433	0.339011	0.160016	0.11552	0.172784	0.101216	0.194123	0.0489921	0.0345157	0.337469	0.369005	0.27691	2.1832	1.22874	0.260453	0.998848	3.96025	4.69854
Staphylococcus aureus	0.428806	0.292152	0.678531	0.149662	0.369115	0.695776	0.966672	0.277891	0.172437	0.395148	0.477853	1.05297	0.575983	0.150775	0.48572	0.707299	1.26547	0.517578	0.568023	0.488756	0.186257	0.413354	1.02989	0.461783	0.187818	0.277574	0.0990488	0.165523	0.264798	0.186096	0.663555	0.254298	0.016664	0.302799	0.172508	0.389142	0.111358	0.233015	0.430606	0.762294	0.260691	0.424159
Pseudomonas aeruginosa	0.37562	0.664163	0.225934	0.0219401	0.149155	0.0716576	0.157765	0.12778	0.313952	0.524215	0.197363	0.379917	0.421543	0.162098	0.235916	0.194222	0.180339	0.120821	0.393356	0.0865086	0.0906882	0.142669	0.0442496	0.382972	0.0887705	0.410759	0.0980309	5.3128	0.232702	0.119512	0.11906	0.0691749	0.0223179	0.710709	0.431925	0.121996	0.239982	0.300126	0.180808	1.06996	0.318279	0.264279
Ralstonia pickettii	0.320078	1.37388	0.332545	0.0658805	0.299852	0.125533	0.142707	0.22064	0.601384	0.889514	0.29013	0.602835	0.557242	0.0881899	0.47068	0.205778	0.236877	0.332885	0.589009	0.20278	0.0794512	0.139646	0.094365	0.879726	0.210678	0.332632	0.186559	0.360895	0.235712	0.144373	0.0583605	0.0826289	0.0279556	0.473547	0.998594	0.0968731	0.185656	0.331572	0.133794	0.114619	0.134982	0.192219
Staphylococcus haemolyticus	0.278246	0.387389	0.261611	0.426854	0.319755	0.276501	0.0712498	0.516933	0.069393	0.107334	0.217508	0.440107	0.332878	0.208686	0.542409	0.554981	0.112477	0.1915	0.275995	0.457621	0.380852	0.280091	0.131174	0.12398	0.462246	0.250002	0.468996	0.496275	0.542916	0.492485	0.210438	0.251904	0.0155134	0.141567	0.322595	0.105032	0.0943654	0.276094	0.219971	0.168801	0.0561058	0.145487
Achromobacter xylosoxidans	0.251012	0.337019	0.13449	0.0568202	0.252352	0.103492	0.123973	0.16804	0.516558	0.631152	0.431325	0.481424	0.507444	0.120173	0.417263	0.0967297	0.168768	0.401493	0.868369	0.123642	0.104229	0.17597	0.0502584	0.507128	0.124501	0.489334	0.111909	0.246757	0.106979	0.127011	0.0890134	0.0710781	0.0322029	0.503217	0.457674	0.0780447	0.196356	0.157658	0.0855914	0.106905	0.313453	0.215689
Bordetella petrii	0.211135	0.664331	0.169316	0.0326337	0.245015	0.0871274	0.0902487	0.166267	0.548101	0.84762	0.152739	0.358177	0.358788	0.138833	0.349603	0.116786	0.224216	0.245036	0.463714	0.122777	0.0617748	0.228787	0.0690717	0.590449	0.151647	0.255998	0.14223	0.158965	0.13439	0.0974517	0.0555631	0.0760347	0.0231634	0.427022	0.430563	0.0565879	0.0533454	0.0603414	0.0579672	0.0315898	0.0536251	0.0586291
Lactococcus lactis	0.203525	0.257182	0.103706	0.0777898	0.284689	0.0707927	0.100139	0.211306	1.04142	0.269303	0.267889	0.326798	0.314283	0.203994	0.388473	0.0253267	0.114426	0.365162	0.685103	0.165577	0.168108	0.055289	0.0689288	0.126164	0.0596208	0.255384	0.0437527	0.173724	0.0539197	0.801487	0.0286624	0.015108	0.0144701	0.251365	0.484719	0.0691625	0.0185653	0.0156978	0.203848	0.0882682	0.0224759	0.0524229
Streptococcus oralis	0.163866	0	0.261619	0.0268812	0.0438714	0.0460805	0.0754445	0.0524667	0.26795	0.086381	0.244456	0.0571762	0.132509	0.768447	0.116855	0.00556731	0.192256	0.0915733	0.168434	0.0666689	0.014706	0.0197496	1.30003	0.199086	0.026078	0.0637127	0.0803767	0.0709206	0.0566024	0.0427873	0.0273025	0.0208158	0.0305326	0.138337	0.0939576	0.05907	0.112811	0.102535	0.106442	0.140534	0.0458776	1.26159
Staphylococcus pasteuri	0.153339	0.213854	0.203944	0.377192	0.0827994	0.24076	0.022856	0.181564	0.0292431	0	0	0.151543	0.0688643	0.184604	0.0542226	0.398657	0.0686162	0.0879869	0	0.450419	0.481488	0.248531	0.0829175	0	0.54563	0.0361214	0.32721	0.241247	0.257391	0.449306	0.150505	0.215277	0.008988	0.0516418	0.209745	0.049523	0.0170429	0.0294189	0.00150866	0.0247857	0.0214582	0.0200196
Xylella fastidiosa	0.147295	0.505412	0.129128	0.0185241	0.134001	0.065	0.0817123	0.0973711	0.409519	0.489694	0.12058	0.354484	0.103109	0.0717021	0.29886	0.116966	0.180347	0.247178	0.33055	0.0901172	0.0848141	0.144412	0.0450349	0.387728	0.124832	0.200428	0.100437	0.0871494	0.07481	0.0235881	0.0267123	0.0576913	0.0153926	0.338518	0.2186	0.0321391	0.044131	0.0266929	0.0572028	0.0380496	0.0363811	0.0300851
Pseudomonas fulva	0.14567	0.191437	0.117607	0.0394136	0.130516	0.0749135	0.074246	0.0925372	0.405989	0.377602	0.270193	0.168325	0.337675	0.112475	0.274123	0.0780476	0.139567	0.206476	0.577899	0.063243	0.0490667	0.115177	0.041752	0.263601	0.0904896	0.225082	0.0925473	0.12464	0.155527	0.0820004	0.0581782	0.0381305	0.0114821	0.289098	0.259844	0.0511858	0.0377596	0.038571	0.047859	0.0369423	0.0468216	0.0844252
Rothia mucilaginosa	0.143869	0.207988	0.0259253	0.0472042	0.276705	0.0445288	0.956389	0.0217705	0.127984	0.217682	0.397804	1.05094	0.118402	0.100991	0.158996	0.00610525	0.0276594	0.103535	0.0957752	0.0663412	0.0501728	0.0649738	0.174246	0.106446	0.0195736	0.123506	0.0959779	0.196594	0	0.0386413	0.0532276	0.0505015	0.0222178	0.209394	0.127494	0.0228147	0.0932365	0.175517	0.0808835	0.0493565	0.0117391	0.0794029
Thermus scotoductus	0.135635	0.786085	0.0804125	0.0191964	0.0684162	0.0135923	0.0935839	0.0312201	0.145555	0.0323165	0.211791	0.12706	0.102137	0.0302106	0.0984682	0.0189834	0.253561	0.0508308	0.00256724	0.0480131	0.0242077	0.046443	0.0277922	0.0929347	0.0540883	0.0333703	0.00441029	0.0477586	0	0.022787	0.0192612	0.0571086	0.00773231	0.174798	0.0703021	0.523788	0.229605	0.442471	0.573432	0.455342	0.0906234	0.348761
Burkholderia multivorans	0.137777	0.113802	0.0506183	0.0331113	0.0880704	0.0674306	0.0497159	0.0943575	0.49371	0.562927	0.108991	0.27778	0.258586	0.0721192	0.245566	0.0839598	0.171566	0.233477	0.472759	0.0917899	0.0936793	0.0948078	0.0494063	0.316599	0.111844	0.24653	0.105529	0.120484	0.0264204	0.0317174	0.0436857	0.0341547	0.0194618	0.267628	0.249943	0.0230982	0.0415777	0.0257227	0.0279124	0.0353503	0.0873609	0.0256177
Porphyromonas gingivalis	0.137484	0	0.00178081	0.000648493	0.0937494	0.00185706	0.0131975	0	0	0	0	0.00468977	0.119039	0	0	0	0	0	0.00511685	0.013671	0	0.025456	4.87464	0.00487451	0	0	0.00586021	0.0132207	0	0	0.00319919	0.0212474	0.00262697	0.0287667	0.0140121	0.0155409	0.0530799	0.0654128	0.0111118	0.228976	0.0150521	0
Acinetobacter calcoaceticus	0.132127	0.19589	0.0598334	0.0132863	0.175136	0.037394	0.0393646	0.0621463	0.176946	0.127862	0.104302	0.13542	0.184374	0.0545593	0.128815	0.031681	0.0703617	0.1161	0.254388	0.0744184	0.00950708	0.0507278	0.0254021	0.143193	0.0372638	0.134082	0.0352593	0.0446918	0.0898149	0.0417164	0.0151244	0.0236498	0.00795495	0.119332	2.21666	0.0328728	0.105951	0.0693127	0.0445971	0.0433574	0.0274921	0.0569524
Delftia acidovorans	0.114523	0.159497	0.0455456	0.019632	0.121261	0.038924	0.0514342	0.071029	0.261551	0.198356	0.0761978	0.167269	0.211311	0.13315	0.208848	0.482145	0.0899119	0.0905656	0.172709	0.0602562	0.0524664	0.0700578	0.0269854	0.193364	0.036322	0.234746	0.0948215	0.0657858	0.0592356	0.063934	0.0718026	0.0232365	0.00706907	0.165163	0.170653	0.0779351	0.118309	0.105273	0.0994258	0.0925627	0.0536859	0.153009
Pseudomonas sp	0.1235	0.361792	0.101296	0.0195314	0.118619	0.0865358	0.0675857	0.0890385	0.207575	0.264947	0.148549	0.195971	0.13473	0.0838397	0.169158	0.0826092	0.167898	0.126983	0.11975	0.066503	0.0306775	0.106665	0.0389312	0.223268	0.060956	0.115528	0.0588286	0.0885993	0.0968455	0.0311713	0.295165	0.185671	0.00697617	0.20733	0.16725	0.0379906	0.100659	0.195399	0.0552333	0.121508	0.0717295	0.154203
Dechlorosoma suillum	0.126763	0.139188	0.0919801	0.0282803	0.158742	0.0652745	0.0638576	0.113675	0.301809	0.416358	0.202365	0.252383	0.251849	0.0720901	0.283739	0.0593184	0.112235	0.209617	0.251628	0.0648328	0.0671525	0.0730056	0.0265553	0.250264	0.0529247	0.193956	0.0770302	0.0915931	0.100514	0.033202	0.0336417	0.0518679	0.0135414	0.272845	0.353201	0.0373215	0.0434824	0.0354046	0.059897	0.0619463	0.0651753	0.0635206
Lactobacillus crispatus	0.125756	0	0.0124849	0.0103919	0.073977	0.0207873	0.0182113	0.0404801	0.519482	0.141923	0.332938	0.185531	0.685959	0.160494	0.397697	0.0143739	0.0723085	0.465357	0.343357	0.0570501	0.0604045	0.0788033	0.0194176	0.576079	0.0119968	0.195084	0.061627	0	0.0464985	0	0.00961235	0.00418002	0.00210481	0.0464177	0.105253	0.0393698	0.0272992	0.0848167	0.0238477	0.0585075	0.12814	0.023734
Methylobacterium radiotolerans	0.112308	0.0290611	0.0534738	0.226261	0.153	0.0288234	0.0730656	0.0834828	0.420667	0.47542	0.0858665	0.184433	0.156414	0.189275	0.1344	0.149885	0.0507934	0.117086	0.276566	0.066211	0.0654304	0.0555916	0.0187797	0.109542	0.0450847	0.104922	0.0908226	0.100912	0.0599612	0.0855866	0.0421444	0.0879102	0.00522487	0.132511	0.213091	0.0417955	0.0455788	0.0411848	0.0571992	0.0630523	0.0933119	0.090797
Corynebacterium kroppenstedtii	0.113691	0	0.00599869	0.0090499	0.00546834	0.00515162	0.00254035	0.0103545	0.00423049	0.021697	0	0.0203111	3.05843	0.0644948	0	0	0.0274283	0.0151304	0.00492463	0	0	0.158134	0.0319876	0	0.00164691	0.0320065	0	0.00763445	0	0.00198688	0.00769751	0.00438196	0.00202263	0.00615244	0	0.000879827	0.0041421	0.0179873	0.00611106	1.08279	0	0.0405463
Psychrobacter sp	0.109932	0.441394	0.0387127	0.00538266	0.124264	0.0417087	0.220709	0.0360878	0.128566	0.371695	0.0375404	0.153852	0.0900089	0.0330123	0.414921	0.034551	0.0923667	0.106324	0.0485386	0.070245	0.066747	0.045734	0.0262733	0.0597263	0.00811622	0.157733	0.103073	0.459845	0.103985	0.0913886	0.0644885	0.0290932	0.0107984	0.367632	0.0581523	0.0932221	0.023815	0.0590959	0.0389001	0.0391698	0.0624681	0.0478731
Streptococcus pneumoniae	0.0983955	0.0866415	0.0329134	0.0235966	0.0339101	0.0368463	0.0199879	0.0248556	0.121861	0.167409	0.255999	0.216693	0.0318855	0.105455	0.158169	0.00753559	0.124	0.110977	0.257115	0.0631675	0.0348342	0.080196	0.891025	0.0731997	0.0138367	0.0274393	0.0575396	0.0488698	0.0446914	0.0453095	0.0184775	0.014025	0.0364142	0.112611	0.198278	0.0316798	0.0795434	0.0701637	0.0513427	0.114476	0.0260809	0.0851634
Rothia dentocariosa	0.103226	0	0.163157	0.0115783	0.0195767	0.0445503	0.0297638	0.0180338	0.512184	0.00907897	0.166105	0.118987	0.166978	0.151495	0.0900675	0.00490408	0.0964086	0.144445	0.158672	0.0342572	0.0113348	0.00652383	1.20242	0.0458053	0.0297479	0.0625002	0.0234038	0.1379	0.0218135	0.0116396	0.0195406	0.00463495	0.0209003	0.0795934	0.0395012	0.049824	0.0963871	0.081774	0.0253582	0.245064	0.0318246	0.0445366
Delftia sp	0.0925682	0.0915594	0.025108	0.0116368	0.110973	0.025803	0.0444646	0.0597384	0.196387	0.145067	0.0937191	0.147701	0.154788	0.0889156	0.164639	0.458688	0.0692298	0.0754833	0.165836	0.0776003	0.0198782	0.0474589	0.0116644	0.133883	0.0391663	0.179201	0.0885258	0.0513209	0.0396716	0.0438492	0.0609222	0.015701	0.00641352	0.12232	0.155226	0.0662864	0.0903628	0.0930394	0.0802228	0.0962694	0.0289393	0.11764
Prevotella melaninogenica	0.102859	0	0.0195083	0.00851074	0.049032	0.0775748	0.0124303	0.00609877	0.0288108	0.124137	0.0996327	0.411529	0.153785	0.100664	0.122723	0.00256548	0.0361136	0.00599683	0.17583	0.0537632	0.0310583	0.130298	1.1434	0.484261	0.00146867	0	0.0158209	0.0739418	0.0335692	0.0302184	0.0343973	0.0371832	0.00570654	0.148444	0.24338	0.0606877	0.0611622	0.0627057	0.0262587	0.0428306	0.0295973	0.0321329
Novosphingobium sp	0.0969506	0.195678	0.0777292	0.0183498	0.0364873	0.0492591	0.0879302	0.0290599	0.280514	0.354822	0.115951	0.224464	0.194227	0.064317	0.144262	0.0502714	0.197312	0.0420653	0.249526	0.115227	0.0181551	0.105886	0.0300145	0.378572	0.0561467	0.157311	0.0220506	0.0413892	0.0139755	0.0758157	0.0462252	0.0276395	0.00927843	0.149134	0.164501	0.025317	0.0164101	0.022152	0.0200693	0.0194691	0.0067965	0.0412156
Haemophilus parainfluenzae	0.0983427	0.00940421	0.0602855	0.00585421	0.15815	0.0313101	0.0440155	0.0383899	0.768821	0.268928	0.0148856	0.0635047	0.134326	0.283843	0.115883	0.0117781	0.0460945	0.0985552	0.0606269	0.0899889	0	0.138403	0.0515688	0.156765	0.00386192	0.0643315	0.00826602	0.0313291	0.148437	0.0232956	0.0361005	0.0342515	0.0521724	0.0559052	0.0474351	0.0299156	0.218542	0.250439	0.0985194	0.16068	0.0934183	0.0237697
Herminiimonas arsenicoxydans	0.0950905	0.510077	0.0287795	0.0292108	0.0794493	0.0450739	0.0278328	0.0481917	0.302285	0.177181	0.232237	0.149969	0.183894	0.0360658	0.133398	0.0161504	0.108446	0.160967	0.138994	0.00940148	0.0456237	0.0397863	0.0276182	0.243034	0.0211821	0.0914796	0.00503756	0.0818267	0	0.0354926	0.0352011	0.0153945	0.00566055	0.184639	0.211995	0.042121	0.0725125	0.072296	0.0545824	0.032641	0.0362294	0.126752
Streptococcus pseudopneumoniae	0.0957799	0.0179168	0.0488134	0.0271863	0.0274839	0.0405114	0.0211221	0.0303187	0.1701	0.103856	0.153143	0.146194	0.0500707	0.153463	0.10303	0.00841482	0.0735226	0.197154	0.21451	0.0318399	0.0388985	0.0746275	0.869348	0.104795	0.0147153	0.0561749	0.0393708	0.0596878	0.00831764	0.0155339	0.0154751	0.0146825	0.0432984	0.108228	0.214635	0.0648561	0.0932963	0.077848	0.0819045	0.110452	0.0323599	0.169821
Corynebacterium variabile	0.0898234	0.468768	0.0690179	0.00956398	0.0902907	0.0424869	0.0521045	0.0279242	0.177896	0.152432	0.07239	0.0659478	0.00710044	0.222508	0.0328737	0.0357988	0.196141	0.0682977	0.110563	0.0125035	0	0.106357	0.0636458	0.230715	0.0246498	0.303073	0.0381884	0.0662024	0.0690014	0.0566443	0.0768073	0.0838046	0.0302733	0.0668716	0.0504614	0.0351164	0.111199	0.130604	0.0457331	0.0998216	0.0645314	0.0144493
Klebsiella pneumoniae	0.0887041	0.0625488	0.119111	0.0382215	0.1434	0.0264289	0.060985	0.0726601	0.254222	0.0966855	0.179377	0.109736	0.150047	0.0917572	0.163219	0.0144004	0.0801055	0.174287	0.585092	0.0502967	0.053254	0.0541495	0.0660306	0.148492	0.0774364	0.171991	0.0265191	0.0735441	0.0204971	0.0154943	0.0261296	0.0128982	0.00432985	0.0592677	0.111352	0.0213906	0.0278678	0.0175338	0.0259304	0.0513513	0.0465174	0.0523112
Lactobacillus amylovorus	0.0823557	0.0377775	0.0433891	0.014698	0.03756	0.0373859	0.013959	0.107753	0.308842	0.164236	0.301974	0.138181	0.203328	0.0374204	0.100861	0.0280925	0.0602864	0.0969966	0.136268	0.0232388	0.0410087	0.0524506	0.0282486	0.226485	0.0261793	0.188435	0.00996158	0.0464453	0.113995	0.0701854	0.0235655	0.0146191	0.0077402	0.210087	0.127034	0.0393672	0.00487724	0.029122	0.00719565	0.0608816	0.0341154	0.12234
Veillonella parvula	0.086256	0	0.659879	0.026859	0.0230096	0.030766	0.0845425	0.00449614	0.00970966	0.0569121	0.00582784	0.0233087	0.0724063	0.159825	0.0982998	0.0151306	0.0199349	0.0289388	0	0.0150992	0.0333062	0.043451	0.0703577	0.196507	0.0122848	0.03673	0.00647242	0.0116815	0.111101	0.0501623	0.192571	0.0100573	0.00812394	0.578955	0.007738	0.0151451	0.0879377	0.0864377	0.0455841	0.11003	0.0332491	0.453669
Streptococcus sanguinis	0.084871	0	0.0228254	0.0175831	0.0382801	0.0188483	0.0520487	0.0444371	0.138684	0.0508051	0.122258	0.0161836	0.0561318	0.256623	0.0405008	0.0115774	0.0290352	0.120556	0.1009	0.0336973	0.0237858	0.0365067	0.395963	0.233093	0.016028	0.0608932	0.0202226	0.00782102	0.0152583	0.0122126	0.00788562	0.00785584	0.0148497	0.677551	0.0759843	0.0279412	0.220653	0.0984685	0.0453879	0.104909	0.0185508	0.186917
Streptococcus thermophilus	0.0792816	0.0305073	0.0597564	0.0185955	0.125949	0.00599823	0.0461641	0.0315778	0.0589993	0.110033	0.26398	0.011445	0.130516	0.0592528	0.130878	0.0238802	0.0637535	0.200354	0.218527	0.0639454	0.0441556	0.050828	0.0608326	0.0267656	0.0114841	0.05797	0.032178	0.0274245	0.0472088	0.0251904	0.00390367	0.0134261	0.00683829	0.0585022	0.0726654	0.122702	0.117284	0.090507	0.536537	0.0871926	0.0642833	0.0385546
Methylobacterium populi	0.0729964	0.0845858	0.0253043	0.00263278	0.0642035	0.0179171	0.0351246	0.0351789	0.035691	0.164744	0.0749774	0.0418873	0.0623358	0.0323316	0.0352068	0.0447588	0.0871615	0.0978643	0.0675142	0.00740025	0.0195884	0.0535526	0.0174289	0.316636	0.022231	0.121512	0.086839	0.0654824	0.02199	0.0259819	0.0311716	0.0223354	0.00590134	0.319221	0.466474	0.0319179	0.05533	0.0585667	0.0708904	0.0893606	0.0351376	0.0384833
Rhodococcus erythropolis	0.0698427	0.0781117	0.0430631	0.0103329	0.0216566	0.0102796	0.0592648	0.142046	0.0856941	0.03743	0.0514345	0.0676923	0.0698538	0.0149285	0.0556128	0.00929381	0.198376	0.0563199	0.0700202	0.0128135	0.00452229	0.114524	0.169256	0.0539114	0.0105855	0.0552151	0.0115345	0.0327135	0.014505	0.0402468	0.0821594	0.0669985	0.00288897	0.0401439	0.0315198	0.0706026	0.199809	0.0729149	0.0642742	0.480069	0.0917015	0.0592296
Streptococcus salivarius	0.0733426	0.0627605	0.0478958	0.185927	0.0906698	0.022094	0.0952855	0.0650669	0.0709334	0.079689	0.116372	0.169019	0.100224	0.161948	0.117846	0.0147381	0.109353	0.16725	0.344051	0.183844	0.0129769	0.0423238	0.0581037	0.0707953	0.0257731	0.0102221	0.00788066	0.0113785	0.0749206	0.0244305	0.0206505	0	0.00527547	0.104878	0.0678354	0.0108183	0.0223787	0.0307879	0.0358628	0.0931478	0.0404832	0.0311597
Enterobacter cloacae	0.0704729	0.0613632	0.0386871	0.0320693	0.0515258	0.0274979	0.0276067	0.0372733	0.219096	0.134683	0.139786	0.0701757	0.0996833	0.0439706	0.103595	0.017999	0.106971	0.0984705	0.125461	0.0471088	0.0163669	0.056619	0.0295891	0.522384	0.0290013	0.184111	0.0155799	0.05645	0.0171431	0.0525035	0.0224474	0.0290379	0.00519183	0.0434523	0.0610016	0.0258525	0.0428744	0.0555156	0.0257742	0.0410799	0.0273895	0.0470014
Staphylococcus saprophyticus	0.0711279	0	0.0458259	0.103464	0.0558256	0.0311772	0.0203082	0.0348279	0.0370188	0.00301364	0.10122	0.0833806	0.634441	0.0145407	0.0683352	0.0158714	0.088893	0.00326908	0.138855	0.0810198	0.0225746	0.0389789	0.019438	0.0661392	0.01281	0.00889117	0.00959646	0.0494852	0.260664	0.019318	0.0314332	0.0145566	0.00409698	0.0164501	0.373688	0.0427717	0.0396014	0.142641	0.0772412	0.0341651	0.0457761	0.0246389
Bacillus cereus	0.0595064	0	0.00658665	0.00222695	0.172072	0.0108695	0.0121266	0.0197206	0.019127	0.213414	0.241664	0.0520082	0.0765714	0.0452163	0.0889376	0.00733403	0.126904	0.0436318	0.0517186	0.0931109	0.0412077	0.033855	0.00752372	0.0987117	0.0641825	0.130178	0.0512725	0.00410441	0.109557	0.0180137	0.0240402	0.00941456	0.00368867	0.224792	0.0320104	0.0291992	0.0346456	0.0213061	0.0370738	0.0385889	0.0904519	0.0527043
Finegoldia magna	0.0611923	0	0.0209963	0.00339819	0.15755	0.00457941	0.0349627	0.00495203	0.0633425	0.0126571	0.300694	0.0368625	0.0226007	0.00127229	0.101647	0.0153829	0.082136	0.155606	0.0402195	0.0626829	0	0.151583	0.0399121	0.306517	0.0123295	0.0497899	0.0153541	0.0796702	0.0709577	0.0351582	0.052388	0.0164026	0.00114714	0.0125618	0.0688364	0.0550892	0.0216127	0.0306046	0.232909	0.0724291	0	0.0620891
Klebsiella variicola	0.0576011	0.0243524	0.0446031	0.0194909	0.0743167	0.0171459	0.0411354	0.0561997	0.148628	0.0295767	0.248901	0.0714561	0.0979429	0.0474336	0.0857378	0.0152499	0.0404485	0.134168	0.305446	0.097016	0.0352472	0.0270489	0.0156084	0.111915	0.00678607	0.117008	0.0152893	0.073953	0.035531	0.0086178	0.0233708	0.0153633	0.000584856	0.0426965	0.093588	0.00954029	0.0248526	0.012434	0.0159035	0.0206844	0.00471251	0.0516599
Gordonia polyisoprenivorans	0.0501864	0.0657664	0.0214495	0.0224902	0.0774821	0.020916	0.024362	0.0559166	0.147879	0.0615305	0.0799923	0.0798614	0.104615	0.0407407	0.0834101	0.00785747	0.0457685	0.0783541	0.214648	0.0236586	0.0225447	0.0192233	0.0103532	0.0840197	0.020611	0.140097	0.0225142	0.0785224	0.0417796	0.0531612	0.0259105	0.0113462	0.00429158	0.069696	0.0349187	0.0159469	0.0253232	0.0218318	0.0178013	0.0149477	0.0453248	0.0207786
Citrobacter koseri	0.0539894	0.0171363	0.0105275	0.00183348	0.00340754	0.00112309	0.00135685	0.00403581	0.00225959	0.00662217	0.00542492	0.0192864	0.00975531	0.00249623	0.0199431	0.000670691	0.00488334	0.0224484	0.0131517	0.00585635	0	0	0.00284754	0.0100231	0.00131947	0	0.00150623	0.000679618	0.0159107	0.00530616	0.00740051	0.000975206	0	0.0213599	0.00540226	0.13722	0.258848	0.416119	0.454517	0.301102	0.125736	0.295071
Chroococcidiopsis thermalis	0.0531984	0.0310735	0.0245675	0.0726594	0.114045	0.00794243	0.0110444	0.0152869	0.0803079	0.225752	0.206578	0.0393438	0.141515	0.0213648	0.0706243	0.0136211	0.0354201	0.0221441	0.0801298	0.0280352	0.0157413	0.0293371	0.0098106	0.0318062	0.0165888	0.0726265	0.0628193	0.0448579	0.0952084	0.00153948	0.0161033	0.0217861	0.00117538	0.178168	0.112327	0.0109073	0.0708739	0.0315758	0.0550441	0.0350058	0.022449	0.00392701
Prevotella intermedia	0.0456894	0.0598964	0.0451264	0.00185492	0	0.0035465	0.00526954	0.0140822	0.0263264	0.258468	0	0.014044	0.0630992	0	0.0564623	0.018754	0.0136549	0	0.139544	0.068232	0.0144488	0	0.639931	0.0337245	0.00204975	0.0512168	0.00526472	0.0175836	0.00926872	0	0.00383213	0	0.00496234	0.00765733	0	0.0316236	0.00343684	0.0202882	0.0133102	0.172104	0.00901502	0.0451888
Streptococcus equi	0.049936	0	0	0	0.00103727	0.000717937	0	0	0	0	0	0.107877	1.65917	0.00957427	0	0	0.0457845	0	0	0	0	0	0.0288212	0	0.00468595	0	0	0	0.169515	0	0	0	0	0.00700221	0	0	0	0	0.00347755	0.00971252	0	0
Kocuria rhizophila	0.0394649	0.116405	0.0396424	0.00735954	0.0256269	0.009727	0.0120332	0.0134535	0.0191863	0.0787211	0.135887	0.077787	0.0225908	0.0347609	0.0597665	0.00455591	0.0613679	0.00609955	0.0469023	0.0377923	0	0.0262629	0.0544019	0.0446809	0.0291297	0.0456209	0.0537161	0.103872	0	0.0234286	0.0363065	0.0152362	0.00198751	0.0376689	0.045871	0.0151629	0.00876654	0.0372194	0.144119	0.0254985	0.0295652	0.0298817
Sphingopyxis alaskensis	0.0443625	0.00586679	0.0256994	0.00114129	0.0579968	0.0103816	0.0280783	0.0206743	0.108303	0.0657477	0.0631472	0.0379665	0.0740833	0.0505927	0.0498021	0.0399534	0.0320996	0.0750097	0.0666387	0.0288717	0.0127372	0.0553895	0.0263218	0.0857873	0.0222855	0.224076	0.0299091	0.042812	0.0163415	0.0479586	0.0472945	0.0104168	0.00308216	0.0686275	0.0419223	0.029603	0.0302971	0.0287802	0.0558737	0.0326788	0.00529807	0.0593147
Weeksella virosa	0.045047	0	0.0276751	0.00436715	0.0412061	0.0276151	0.0470968	0.0265106	0.0819732	0.173506	0.0464678	0.114182	0.0875819	0.0482976	0.106396	0.0209519	0.0413367	0.0416239	0.0662662	0.03777	0.0312428	0.0383615	0.0100433	0.0934291	0.058505	0.0935194	0.0136608	0.0479405	0.0561173	0.00641655	0	0.0184754	0.00308455	0.0860993	0.152431	0.00189424	0.00297261	0.0102866	0.00657847	0.00216154	0.0155946	0.0572874
Streptococcus gordonii	0.0476623	0	0.0181363	0.0431026	0.00913655	0.00901725	0.0141482	0.046758	0.0659713	0.0138101	0.05091	0.0150827	0.075828	0.0687156	0.0538225	0.00419605	0.0264781	0.0149807	0	0.0464096	0.0129312	0.00992346	0.602744	0.0809971	0.00458613	0.0865814	0.00628231	0.0311806	0.00829518	0.00442627	0.00685924	0.0195238	0.0279741	0.14734	0.0563304	0.0245004	0.0430619	0.0694983	0.0102104	0.054238	0.00806812	0.0620997
Gardnerella vaginalis	0.0460755	0.0606642	0.0246295	0.00896896	0.0317084	0.00381682	0.00811237	0.00888977	0.0447952	0.0797064	0.0422503	0.0102413	0.200929	0	0	0	0.00553198	0	0.156436	0.0132685	0.0351216	0.0134763	0.0221772	0.525141	0	0.0484151	0.017063	0.021172	0.0450602	0.0120219	0.0046575	0.00994267	0.00280459	0.00232665	0.117297	0.0173015	0.0355051	0.0306098	0.016177	0.0858059	0.0657401	0.061333
Deinococcus radiodurans	0.0435708	0	0.00870819	0.00403599	0.0336776	0.00990659	0.000782256	0.0173213	0	0.0200436	0	0.00833928	0.0674899	0.0325473	0.0130329	0.00232001	0.0464534	0.0572244	0.0341202	0.0405158	0	0	0.00246251	0.0130017	0.0143367	0.0211196	0.0312616	0.0493688	0.0137593	0.0256966	0.0270216	0.0093937	0.00295845	0.0403867	0	0.0308857	0.310585	0.112423	0.43872	0.127118	0.040148	0.0792361
Thauera sp	0.0406827	0.0304827	0.0244261	0.00518869	0.0406983	0.0193786	0.0166271	0.034034	0.0623012	0.194366	0.0265376	0.10185	0.0354949	0.0430716	0.0469528	0.038774	0.0716648	0.0423279	0.102937	0.0291689	0.01103	0.0380903	0.00569846	0.114777	0.0324685	0.0608194	0.0502376	0.0223652	0.0424537	0.0179337	0.0109702	0.0137044	0.00576515	0.0964508	0.107309	0.012121	0.00721499	0.0104142	0.0137897	0.00763115	0	0.0204656
Staphylococcus lugdunensis	0.0390272	0	0.0299728	0.141605	0.0377486	0.0573834	0.00857333	0.0409553	0.0116814	0	0.0140226	0.00623157	0.00916949	0.0490382	0.028302	0.123666	0.0050491	0.0139262	0.0362617	0.0706433	0.0908249	0.0614997	0.0294419	0.00647705	0.0992878	0.0168339	0.103824	0.0468458	0.0822537	0.111554	0.0495944	0.0934365	0.0020168	0.0155727	0.0310313	0.00728826	0.00762491	0.0212121	0.00843708	0.0101649	0.00666685	0.0139948
Streptococcus parasanguinis	0.0357038	0	0.0214193	0.036518	0.00828357	0.0151696	0.00320682	0.040379	0.120158	0.0316933	0.0692355	0.0128199	0.028296	0.00106194	0.0948227	0	0.0529751	0.0381997	0.120292	0.117095	0.0461629	0.0202433	0.165052	0.0879446	0.0065488	0.0727263	0.0240292	0.0260209	0	0.0293453	0.00874528	0	0.00421289	0.0122323	0	0.0239901	0.0188237	0.0325694	0.0225644	0.0325083	0.00411462	0.0143954
Pseudomonas resinovorans	0.0323278	0.00312215	0.0210152	0.00740986	0.0219953	0.0144463	0.012855	0.0209153	0.0856305	0.0687719	0.0484311	0.0606143	0.0723872	0.018192	0.0367627	0.0552327	0.0330975	0.069366	0.0824283	0.0239007	0.0248541	0.0130045	0.0181582	0.0584367	0.018591	0.144165	0.0241496	0.0307081	0.0347861	0.00928084	0.0107867	0.00810208	0.00150902	0.0586743	0.0393705	0.00684954	0.0118238	0.00481363	0.0142726	0.00918391	0.0155072	0.0118371
Streptococcus infantarius	0.033134	0.410146	0.0080722	0.00335947	0.0183963	0.0035369	0	0.00301268	0.461117	0.0166839	0	0	0.00893727	0.0163514	0.0768446	0	0.00246061	0.0113113	0	0.0354107	0	0.116887	0.00179352	0.00315651	0	0.0799868	0	0	0.0200427	0	0.00207165	0.00294832	0	0	0	0.0165753	0.00557385	0.00302559	0.00822341	0.00405305	0.00487351	0.0136404
Streptococcus lutetiensis	0.0323193	0.337761	0.0106138	0.00270555	0	0.00937544	0	0.00277287	0.424412	0	0.00943468	0	0.0390728	0.00694606	0.108812	0	0.0135885	0.0291505	0	0.035308	0.0143785	0.0882733	0.00330151	0.0174315	0	0.0283153	0	0	0.0184473	0.00246084	0.0190674	0.00542726	0.000208759	0	0.0167027	0.0174353	0.00513017	0.0062657	0.0283831	0.00373043	0.00448558	0.0156933
Lactobacillus reuteri	0.0317531	0.304252	0	0	0.0223042	0.00514588	0.0120885	0.0160945	0.0517658	0.125161	0.108746	0	0	0.0137249	0.344007	0	0.00223749	0	0.0150649	0	0.0142054	0	0.00326177	0.10046	0.00201522	0	0.00172534	0.00622785	0	0.00729366	0.00565137	0	0.000824986	0.0583447	0.0247525	0.0247615	0.00337895	0.00412685	0.0168248	0.00122851	0	0.00620174
Corynebacterium jeikeium	0.0288587	0.00796971	0.0289508	0.00155038	0.0724464	0.0130581	0.0263635	0.0266946	0.0336282	0.0153991	0.032799	0.13006	0.0148482	0.026005	0.0261884	0.00935767	0.0054507	0	0.0587189	0.00435784	0.00576759	0.0154913	0.0158919	0.0466149	0.00163641	0	0.00700514	0.0417218	0	0.0138195	0.0122375	0.0148763	0.00117234	0.0259812	0.066999	0.0236039	0.0185206	0.0234578	0.0607211	0.186548	0.0647742	0.00251799
Lactobacillus johnsonii	0.0301582	0	0.0167754	0	0.00446025	0.00167219	0.0051801	0	0.051759	0	0.111839	0	0.00609433	0.0171539	0.811535	0.00384078	0.011186	0	0	0.00268296	0	0	0.0114147	0.0631379	0	0.0615358	0	0.00155676	0	0	0.00753417	0.0196578	0.000206219	0	0	0.0204525	0.000844626	0.00412631	0	0.00184252	0	0
Mycobacterium gilvum	0.0298426	0	0.0113387	0.0027527	0.0373826	0.00268942	0.0540286	0.0413481	0.00746334	0.0505808	0.031357	0.0218976	0.00659075	0.0202001	0.02228	0.0215989	0.0447593	0.0415219	0.00217198	0.0261135	0.00768025	0.137524	0.00470265	0.0124147	0.0312335	0.0181495	0.0124376	0.0544353	0	0.00963933	0.00814787	0.00918005	0.000817729	0.191302	0.212635	0.000776086	0.0097432	0.00793319	0.010781	0.0135054	0.0143758	0.010059
Mycobacterium kansasii	0.0282201	0	0.0035858	0	0.0308552	0.00735868	0.000966336	0.000106454	0.0402314	0.0495205	0.0280109	0.00600931	0.0214745	0.0202668	0.0417743	0.00597074	0.0156504	0.00831351	0.00655656	0.01001	0.0066241	0.0144029	0.00709795	0.0963674	0.00438533	0.0660934	0.0155545	0.0537259	0	0.00982539	0.00409933	0.0194469	0.000577047	0.0971248	0.0179547	0.00702831	0.0252101	0.232851	0.12611	0.0433467	0.0096436	0.00289192
Rickettsia felis	0.0287461	0	0.0197659	0.0185088	0.0150153	0.00433029	0	0.00368848	0	0.025533	0.179884	0	0	0.0569779	0	0.0496506	0.00903772	0.0969403	0.0081134	0.0614181	0	0.00733883	0	0	0.0162799	0.0677972	0	0.00838524	0	0	0.0177545	0	0.000555384	0	0.0722085	0.0362382	0.0147857	0.130576	0.0125851	0.167062	0.065634	0.0125251
Exiguobacterium sp	0.0284363	0	0.00489271	0.0134901	0.010407	0.0342148	0.130765	0.000684767	0	0.0151686	0.00828414	0.0110443	0.00135426	0.0144851	0.093154	0.0153627	0.159582	0.00685599	0	0.00715437	0.047344	0.0399653	0.00217417	0.212367	0.0362683	0.0074587	0.00345015	0.0425504	0.0121482	0.00162056	0.00753398	0.0446758	0.00494914	0.0715082	0.0137492	0.012917	0	0.0105448	0.0348905	0.0151492	0.0177236	0
Corynebacterium urealyticum	0.0246654	0	0.0424809	0.0125691	0.0367082	0.0166124	0.00874514	0.00953754	0.0393212	0	0.00262234	0.0396219	0.042869	0.0154451	0.0294878	0.0116713	0.0113306	0.0121534	0.0406872	0.00679413	0	0.00690053	0.0123882	0.0605628	0.00595295	0.00944417	0.0393171	0.0814727	0	0.00615584	0.0604168	0.0173476	0.00313329	0.0524198	0.0208911	0.0109037	0.0235276	0.0261229	0.0315559	0.14205	0.00374025	0.0183199
Corynebacterium resistens	0.0238693	0.0150889	0	0.00469648	0.0248604	0.00642788	0.00238947	0.00684398	0.0397922	0.0466475	0.0334371	0.13161	0.0140559	0	0.0247909	0.00413389	0.0240793	0.0221382	0.00231606	0	0	0.0167596	0.0162975	0.0419211	0.00309818	0	0.0159152	0.0167556	0.00700482	0	0	0.0178607	0.00301228	0.0289351	0.0126848	0.0231719	0.037662	0.0470557	0.0589179	0.1629	0.00340654	0.0619743
Anoxybacillus flavithermus	0.0247771	0	0.0508264	0.000544374	0.0031797	0.002751	0.0494845	0.00366135	0.0553482	0.0162209	0	0	0.0260678	0.00407631	0.0268197	0.00164284	0.103668	0.0219948	0.00429532	0.0210394	0	0.0330246	0.0220875	0.0286432	0.00718227	0	0.00983865	0	0	0.00346596	0.0322265	0.021658	0.00205818	0.00804935	0.0352873	0.0191849	0.0457619	0.139728	0.0346459	0.0718061	0.0631769	0.0464165
Arthrobacter arilaitensis	0.0211422	0	0	0	0.00635612	0.00226632	0.0128848	0.00159686	0.0107287	0.0668153	0	0.0114466	0	0	0.00417755	0.00835927	0.0168101	0.031976	0.199825	0.00139032	0.0331215	0.00282418	0.00507011	0.0193335	0.0261039	0.0898663	0.0438042	0.00322687	0.00472156	0.0239343	0.00976058	0.00231517	0.000534318	0.033156	0.0790884	0.0100407	0.00218844	0.00498929	0.0862069	0.00732013	0.00459232	0
Gordonia bronchialis	0.0243711	0	0.0132847	0.00117277	0.0201224	0.0133349	0.0204197	0.00157757	0.0775057	0.0378576	0.00357844	0.0572484	0.00233996	0.00087818	0.0330166	0.00294939	0.0167502	0.0307999	0.0393279	0.0329645	0.00272678	0.00209255	0.00125221	0.0297518	0.00502877	0.0214792	0.00264949	0.0591752	0	0.00186672	0.0137408	0.00291618	0.30587	0.0144509	0.00791887	0.0090928	0.0184851	0.0330068	0.0165068	0.0334859	0.0102079	0.00238089
Pseudomonas monteilii	0.0233616	0.0208145	0.011564	0.00242948	0.0137176	0.00878516	0.00615286	0.0104577	0.0329351	0.0289568	0.00922505	0.0140556	0.0344704	0.00679173	0.00569969	0.0120568	0.00759232	0.0340289	0.0102237	0.00227628	0.00903793	0.00693578	0.00691747	0.0121744	0.00769288	0.0189848	0.00292725	0.00924551	0.0077303	0.00309364	0.0111863	0.00284286	0.00157465	0.0478978	0.0174981	0.00182656	0.00322469	0.00583475	0.00555049	0.00625293	0	0.497164
Lactobacillus casei	0.0224084	0	0.00544767	0.00446355	0.0202779	0.0101087	0.00358867	0.00444754	0.141189	0.012315	0.179575	0	0.0554141	0.0126266	0.0104717	0.00399122	0.0130771	0	0.0939175	0.0697012	0.0415122	0.00530946	0.00847271	0.0428708	0.00719772	0.00726661	0.00672259	0	0	0.00789412	0	0.000870504	0.000535742	0.00366666	0.0482225	0.000699132	0.00767996	0.00044666	0.04249	0.00598341	0.0402899	0
Corynebacterium glutamicum	0.0199493	0.106744	0.00253436	0.00646031	0.00202151	0.00163236	0.00250428	0.00993161	0.0125112	0.0939583	0.0187734	0.015017	0.00368282	0.000691075	0.0097433	0.0143901	0.00743568	0.00248592	0.081923	0.0421543	0.00429162	0.00658684	0.00394167	0.0190772	0.000608821	0.145364	0.00312748	0.0216373	0.0110121	0	0.0102441	0.000809951	0.00186928	0.0488997	0	0.024719	0.00204164	0.0224419	0.042923	0.0137324	0	0
Bacillus megaterium	0.020512	0	0	0.00142906	0.00125207	0.00139621	0.00103406	0.00371647	0	0.0141941	0.0104651	0.701724	0.00760351	0.00171214	0.00301739	0.00115005	0.00921097	0.00615888	0	0	0	0.00203987	0.00244138	0.00429671	0	0.00418769	0.00258279	0	0.0170516	0.000909864	0	0.00300999	0.000308744	0.00281742	0.0247025	0	0.000632272	0.000514814	0	0.00413783	0.00497545	0.00232095
Corynebacterium maris	0.018304	0	0	0	0	0.000369131	0.000247756	0	0	0	0	0.726994	0	0	0	0	0	0	0	0	0	0	0	0	0	0	0.00866352	0	0	0	0	0	0.000147947	0	0	0.000772271	0	0.0128281	0	0.000440624	0	0
Propionibacterium freudenreichii	0.0180409	0.111122	0	0	0.0202025	0.00728281	0.0039105	0	0.00781467	0.00572561	0.00234522	0.112558	0.0245369	0.0992804	0.00608578	0	0	0.00310547	0.0523072	0.0283554	0.00536119	0	0.0184651	0.0216652	0.00608443	0.0337847	0.00911616	0.00705127	0	0.00734044	0.0227505	0.00978083	0.00358057	0.00426186	0.00622781	0.00487572	0.0344312	0.00674914	0.0465651	0.00695468	0	0
Tannerella forsythia	0.0177567	0	0.00123141	0.00134528	0.00916743	0	0.0016224	0.00402137	0	0.0111349	0	0	0	0	0	0	0	0	0	0	0	0	0.63968	0.0219094	0.00591638	0	0	0	0	0	0	0.00209891	0.00133212	0	0	0.00379283	0.00347202	0.00323088	0	0.0144268	0	0.00364147
Corynebacterium callunae	0.0177292	0	0.0169838	0.000537806	0.00314133	0.0056168	0	0.00048229	0.0473897	0.200315	0.00437596	0.116679	0.0042922	0	0.0321739	0.00973813	0.00551475	0	0	0.00755836	0	0.00767674	0.00114847	0.0363826	0.00567649	0.0118198	0.00607496	0.00548209	0	0	0.00265314	0.00597848	0	0.0795222	0	0.00833949	0.00118973	0.0450451	0.0105316	0.0233582	0.0124829	0.00873455
Pantoea vagans	0.0158247	0	0.0109399	0	0.000554037	0.00223692	0.0041181	0.00408295	0.0180021	0.00942121	0.0231537	0.00685957	0.348228	0.00113642	0.00133518	0.00343503	0.0122274	0.00306593	0.0688551	0	0	0.00135395	0.00162045	0.0142596	0	0.0166773	0.0102858	0	0.0226357	0	0	0	0	0.0187005	0.00819804	0.00160455	0.00671466	0.0102511	0.00835861	0.00213613	0.00220162	0.00616206
Streptococcus constellatus	0.0159608	0	0	0	0.00345661	0.00239246	0	0	0	0	0.102723	0	0.0272884	0.00236337	0	0.0285747	0.00231171	0.00850143	0	0.00554464	0	0	0.352162	0.00889648	0.00624621	0	0.00713032	0	0	0	0.0272479	0	0.00170471	0	0	0.0100107	0.00436379	0.00923813	0.00772577	0.00126926	0	0.0352411
Enterobacter aerogenes	0.0158356	0	0.000794191	0.00159065	0.00168928	0.000487174	0.00130794	0.00194516	0.0392064	0.0100539	0.00941284	0.0993464	0	0	0	0	0.000423657	0.00389505	0.0239607	0.00203229	0	0	0	0.060869	0.0892879	0	0.00261349	0.0106129	0	0	0.000713373	0.00321497	0.000624828	0.00213819	0.00624902	0.00163077	0.00831723	0.0062512	0.0141587	0.240056	0.0016782	0.00469708
Prevotella sp	0.0152908	0.248825	0	0	0	0.000362393	0.00681055	0.0231511	0	0	0.0875239	0	0	0	0	0	0.00945435	0	0	0	0	0.0921258	0.0229706	0.0970254	0	0	0	0	0	0	0	0	0	0.021207	0	0	0.00237959	0.0116252	0	0.00346065	0	0
Streptococcus anginosus	0.0149901	0	0.0197135	0	0.0059902	0.00115168	0	0.0015328	0.0278053	0.00339537	0.0500671	0	0.0272827	0.00511955	0.0288717	0.00481435	0	0.0276238	0	0	0	0	0.0627805	0.00513911	0.00180408	0	0	0	0	0	0.18382	0.000800025	0.000738551	0	0.00369319	0.00674654	0.0022687	0.0104677	0.0301242	0.00329938	0.00793456	0.0916075
Brevundimonas subvibrioides	0.0112363	0	0.0103463	0.000443254	0.00711989	0.00328531	0.0362833	0.00516748	0.0120179	0.00880519	0.00360663	0.0080138	0.0011792	0.0165956	0.0249575	0.0160521	0.022726	0.00716366	0.0262308	0	0	0	0.00473279	0	0.0116963	0.012989	0.00801107	0.00361462	0.0264446	0.00141107	0.0131201	0.0020747	0.0123296	0.0710032	0.0095775	0.00937271	0.0132376	0.0131737	0.0162751	0.00748672	0.00514415	0.00899866
Microbacterium testaceum	0.0143839	0	0.0031594	0.000383504	0.000560013	0.00142123	0.151932	0.00292329	0.0415915	0.0552324	0	0.0457615	0	0.00631775	0.0188941	0.000771574	0.000561788	0.00826401	0.018156	0.0080847	0	0.00273711	0	0.0144134	0	0.0618097	0.0112632	0.0125095	0.0137279	0.00488344	0.000945964	0.000673136	0.000724981	0	0.0145013	0.00648743	0.00212096	0.00414468	0.00657126	0.00524371	0.0333804	0.0295855
Lactobacillus plantarum	0.014326	0.112712	0.00760567	0.00253885	0.0114591	0.000311032	0	0	0	0	0	0	0	0	0	0.00185743	0.0426007	0	0	0.00486561	0	0.0230618	0.011829	0	0.0133986	0	0.0020857	0.217388	0	0.0102865	0	0	0.00112195	0.00455036	0	0.00650721	0.00102117	0.0557081	0.0350281	0.00482655	0.00535716	0.0112455
Lactobacillus acidophilus	0.0142985	0	0	0	0	0.000903265	0	0	0	0	0.00934944	0	0	0	0.539144	0	0.03142	0	0	0	0	0	0	0	0	0	0	0	0	0	0	0	0	0	0	0	0.00169461	0	0	0.00061612	0	0.00311029
Macrococcus caseolyticus	0.0141306	0	0	0.00335543	0	0.00237394	0.00849791	0	0.00909753	0.0166638	0.158352	0	0.00714122	0	0.0188929	0.00270033	0.00196612	0.0108458	0.0317708	0	0.112343	0.023948	0.0143309	0.0277439	0.00885407	0	0.016677	0	0	0	0	0.017276	0	0.00496148	0	0.00567611	0	0	0.0295687	0.00971563	0.031153	0.00544959
Streptococcus mutans	0.0140786	0	0.00412569	0	0	0.0139193	0	0	0.478626	0	0	0.0054325	0	0	0	0	0	0	0	0.0422295	0	0.00536136	0.00481249	0	0	0	0	0	0.0089633	0	0	0.00351605	0.000811469	0	0	0	0.00332359	0	0	0	0	0.00610013
Streptococcus sp	0.0132025	0	0	0	0	0.00135121	0	0.0179834	0	0	0	0	0	0.00240259	0	0.00242075	0.00352512	0.0367308	0	0	0	0	0.0462497	0.0120589	0	0	0	0.0196237	0	0	0.259195	0.000469312	0.000649875	0	0.00866602	0.00452305	0.00621071	0.0202278	0.007854	0.00322582	0	0.0879365
Cellulomonas fimi	0.0112388	0	0.000491476	0	0	0.00211037	0.000161881	0	0	0	0	0	0	0.00589673	0.00377894	0	0	0	0	0	0	0.0025547	0	0.00269057	0	0.424813	0	0	0	0.00455801	0	0	0	0.00441063	0	0.00201837	0.000395924	0.00515797	0.00175239	0	0	0
Lactobacillus helveticus	0.0110439	0	0.00388192	0	0.00928912	0.00107156	0	0.0012677	0	0	0.0115022	0.0178903	0.0150428	0	0.226347	0	0	0.0418849	0	0.0074502	0	0.00504459	0.0075469	0.00531288	0	0	0	0.0158507	0	0	0	0	0.000763524	0	0	0.00398552	0	0.0038194	0.0605554	0.00568491	0	0.00860955
Filifactor alocis	0.00970523	0	0	0	0	0.00106574	0	0	0	0	0	0	0	0	0	0.00715995	0.0243283	0	0	0.00277864	0	0.0423324	0.128351	0.0297225	0.00939068	0.0115873	0	0	0	0	0	0.00879134	0.000640722	0	0	0.0111484	0.010497	0.00427347	0.0116151	0.0483419	0.0458903	0
Bacteroides vulgatus	0.0069741	0	0.00203053	0	0.00302331	0.0063275	0.000802571	0	0	0.0705057	0	0	0.0015737	0	0.11137	0.00476052	0.0177641	0	0	0.015588	0.00275076	0	0.000631614	0.00111161	0	0	0.000668198	0	0.0141166	0.00376628	0.00510692	0	7.98758e-05	0.0014578	0	0.00583722	0.00130861	0.00106551	0	0.00570937	0.00858139	0
Actinoplanes friuliensis	0.009034	0	0	0	0	0	7.36596e-05	0	0	0	0	0	0	0.000243924	0	0	0	0	0	0	0	0	0	0	0	0.369896	0	0	0	0	0	0	0	0	0	0	0.000180155	0	0	0	0	0
Streptococcus dysgalactiae	0.00868469	0	0	0	0	0	0	0	0	0	0.0114027	0	0.00372814	0.00419748	0	0	0	0.00754953	0	0	0	0	0.00149632	0	0	0	0	0	0	0	0.00345671	0.00737927	0.000378458	0	0	0.00592655	0.00155007	0.295335	0.0102911	0.00338143	0	0
Fusobacterium nucleatum	0.00853829	0	0	0	0	0.000307744	0.00963917	0.000273054	0	0.00907284	0.16847	0	0	0	0	0	0.00356827	0.00820157	0	0.0149774	0	0.00434628	0.0182062	0.032042	0.00401726	0	0	0	0	0	0.00600842	0.00249405	0.000164458	0	0	0.00171691	0.00538864	0.0246802	0.00596261	0.0132245	0	0.0173081
Cellulomonas flavigena	0.00824928	0	0.00152562	0	0.00162253	0.00149736	0.00184251	0.00548036	0	0	0	0	0	0	0	0	0.000542557	0.0189552	0.0014612	0	0	0.0013217	0.00316372	0.015312	0.000977321	0.222495	0.00334696	0.0166118	0	0.00589534	0.00639507	0.00216698	0	0.00273827	0	0.00313267	0.00327737	0.00333566	0	0.000297895	0.00429837	0.0105268
Proteus mirabilis	0.00702927	0	0	0.00319435	0.0170119	0.000569741	0	0.0625158	0	0.0317277	0	0.00951212	0	0	0.00264498	0	0	0	0	0	0	0	0	0	0.0019833	0	0	0	0.116587	0	0	0	0	0.0157443	0.00812013	0.00105953	0.00332542	0	0.00735926	0.000302262	0.00654207	0
Haemophilus influenzae	0.00645411	0	0.00687425	0	0.00121848	0	0.000377369	0	0.130087	0.00414397	0	0	0	0.00499863	0.0323008	0	0.00611172	0	0	0.00586359	0	0.00595542	0.00534573	0	0.0110092	0	0	0.00510344	0	0	0	0	0.00270415	0	0	0.00705771	0.0212282	0.000751503	0	0.00671137	0	0.00677605
Actinoplanes missouriensis	0.00630073	0	0	0	0	0	0.000472314	0	0	0	0	0	0	0	0	0	0.00076494	0	0	0	0	0	0	0	0	0.256309	0	0	0	0	0	0	0	0	0	0	0	0.000783815	0	0	0	0
Actinoplanes sp	0.00615549	0	0	0	0	0.000222735	0	0	0	0	0	0	0	0	0	0	0.000242119	0	0	0	0	0	0	0	0.000654204	0.249436	0	0	0	0	0	0	0	0	0	0	0.000182819	0.00163742	0	0	0	0
Gloeocapsa sp	0.00602603	0	0	0	0	0	0	0.00075642	0	0	0	0	0	0	0	0	0	0	0	0.000987875	0	0	0	0	0	0	0	0	0	0	0	0	0	0.000692901	0.00151879	0.238604	0.000310994	0.00329187	0	0.000904564	0	0
Bacillus infantis	0.00524864	0	0	0	0	0.00189588	0	0	0.0021191	0	0.00508762	0	0.0316048	0.00374564	0	0	0.00503768	0.00168421	0	0	0	0.0022313	0	0.00587492	0.00783707	0	0.0148321	0	0	0	0	0	0.000844295	0.000770456	0.00337758	0	0.00103741	0.0022525	0.00229582	0.00402324	0.116104	0.00253876
Corynebacterium diphtheriae	0.00497822	0	0.0102131	0	0	0.000208831	0	0	0	0	0	0	0	0.00556986	0.00872534	0.0012471	0	0.00333929	0.00733639	0	0	0	0	0	0	0.0181642	0.00140036	0.0139007	0	0	0.00611586	0.00253865	0.00284577	0	0	0	0.0116556	0.000558255	0	0.106691	0.00359686	0
Clavibacter michiganensis	0.00467222	0	0.00128692	0	0	0	0.178242	0	0	0	0	0.00169455	0	0.00140368	0	0.00141429	0	0	0	0	0	0	0	0	0	0.00343322	0	0	0	0	0	0	0	0	0	0	0.00103672	0	0.00114715	0	0	0.0019028
Wolbachia endosymbiont	0.00461413	0	0	0	0	0.000205786	0	0	0.107647	0	0.0248504	0	0	0	0.00859812	0	0	0	0	0	0	0	0	0	0	0.0178994	0	0	0	0.00777804	0	0.00714753	0	0.0150531	0	0	0	0	0	0	0	0
Herpetosiphon aurantiacus	0.00446778	0	0	0	0	0	0	0	0	0	0	0	0	0	0	0	0	0	0	0	0	0	0	0	0	0	0	0	0	0	0	0	0	0	0	0	0	0	0.183179	0	0	0
