# Supplementary material for: Identification of an intraocular microbiota
Source: Cell Discov. 2021 Mar 9;7:13. doi: 10.1038/s41421-021-00245-6 (PMC7943566; doi:10.1038/s41421-021-00245-6)
Supplement: Supplementary file 4 — Supplementary Table S3 [file 41421_2021_245_MOESM4_ESM.xlsx]

## Sheet: Table S3
Supplementary Table S3. Microbial metabolic pathways highly enriched in aqueous humor specimens
KEGG Pathway	AH (Ave)	CO (Ave)	SK (Ave)	PL (Ave)	P Value	R2	AH01	AH02	AH03	AH04	AH05	AH06	AH07	AH08	AH09	AH10	AH11	AH12	AH13	AH14	AH15	AH16	AH17	AH18	AH19	AH20	CO01	CO02	CO03	CO04	CO05	CO06	CO07	CO08	CO09	CO10	CO11	CO12	CO13	CO14	CO15	CO16	CO17	CO18	CO19	PL01	PL02	PL03	PL04
hexitol degradation	24.3363	0.63014	7.26261	0	1.5492e-21	0.4592	37.0351	27.3047	18.3298	40.51	8.19009	59.3486	32.3664	17.6628	15.4764	15.6005	20.11	22.5175	25.6827	43.3042	11.4454	16.4278	18.5137	21.2809	23.5568	12.0621	3.16797	3.52337	0	0	0	0	0	0	5.28132	0	0	0	0	0	0	0	0	0	0	0	0	0	0
menaquinol-8 biosynthesis I	31.0273	0.327972	0.517028	0	1.56785e-19	0.6797	49.3685	36.4662	16.048	54.6093	5.55038	81.8825	20.6906	33.4858	31.81	20.5188	18.3458	26.3373	27.3855	58.2035	15.0158	31.616	18.4113	40.9939	22.4597	11.3473	0	0	0	0	0	0	0	0	6.23146	0	0	0	0	0	0	0	0	0	0	0	0	0	0
pyridoxal 5-phosphate biosynthesis and salvage	38.0576	2.46974	16.7388	1.39454	1.19416e-16	0.57	49.9708	41.6467	22.8313	52.694	17.5872	109.927	43.3685	32.9927	35.6091	27.3228	40.3964	26.0106	31.3699	64.0471	19.4251	31.9563	15.6026	36.3181	46.9653	15.1095	0	3.00899	0	2.52448	3.34534	8.42163	0	0	12.291	0	0	2.24286	3.59918	7.51571	0	3.97595	0	0	0	0	0	0	0
polyamine biosynthesis II	27.6284	0	1.2779	0.08497	8.05774e-16	0.7819	36.1666	29.7125	16.8045	47.1189	10.3069	61.4981	35.404	26.5714	23.3503	21.8775	19.914	24.445	33.6563	43.6401	11.7605	26.0826	21.132	25.8884	20.5648	16.6741	0	0	0	0	0	0	0	0	0	0	0	0	0	0	0	0	0	0	0	0	0	0	0
starch degradation V	9.77683	1.02596	4.47605	0.584425	1.19631e-14	0.4934	0	9.25889	6.31835	19.2538	4.36859	14.4982	17.6155	16.4969	17.4465	11.4993	0	14.2905	6.6086	9.53125	2.01826	11.9797	3.91875	13.947	7.39321	9.09341	0	0	0	1.41456	0	0	0.879961	0	8.40635	0	0	3.21624	0	0.536302	0	5.03976	0	0	0	0	0	0	1.25246
lysine, threonine and methionine biosynthesis I	19.0668	2.322	18.9849	0.617831	2.17678e-14	0.3558	17.1088	3.01163	9.82248	32.881	7.048	70.3993	18.8654	9.28775	18.4556	12.151	10.7665	14.9102	21.8893	38.7555	5.6946	14.2977	22.3115	19.656	31.1084	2.91556	0	4.53722	6.09476	0	0	10.466	2.4381	0	13.6553	3.47394	0	0	0	0	0	0	3.45262	0	0	0	5.47745	0	0
phenylalanine biosynthesis	33.0818	3.79485	19.8759	1.09921	1.24492e-12	0.5816	41.6836	42.278	23.9146	48.1591	11.3421	82.4164	41.4915	23.0884	31.3002	25.0251	30.4852	27.3511	34.1246	58.196	10.5195	20.7064	16.2725	39.9043	37.162	16.2161	4.45416	6.90868	8.19368	0	0	6.02555	1.69857	0	19.2079	3.30316	5.31899	5.95635	0	1.4296	0	6.02831	0	0	3.57721	0	3.37885	0	0
menaquinol-12 biosynthesis	16.2581	0.367983	0.565386	0	3.7944e-12	0.7736	14.7168	14.7209	9.00548	29.3701	2.02286	31.1449	22.8192	15.9979	9.38605	13.1683	12.3979	13.5666	17.617	19.6334	15.7383	22.5025	22.0671	18.7994	11.6717	8.81492	0	0	0	0	0	0	0	0	6.99167	0	0	0	0	0	0	0	0	0	0	0	0	0	0
(KDO)2-lipid A biosynthesis	13.7974	0.365891	0	0	7.41595e-12	0.5934	0	5.83221	12.9891	29.9658	8.72798	35.2212	9.73104	14.6129	12.1648	4.09071	10.2539	8.12105	8.24614	31.3366	5.30831	5.18523	13.5707	19.3331	28.5598	12.698	0	0	0	0	0	2.83466	0	0	4.11727	0	0	0	0	0	0	0	0	0	0	0	0	0	0
menaquinol-9 biosynthesis	6.56127	0.310182	0.527661	0	1.82923e-11	0.4274	9.87607	6.33158	3.14465	16.4758	2.63776	25.0722	6.01714	0	1.70069	5.36645	0	5.82897	8.79857	10.0586	5.97977	8.55398	1.6581	4.96156	6.15737	2.60615	0	0	0	0	0	0	0	0	5.89346	0	0	0	0	0	0	0	0	0	0	0	0	0	0
adenosine nucleotides de novo biosynthesis II	23.0934	3.11008	7.19249	1.14083	5.11054e-09	0.5165	14.7037	38.8239	3.77887	31.8116	6.78615	65.1201	30.9622	27.1063	24.3858	11.2362	21.477	13.2751	7.90769	31.6441	14.0778	24.0716	20.1385	40.3946	24.9392	9.22817	0	2.77681	0	0	2.55924	1.6804	0	0	30.0279	0	0	0	3.51747	2.9504	0	0	4.56821	2.63169	8.37941	0	0	0	0
beta;-D-glucuronide and D-glucuronate degradation	11.6851	0	0.187764	0	7.87892e-09	0.743	18.5727	5.70348	4.66127	20.09	2.92517	15.4105	3.92994	15.9614	6.19047	10.951	12.553	9.17363	9.4655	24.143	6.88179	16.1267	13.7856	15.8285	15.5625	5.78581	0	0	0	0	0	0	0	0	0	0	0	0	0	0	0	0	0	0	0	0	0	0	0
tetrahydrofolate biosynthesis and salvage	11.9348	0.404954	0	0	1.52387e-08	0.678	14.0668	12.311	6.21607	20.056	2.40556	35.894	15.3311	8.90291	9.57082	7.02788	8.71942	9.79787	12.999	19.0931	5.58152	8.25515	8.78752	12.0065	13.0113	8.66333	0	0	0	0	0	0	0	0	4.70349	0	0	0	0	0	0	0	0	0	2.99063	0	0	0	0
heme biosynthesis from uroporphyrinogen-III	4.78412	0.272292	1.6213	0	2.77304e-08	0.3287	4.29981	4.11727	5.5099	0	0	9.65664	9.10311	0	7.80732	3.787	0	7.84134	7.46532	8.97585	4.09401	5.52337	5.84673	3.77852	7.87622	0	0	0	0	0	0	0	0	0	5.17356	0	0	0	0	0	0	0	0	0	0	0	0	0	0
glyoxylate cycle and fatty acid degradation	6.54103	0.238228	0.253826	0	3.21411e-08	0.3939	0	6.19121	0	6.36552	0	28.9462	13.3123	11.4435	0	0	3.63943	7.17867	9.21926	13.0315	6.82525	7.26747	6.43007	4.32074	6.64941	0	0	0	0	0	0	0	0	0	4.52633	0	0	0	0	0	0	0	0	0	0	0	0	0	0
menaquinol-11 biosynthesis	4.65094	0.367983	0.565386	0	1.08754e-07	0.4291	5.22326	9.51529	2.60569	2.73829	2.76549	0	5.23755	8.67815	6.06668	2.94814	5.62141	3.97568	0	8.77515	8.02072	5.45218	0	11.3085	2.7323	1.35436	0	0	0	0	0	0	0	0	6.99167	0	0	0	0	0	0	0	0	0	0	0	0	0	0
adenosine nucleotides de novo biosynthesis I	12.8968	3.11008	7.19249	1.14083	2.41715e-07	0.4146	14.6613	13.2285	7.58538	22.7316	2.43166	29.9701	19.5448	13.4731	10.0998	10.6653	10.2972	10.8025	13.3432	19.0516	9.98202	13.5939	10.1665	7.39691	12.0066	6.90431	0	2.77681	0	0	2.55924	1.6804	0	0	30.0279	0	0	0	3.51747	2.9504	0	0	4.56821	2.63169	8.37941	0	0	0	0
D-glucarate and D-galactarate degradation	2.54391	0	0.491139	0	2.69232e-07	0.4581	5.35292	3.48026	1.81134	0	0	6.28639	2.51557	0	1.03951	2.10244	0	3.41037	5.17685	4.02987	3.70798	5.625	1.00546	1.92334	3.41094	0	0	0	0	0	0	0	0	0	0	0	0	0	0	0	0	0	0	0	0	0	0	0	0
guanosine nucleotides de novo biosynthesis II	18.2649	3.16664	7.29602	1.14593	5.71902e-07	0.381	18.2628	31.3883	8.33839	28.2276	5.43674	60.3173	24.6998	19.6544	23.3106	0	0	17.2017	12.6455	39.2373	9.54905	20.4263	9.63264	21.9535	15.0154	0	0	2.78981	0	0	2.56112	1.6811	0	0	31.3923	0	0	0	3.51777	2.95909	0	0	4.60355	2.37053	8.29092	0	0	0	0
[truncated: 36 more columns]
