# Supplementary material for: Identification of an intraocular microbiota
Source: Cell Discov. 2021 Mar 9;7:13. doi: 10.1038/s41421-021-00245-6 (PMC7943566; doi:10.1038/s41421-021-00245-6)
Supplement: Supplementary file 5 — Supplementary Table S4 [file 41421_2021_245_MOESM5_ESM.xlsx]

## Sheet: Table S4
Supplementary Table S4. Bacteria identified in AH specimens using Q or E kits (relative abundance)
Bacteria	Ave Q	Ave E	Q1	Q2	Q3	Q4	Q5	Q6	Q7	Q8	Q9	Q10	Q11	Q12	E1	E2	E3	E4	E5	E6	E7	E8	E9	E10	E11	E12	E-blank1	E-blank2	E-blank3	Q-blank1	Q-blank2	Q-blank3
Propionibacterium acnes	27.5463	30.967	18.605	22.0451	33.2281	15.3388	27.3772	21.336	27.3971	54.6739	24.5643	21.882	16.9174	47.1911	36.9589	41.8228	39.8137	37.591	29.0476	25.2545	27.6139	25.0104	31.9669	29.852	14.6073	32.0648	0	0	0	0	0	0
Shigella sp	5.25679	16.3693	17.3527	2.31815	4.40959	1.98166	6.63562	7.60134	3.15211	2.19925	3.89945	6.5387	3.55495	3.43794	1.87841	1.24522	1.49753	1.33908	2.20279	1.68268	2.07183	1.73109	2.26207	2.22636	1.21003	1.91268	0	0	0	0	0	0
Rickettsia felis	0.0874034	3.52285	0.350768	0.15486	0.0282711	0.0618619	0.0761664	0.217506	0.0045082	0.022753	0.0501293	0.0130691	0.054487	0.0144596	0.0125743	0.0109982	0.0280947	0.077594	0.0782255	0.0465276	1.90921	0.171605	0.516896	1.84267	36.7957	0.784118	0	0	0	0	0	0
Acinetobacter johnsonii	2.12901	3.27695	1.9562	4.10522	2.88519	2.8851	1.19479	2.24278	2.32825	1.60891	2.58785	1.17902	1.58509	0.989666	4.02779	1.18905	4.55789	4.76932	2.53456	2.79005	2.17783	2.05692	4.03641	2.37163	1.85907	4.00209	0	0	0	0	0	0
Rhodococcus sp	2.71851	3.77504	2.12642	5.20414	1.72328	1.94107	0.772343	3.14545	6.39349	2.01308	1.99584	4.29663	1.84657	1.16374	7.55028	4.64693	4.32061	2.36493	6.70885	3.83724	3.04391	13.8908	2.50521	2.26131	1.58469	1.51358	0	0	0	0	0	0
Streptococcus equi	2.3081	2.73044	0	0	0.0532634	0.00247738	0.00751663	0	0.0358145	0.0087322	0.0692595	0.0198621	27.4678	0.0324637	0.00434321	0.0379883	0	0	0	0	0.478013	0	0.300269	0.482172	9.66378	0.335552	0	0	0	0	0	0
Moraxella osloensis	3.61953	2.15434	1.44071	3.09457	2.5225	7.50061	2.80592	2.73037	5.05447	1.69018	2.30104	10.4179	1.72831	2.14774	2.61555	1.41892	1.94512	8.77627	3.16297	7.45221	3.17956	1.46147	3.46118	2.76747	0.88504	3.2762	0	0	0	0	0	0
Kocuria indica	1.93359	1.78922	0.371873	0.459278	1.46846	15.6563	0.149529	2.96484	0.305001	0.761654	0.238463	0.33295	0.280792	0.213994	0.0996923	0.130795	0.123251	0.171988	0.27761	0.108909	0.229587	0.582586	0.304252	0.243487	0.109553	0.15771	0	0	0	0	0	0
Brevundimonas vesicularis	0.831618	0.800032	0.636845	1.99744	1.28924	0.573911	0.235475	0.696216	0.575369	0.435445	1.46873	0.864443	0.73773	0.468581	1.03825	0.539498	1.43052	1.12893	2.76815	1.03568	1.66368	1.276	0.980424	2.14105	1.13129	1.52788	0	0	0	0	0	0
Janthinobacterium svalbardensis	0.0846496	0.742354	0.0404325	0.0481975	0.0237265	0.00785228	0.0270442	0.0189686	0.0176079	0.0161577	0.353019	0.112607	0.219261	0.13092	0.0759002	0.0455596	0.0704936	0.0687297	0.111101	0.12115	0.109994	0.082023	0.119575	0.12722	0.0772146	0.146188	0	0	0	0	0	0
Propionibacterium sp	1.15772	0.589519	0.323545	0.599566	0.397802	0.402326	0.490165	0.383467	2.35372	0.870211	5.13169	0.698937	0.865381	1.37583	2.54902	1.07665	1.02709	0.799418	0.871297	0.756243	1.78523	0.346881	0.549564	0.640949	0.282588	2.30838	0	0	0	0	0	0
Staphylococcus epidermidis	0.74897	1.58695	0.555833	0.610076	0.458169	0.665946	0.906825	0.761888	0.483544	1.07113	1.13196	1.13229	0.793256	0.416728	0.881698	15.0087	0.706186	1.01142	0.312107	0.928188	0.693311	3.09645	0.558465	0.900033	0.337194	0.659748	0	0	0	0	0	0
Pseudomonas pseudoalcaligenes	0.919238	1.54232	0.70109	1.27638	1.183	0.550015	0.690909	1.09619	0.86932	0.995229	1.40943	0.810237	0.862238	0.586828	0.553284	0.497057	0.682574	0.765418	1.42569	0.899067	1.27585	1.15103	1.05264	1.54841	0.80248	1.26864	0	0	0	0	0	0
Pseudomonas libanensis	0.66145	1.48755	0.335527	0.667087	0.71267	0.279974	0.506725	0.503352	0.601068	0.551021	1.51389	0.915723	0.830794	0.519566	2.35423	1.34677	2.51247	1.36152	2.14246	1.576	3.39811	1.98699	1.99118	2.11035	1.18961	1.80934	0	0	0	0	0	0
Rhodococcus erythropolis	0.779909	1.62329	0.592818	1.42394	0.540837	0.554336	0.240549	0.947356	1.79397	0.582213	0.663754	1.1489	0.512103	0.358127	2.14064	1.23002	1.17578	0.643906	1.71748	1.05454	0.835962	4.12537	0.708302	0.683237	0.467583	0.397051	0	0	0	0	0	0
Ochrobactrum anthropi	0.619287	0.784751	0.0824563	0.449904	0.612269	0.193165	0.444021	2.72116	0.660954	0.541471	0.689213	0.326396	0.466291	0.244143	0.241237	0.200776	0.254975	0.305156	0.53605	0.383796	0.281011	0.216481	0.34637	0.285766	0.215664	0.386887	0	0	0	0	0	0
Escherichia coli	1.33563	1.03061	3.85428	0.953364	1.31408	0.591794	1.3952	1.58234	0.91307	0.914862	1.19895	1.31051	1.12012	0.879037	2.03578	1.36009	1.53985	1.36789	2.1382	1.68223	1.98452	1.80137	2.4357	1.75982	1.15894	1.81616	0	0	0	0	0	0
Providencia rettgeri	0.539471	1.26533	0.260577	0.101562	0.0598813	0.0392712	0.0261968	0.0497882	0.0413148	0.0298442	1.95441	1.09376	1.68844	1.12861	0.486332	0.638917	0.311582	0.426893	1.13174	0.73716	0.836313	0.929853	0.930618	0.871666	0.72518	1.26107	0	0	0	0	0	0
Stenotrophomonas maltophilia	0.713069	0.580054	0.126996	1.13432	1.22666	0.34968	0.826955	0.771024	1.23387	1.05027	0.610037	0.398503	0.492087	0.336432	0.271393	0.164985	0.653679	0.495024	0.526863	0.435466	0.222664	0.375834	0.291315	0.316252	0.506599	0.373889	0	0	0	0	0	0
Sphingobium yanoikuyae	0.916887	0.409634	0.242278	2.48169	0.612438	3.63901	0.246536	0.930853	0.303572	0.324771	1.12166	0.47895	0.442284	0.17861	0.218338	0.113341	0.198305	0.31731	0.435411	0.240211	0.390735	0.358722	1.90717	0.356692	0.288766	0.372244	0	0	0	0	0	0
Acinetobacter junii	1.42865	0.796192	0.770565	2.5353	0.81688	0.695648	0.258303	0.724688	5.49472	1.40369	0.848443	0.607857	1.16173	1.82594	0.613588	0.418224	0.741047	1.00133	0.78112	1.83211	1.30338	0.642689	0.717854	1.44522	0.47352	3.94127	0	0	0	0	0	0
Acinetobacter ursingii	0.507258	0.769477	0.109191	0.191249	0.418475	3.53265	0.0848145	0.822922	0.266482	0.113857	0.18452	0.161861	0.064887	0.136191	0.228699	0.240517	0.571813	0.316506	0.266161	1.58598	0.365266	0.174349	0.137356	0.136016	0.139786	0.393647	0	0	0	0	0	0
Shigella boydii	0.47857	0.482187	0.869942	0.518271	0.562435	0.237147	0.453171	0.496524	0.364407	0.432795	0.56004	0.424278	0.510253	0.31358	0.646615	0.408365	0.526196	0.453176	0.638922	0.626821	0.751809	0.625678	0.791321	0.596301	0.413103	0.538101	0	0	0	0	0	0
Shigella sonnei	1.12759	0.623829	2.98027	0.721564	1.029	0.466107	1.29359	1.54819	0.69122	0.616221	1.09182	1.3219	1.03678	0.734459	0.808751	0.454869	0.604392	0.490448	0.727543	0.599975	0.822866	0.645588	0.945865	0.733211	0.456326	0.665643	0	0	0	0	0	0
Comamonas thiooxydans	0.174067	0.610994	0.153424	0.523108	0.409851	0.0904415	0.0834506	0.13921	0.156368	0.0936271	0.1524	0.109804	0.109177	0.0679369	0.227628	0.189978	0.756282	0.565184	0.806105	0.462929	0.492761	0.729655	0.529224	0.829494	0.403811	0.715341	0	0	0	0	0	0
Cutibacterium granulosum	0.546356	0.536868	0.21658	0.289781	0.631704	0.389308	1.24806	0.289189	0.555575	1.05463	0.590395	0.414023	0.306908	0.570125	0.549446	0.54065	0.454605	0.657944	0.633272	0.294977	1.16902	0.288402	0.417077	0.433658	0.192552	0.544832	0	0	0	0	0	0
Pseudomonas veronii	0.144665	0.517073	0.111494	0.326914	0.160971	0.0887956	0.076639	0.101719	0.132875	0.1041	0.27975	0.132554	0.126941	0.0932276	0.162144	0.11441	0.280689	0.346089	0.888827	0.195908	0.380927	1.12215	0.366619	0.980212	0.402807	0.992541	0	0	0	0	0	0
Ralstonia pickettii	0.305765	0.532382	0.111012	0.380161	0.463298	0.128643	0.246351	0.268787	0.264939	0.306668	0.662743	0.261817	0.371146	0.203608	0.631348	0.324008	0.283211	0.439946	0.933452	0.539908	0.4368	0.594857	0.666353	0.564039	0.489607	0.640319	0	0	0	0	0	0
Aeromonas caviae	0.0936968	0.536569	0.0360926	0.100861	0.0397046	0.0610012	0.0241414	0.0413909	0.448993	0.0265913	0.0453125	0.0867741	0.044774	0.168725	0.208722	0.121105	0.217936	0.120119	0.0550979	4.96162	0.136135	0.0748461	0.0463368	0.0825924	0.042441	0.26686	0	0	0	0	0	0
Delftia tsuruhatensis	0.565726	0.746954	0.36303	1.01036	0.712396	0.314201	0.619827	0.557604	0.521525	0.378816	0.900133	0.454237	0.714105	0.24248	0.503478	0.396108	0.88312	0.925764	1.60068	0.622823	0.843345	1.92416	0.676473	1.33687	0.756002	1.12426	0	0	0	0	0	0
Bifidobacterium longum	0.555263	0.491665	0.144531	0.186848	0.0642748	0.0660845	0.125317	2.48622	2.78004	0.0665523	0.329913	0.125576	0.233084	0.0547182	0.0165509	0.00361909	0.00739591	0.0197677	0.0147091	0.00874884	0.0265925	0.0260624	0.0541198	0.00918716	0.020126	0	0	0	0	0	0	0
Shigella flexneri	0.378218	0.244098	0.756431	0.439109	0.39767	0.199703	0.371795	0.309977	0.30082	0.36917	0.395904	0.336187	0.417147	0.244708	0.559364	0.326169	0.425652	0.35986	0.55836	0.484232	0.529148	0.435093	0.666494	0.492743	0.364741	0.449606	0	0	0	0	0	0
Staphylococcus haemolyticus	0.1175	0.359438	0.0804193	0.204625	0.034118	0.386805	0.0391203	0.164632	0.105978	0.0531377	0.0485236	0.0824087	0.0602762	0.149962	0.14258	0.21596	0.142967	0.953913	0.0247248	0.165443	0.212323	0.175235	0.214431	0.193035	0.0469863	0.48745	0	0	0	0	0	0
Kocuria palustris	0.975983	0.359607	1.06803	1.0564	0.74081	1.05468	0.13587	0.69687	1.50469	0.365669	1.13456	1.01316	0.375626	2.56542	0.278048	0.246058	0.434138	0.457111	0.412816	0.300871	1.1589	0.346837	0.501202	0.624626	0.364186	0.530723	0	0	0	0	0	0
Staphylococcus hominis	0.28286	0.378971	0.124444	0.163037	0.0893867	0.748957	0.365697	0.237356	0.141717	0.0777811	0.108967	1.09263	0.154882	0.0894578	0.142972	0.143442	0.0657676	0.395092	0.0448458	0.333422	0.675633	0.80343	0.125716	0.28477	0.109086	0.315597	0	0	0	0	0	0
Methylobacterium radiotolerans	0.192386	0.220429	0.0399989	0.197613	0.255602	0.104938	0.216693	0.184622	0.276502	0.216832	0.248049	0.174365	0.252969	0.140448	0.175137	0.0712179	0.292452	0.0892977	0.193878	0.0958266	0.127122	0.2774	0.120565	0.110861	0.118731	0.178038	0	0	0	0	0	0
Cutibacterium avidum	0.265412	0.231397	0.165575	0.230983	0.22816	0.135463	0.209503	0.114414	0.222636	0.462242	0.405235	0.153669	0.232243	0.624822	0.251347	0.452619	0.294006	0.332574	0.236519	0.234464	0.255371	0.194017	0.345329	0.393938	0.149824	0.562983	0	0	0	0	0	0
Delftia acidovorans	0.214931	0.349156	0.1158	0.294532	0.252678	0.0938498	0.20237	0.291418	0.183027	0.164776	0.376784	0.220839	0.233167	0.149933	0.298021	0.162917	0.456243	0.364184	0.59348	0.29319	0.352475	0.624273	0.345459	0.474839	0.263969	0.447704	0	0	0	0	0	0
Bacteroides sp	1.05761	0.211767	0.278372	0.417187	0.399316	0.922435	6.31629	0.781689	0.226788	0.523723	0.549831	1.36059	0.786351	0.128785	0.0414791	0.02721	0.0342903	0.0214677	0.0479225	0.0416594	0.0116629	0.0206836	0.0387522	0.0437465	0.0493182	0.0274682	0	0	0	0	0	0
Roseomonas sp	0.373558	0.0940907	0.250332	0.238421	0.549703	0.703006	0.114043	0.361985	0.844906	0.0835336	0.552123	0.514478	0.159709	0.110453	0.138493	0.0547057	0.123774	0.459769	0.154845	0.181839	0.120231	0.112559	0.137736	0.185989	0.051911	0.130666	0	0	0	0	0	0
Comamonas testosteroni	0.0687785	0.243266	0.0366119	0.158766	0.0862529	0.0333827	0.0506434	0.0673027	0.0414131	0.0427315	0.110519	0.0704322	0.0900948	0.037192	0.351149	0.136056	1.75221	0.267949	0.260062	0.22144	0.202912	0.169765	0.117988	0.200048	0.10571	0.20058	0	0	0	0	0	0
Bordetella trematum	0.0928742	0.195176	0.121671	0.18823	0.0826417	0.0754894	0.0243471	0.121436	0.0694919	0.0796155	0.17864	0.0545875	0.0632177	0.0551229	0.0270941	0.027344	0.0493603	0.0431467	0.0703853	0.0484745	0.0669729	0.0525104	0.101252	0.0670996	0.0642039	0.0805099	0	0	0	0	0	0
Pseudomonas soli	0.172791	0.270593	0.116731	0.316303	0.127683	0.0884425	0.0724206	0.13878	0.153778	0.0949492	0.342585	0.178318	0.33351	0.109988	0.198766	0.154246	0.254441	0.379005	0.818162	0.267017	0.456229	0.749149	0.340682	0.890957	0.399809	0.887409	0	0	0	0	0	0
Aeromonas sp	0.137314	0.541777	0.0578622	0.129882	0.04365	0.0790727	0.154	0.0511646	0.521861	0.0361574	0.0970879	0.124611	0.154233	0.198187	0.232292	0.149106	0.282107	0.183469	0.113211	5.27603	0.228752	0.133729	0.126012	0.120624	0.0678334	0.293597	0	0	0	0	0	0
Chryseobacterium haifense	0.168685	0.440677	0.0426088	0.0785814	0.0621392	0.50964	0.0774613	0.104561	0.104154	0.138548	0.168335	0.608088	0.0951435	0.0349601	0.439137	0.106365	0.14491	0.839179	0.432301	0.207131	0.225238	0.125889	0.353462	0.28126	0.0766763	0.137946	0	0	0	0	0	0
Staphylococcus capitis	0.159343	0.274348	0.124204	0.156866	0.203063	0.165648	0.128955	0.125236	0.102748	0.281181	0.274203	0.171569	0.0993465	0.0790929	0.198699	0.504671	0.196363	0.251009	0.224132	0.177748	0.233299	0.485379	0.249895	0.22059	0.16521	0.307868	0	0	0	0	0	0
Corynebacterium segmentosum	0.245392	0.29742	0.23603	0.283527	0.387577	0.138568	0.122555	0.26504	0.232728	0.264182	0.682248	0.121031	0.0596653	0.151552	0.180968	0.268397	0.228538	0.538786	0.377603	0.270345	0.442467	0.367568	0.39695	0.283889	0.155211	0.412495	0	0	0	0	0	0
Acinetobacter schindleri	0.203444	0.420543	0.132322	0.302273	0.179326	0.252441	0.090189	0.215266	0.267706	0.166388	0.3845	0.146159	0.134814	0.169939	0.332897	0.840861	0.304468	0.442189	0.481108	0.388122	0.37241	0.507879	0.633652	0.853128	0.319474	0.69363	0	0	0	0	0	0
Aerococcus urinaeequi	0.773645	0.337781	0.131248	0.220005	0.157355	0.065473	0.0120395	0.0506666	0.532079	0.680678	0.351292	0.175456	0.502407	6.40504	0.162321	0.0730159	0.348166	0.110782	0.387437	0.137285	0.137853	0.0852015	0.103988	0.216245	0.0927391	0.0818985	0	0	0	0	0	0
Acinetobacter baumannii	0.0562843	0.258285	0.047015	0.0923369	0.0633845	0.0638762	0.0223624	0.0313696	0.0594518	0.0294426	0.0600981	0.0957988	0.07932	0.0309555	0.310111	0.233569	0.327193	0.292363	0.367471	0.528205	0.333902	0.360594	0.470801	0.363403	0.20368	0.470619	0	0	0	0	0	0
Brevundimonas diminuta	0.57011	0.271267	0.417476	1.50011	0.552372	0.223054	0.236585	0.440377	0.265792	0.26956	1.13713	0.809864	0.877147	0.111853	0.184022	0.142562	0.236123	0.181064	0.247654	0.158419	0.30623	0.140749	0.0982426	0.221808	0.166231	0.165385	0	0	0	0	0	0
Corynebacterium falsenii	0.0140153	0.302105	0.0129704	0.0143157	0	0.00596731	0	0	0.00875174	0.018229	0.0347556	0.0420432	0.0151107	0.0160402	0.578874	0.436165	1.778	0.805225	0.0991729	0.353922	0.182095	0.0951815	0.280183	0.127756	0.188465	0.0769761	0	0	0	0	0	0
Acinetobacter haemolyticus	0.117317	0.314031	0.0666671	0.184331	0.0953487	0.178683	0.0258164	0.0938293	0.241153	0.0479861	0.108126	0.0631437	0.199792	0.102922	0.162731	0.106751	0.214518	0.258066	0.159086	0.186377	0.329007	0.169411	0.420626	0.114418	0.111401	0.302337	0	0	0	0	0	0
Pseudomonas alcaligenes	0.0585156	0.355345	0.0188477	0.0415633	0.0277201	0.0317292	0.019254	0.0347261	0.154228	0.204504	0.0295682	0.0493353	0.0505034	0.0402073	0.247933	0.294703	0.192227	0.491847	0.704347	0.683295	0.818844	0.299208	1.00573	0.614016	0.250812	0.390584	0	0	0	0	0	0
Thermus scotoductus	0.994525	0.420945	0.681381	1.11431	1.75983	0.42099	0.700637	0.840367	0.801683	0.855939	1.9986	0.66992	1.00858	1.08206	0.270555	0.278404	0.273803	0.247107	0.438465	0.222937	0.552968	0.263142	0.394021	0.362202	0.533277	0.272263	0	0	0	0	0	0
Delftia sp	0.188574	0.334197	0.105669	0.304675	0.204787	0.0898663	0.170258	0.206227	0.168675	0.170495	0.329966	0.168427	0.232808	0.11104	0.246851	0.154948	0.386077	0.308125	0.482641	0.221059	0.304463	0.553345	0.249615	0.380442	0.237785	0.386236	0	0	0	0	0	0
Ralstonia mannitolilytica	0.112676	0.249828	0.041002	0.0927982	0.127641	0.059228	0.0886496	0.029113	0.0497637	0.0905635	0.37306	0.158588	0.156385	0.085325	0.175578	0.0643985	0.151066	0.132256	0.253077	0.129035	0.232497	0.288115	0.195478	0.162125	0.126948	0.173703	0	0	0	0	0	0
Aerococcus viridans	0.438122	0.140603	0.0988405	0.162629	0.10584	0.0629476	0.029383	0.131383	0.400222	0.16214	0.26228	0.172931	0.183922	3.48494	0.140068	0.0408372	0.185875	0.128426	0.241419	0.11667	0.0954752	0.0467861	0.0555163	0.150787	0.032115	0.0562155	0	0	0	0	0	0
Shigella dysenteriae	0.262794	0.219168	0.525302	0.250521	0.331096	0.141402	0.246877	0.26071	0.18312	0.190772	0.281151	0.21412	0.338003	0.190455	0.331245	0.218697	0.257841	0.219508	0.398845	0.345676	0.381135	0.300626	0.551054	0.370112	0.24601	0.349084	0	0	0	0	0	0
Pseudomonas sp	0.0631586	0.273563	0.0400179	0.114675	0.0641614	0.0411081	0.019462	0.0505073	0.113232	0.0242019	0.146986	0.0529938	0.0645125	0.0260458	0.116048	0.113912	0.155187	0.163577	0.31506	0.15716	0.210121	0.283143	0.154425	0.412492	0.143008	0.371537	0	0	0	0	0	0
Bacteroides vulgatus	1.15038	0.127719	0.434874	0.487512	0.680865	1.12283	6.3715	1.02078	0.173764	0.565026	0.432578	1.74352	0.6465	0.124775	0.0198929	0.00316354	0.013738	0.0417586	0.112504	0.0726521	0.0348678	0.0645486	0.0168956	0.0481844	0.0254117	0.0159678	0	0	0	0	0	0
Pseudomonas lurida	0.063455	0.116721	0.0440578	0.0942501	0.0444232	0.0285922	0.0245024	0.0585247	0.0367663	0.0332347	0.176954	0.0801766	0.0563746	0.083603	0.0857123	0.0696141	0.129267	0.113949	0.310139	0.129451	0.148781	0.341442	0.168735	0.339841	0.128216	0.366577	0	0	0	0	0	0
Staphylococcus saprophyticus	0.0820714	0.216667	0.0582013	0.0744661	0.0637028	0.0259257	0.0256853	0.0405349	0.135685	0.250648	0.0665632	0.0447335	0.0643106	0.134399	0.497185	0.0843772	1.27003	0.18169	0.0791391	0.192207	0.104325	0.0564786	0.0554627	0.0576676	0.048126	0.24161	0	0	0	0	0	0
Acinetobacter radioresistens	0.375628	0.318534	0.224314	0.533457	0.247071	0.154277	0.0666835	0.24211	0.0715089	0.297718	0.222882	0.213583	2.12794	0.105991	0.350553	0.243177	0.334902	0.334468	0.435089	0.239617	0.526821	0.517114	0.361388	0.429434	0.23682	0.767138	0	0	0	0	0	0
Dechlorosoma suillum	0.0243976	0.287411	0.00951922	0.0604128	0.0310814	0.00874386	0.0265298	0.0223294	0.0237425	0.0197249	0.0440011	0.0163149	0.010628	0.019743	0.0613172	0.0364695	0.0624724	0.106434	0.0392357	1.60247	0.0532003	0.0193111	0.045829	0.0326749	0.0159067	0.0460194	0	0	0	0	0	0
Streptococcus equinus	0.211325	0.096995	1.81636	0.106735	0.0478277	0.048769	0.0272577	0.311356	0.0258137	0.0108568	0.089699	0.0486412	0	0.00258733	0.0854993	0.0196797	0.00603256	0.0107491	0	0.023787	0.0216904	0	0.0168166	0.0149872	0.00729602	0	0	0	0	0	0	0
Aquabacterium olei	0.160813	0.069212	0.0442503	0.962378	0.0706468	0.0256712	0.0363483	0.083039	0.0378649	0.0260597	0.224874	0.121743	0.176816	0.120068	0.0792095	0.109171	0.0686459	0.117539	0.123725	0.139568	0.154263	0.0869333	0.156975	0.106589	0.0946982	0.217234	0	0	0	0	0	0
Pseudomonas stutzeri	0.415551	0.252953	0.267272	0.422356	0.483424	0.222214	0.342885	0.295326	0.407056	0.373156	0.879885	0.415681	0.667236	0.210122	0.443468	0.371722	0.563311	0.676788	0.456159	0.334264	0.352964	0.303901	0.322245	0.346452	0.225248	0.219802	0	0	0	0	0	0
Acinetobacter sp	0.165006	0.334681	0.401743	0.152647	0.120135	0.113496	0.17771	0.191905	0.109015	0.0739491	0.151925	0.228529	0.169438	0.0895811	0.231412	0.15431	0.297051	0.254859	0.264713	0.43601	0.346019	0.237081	0.244026	0.344739	0.170883	0.43492	0	0	0	0	0	0
Ornithinimicrobium flavum	0.0621372	0.188599	0.0719829	0.0906209	0.0472892	0.0405236	0.0228497	0.0366322	0.0342619	0.0404493	0.0451158	0.283334	0.0108973	0.0216891	0.0251483	0.0307946	0.0382083	0.0460553	0.0491697	0.0850781	0.157583	0.223084	0.070485	0.053046	0.262314	0.0693902	0	0	0	0	0	0
Pseudomonas yamanorum	0.0669338	0.136134	0.0469058	0.0621144	0.04676	0.0192245	0.0147296	0.0272745	0.0429637	0.0219029	0.266013	0.0786929	0.0944123	0.0822113	0.104855	0.0917126	0.136307	0.134451	0.261409	0.158362	0.226453	0.271616	0.145035	0.238862	0.141304	0.246486	0	0	0	0	0	0
Staphylococcus warneri	0.101267	0.159755	0.11844	0.106218	0.0905863	0.0974781	0.0260008	0.109421	0.226227	0.114781	0.0673807	0.0484059	0.162751	0.0475095	0.131457	0.072273	0.18462	0.305041	0.0200278	0.115152	0.226299	0.0887156	0.266683	0.104243	0.0466872	0.116071	0	0	0	0	0	0
Pseudomonas antarctica	0.0653243	0.170371	0.0358657	0.0912455	0.0485903	0.0248051	0.0275959	0.0263939	0.0363796	0.03031	0.127137	0.0795491	0.160173	0.0958474	0.204389	0.102698	0.188496	0.14139	0.270536	0.11034	0.263182	0.302828	0.119176	0.26714	0.156684	0.28478	0	0	0	0	0	0
Citrobacter koseri	0.162702	0.158665	0.251498	0.379329	0.19414	0.123821	0.0370394	0.222679	0.12277	0.0860587	0.255966	0.109314	0.0971549	0.0726603	0.089684	0.0374387	0.122961	0.0827706	0.159409	0.0711109	0.134272	0.0855905	0.175193	0.217232	0.0969394	0.12373	0	0	0	0	0	0
Edwardsiella piscicida	0.162105	0.137927	0.147199	0.120362	0.00494806	0.0617935	0.233575	0.0969742	0.0381893	0.0146017	0.844472	0.185186	0.0629404	0.135015	0.203352	0.0868144	0.0292081	0.0645739	0.0215147	0.0281528	0.0836267	0.029226	0.705653	0.290257	0.0562591	0.315283	0	0	0	0	0	0
Croceicoccus naphthovorans	0.014012	0.0848907	0.0106522	0.0240368	0.0193875	0.0195379	0.01254	0.0239877	0.00377862	0.0137733	0.0105042	0.0109541	0.0114173	0.00757471	0.0210786	0.00230458	0.00941919	0.0104898	0.00936656	0.00835669	0.00423341	0.00414904	0.0147697	0.0204758	0.00427198	0.0145403	0	0	0	0	0	0
Streptomyces gilvosporeus	0.884617	0.0476913	3.81505	0.278171	0.590841	0.329177	1.06877	1.32087	0.413215	0.343047	0.495902	1.08646	0.42453	0.449377	0.12329	0.0982084	0.0683746	0.0648611	0.0528287	0.103576	0.110542	0.0647144	0.1049	0.119764	0.0517588	0.0583177	0	0	0	0	0	0
Xanthomonas campestris	0.118357	0.179829	0.06098	0.0604103	0.194752	0.0390834	0.214883	0.204305	0.0296769	0.0717463	0.135664	0.0627077	0.047824	0.298248	0.240966	0.067573	0.0632917	0.225553	0.111163	0.295589	0.127084	0.0926893	0.144355	0.318567	0.0467238	1.56121	0	0	0	0	0	0
Pseudomonas aeruginosa	0.0605405	0.203816	0.0426643	0.0917846	0.0475263	0.0342208	0.0245064	0.0651357	0.0363389	0.0383589	0.115874	0.17227	0.0355235	0.0222823	0.143092	0.0573634	0.161187	0.27297	0.204	0.310434	0.0718459	0.0688492	0.0891232	0.0926663	0.066056	0.0592237	0	0	0	0	0	0
Cloacibacterium normanense	0.148331	0.151115	0.0651145	0.0956902	0.0636263	0.760431	0.0541673	0.240277	0.0400329	0.0979621	0.0337234	0.20116	0.0733098	0.0544733	0.15903	0.340345	0.0907204	0.0956433	0.126299	0.171705	0.116885	0.1261	0.429922	0.210359	0.0658325	0.0970971	0	0	0	0	0	0
Massilia oculi	0.112311	0.125141	0.0361693	0.172705	0.190697	0.0567263	0.136862	0.133809	0.17756	0.14454	0.121011	0.0704031	0.0484587	0.0587878	0.0814768	0.0908273	0.0763869	0.0731435	0.0709906	0.0641812	0.0834229	0.0654082	0.0925387	0.0780383	0.0630293	0.134007	0	0	0	0	0	0
Neisseria sicca	0.371984	0.0835579	1.47855	0.133099	0.279698	0.154485	0.465822	0.586271	0.209234	0.12138	0.120341	0.450388	0.254337	0.2102	0.0737879	0.123211	0.0839308	0.132194	0.0476924	0.0354587	0.110473	0.10563	0.0752041	0.13777	0.0362533	0.0703341	0	0	0	0	0	0
Achromobacter xylosoxidans	0.0548872	0.0942769	0.0336872	0.0837666	0.0554631	0.0422131	0.0563312	0.0598893	0.0525747	0.0308606	0.125663	0.052988	0.04157	0.0236394	0.157605	0.0707235	0.162902	0.0976651	0.13885	0.101422	0.0935836	0.115098	0.0691408	0.0836809	0.0659201	0.0741172	0	0	0	0	0	0
Corynebacterium callunae	0.0270604	0.128041	0.0265883	0.0854951	0.0295728	0.0211012	0.0142274	0.0359244	0.0153263	0.00396677	0	0.0177721	0.0142489	0.0605015	0.295948	0.0776562	0.343843	0.256592	0.0993617	0.114722	0.137368	0.132904	0.0737313	0.146024	0.0479835	0.116138	0	0	0	0	0	0
Nitrosomonas eutropha	0.00655872	0.188572	0	0.0669921	0	0.00150111	0	0	0	0	0	0.0102115	0	0	0	0.266128	0.462545	0.296548	0.522104	0.310542	0.47759	0.168916	0.0131128	0	0	0.165972	0	0	0	0	0	0
Lautropia mirabilis	0.0262939	0.179886	0.0214215	0.0147698	0.0457265	0.0142721	0.0229252	0.0107197	0.0517136	0.0260408	0.0410738	0.0354902	0.0127555	0.0186176	0.105972	1.08138	0.0526162	0.050393	0.0209288	0.0591292	0.0354721	0.0185414	0.0385021	0.127451	0.0206817	0.0227424	0	0	0	0	0	0
Parabacteroides sp	0.217738	0.159397	0.0659757	0.119701	0.145995	0.202632	0.98655	0.123413	0.0820132	0.0970502	0.103928	0.476597	0.161913	0.0470894	0.109484	0.0714411	0.0842584	0.0290589	0.0691162	0.130216	0.162297	0.852095	0.404275	0.0923667	0.125973	0.0611375	0	0	0	0	0	0
Sphingobium sp	0.3186	0.208229	0.131629	0.506318	0.461492	0.194934	0.305827	0.267296	0.360874	0.282393	0.36137	0.515786	0.252606	0.18267	0.221569	0.146016	0.117839	0.241068	0.263112	0.238769	0.406508	0.304702	0.143706	0.165699	0.176823	0.379964	0	0	0	0	0	0
Pseudomonas trivialis	0.0786377	0.229016	0.0486727	0.105606	0.0650674	0.0354915	0.0350602	0.052695	0.052917	0.0512035	0.173063	0.0890344	0.131675	0.103167	0.0983973	0.0658138	0.153248	0.152087	0.3215	0.143801	0.190645	0.42534	0.259563	0.351811	0.162665	0.36573	0	0	0	0	0	0
Methylobacterium aquaticum	0.151798	0.149068	0.0206101	0.199087	0.212678	0.0542734	0.166937	0.203448	0.181521	0.182526	0.264485	0.119761	0.139956	0.0762897	0.0680885	0.094676	0.0530504	0.0479592	0.117921	0.0424519	0.0785426	0.0806427	0.0554569	0.0600844	0.0783146	0.109833	0	0	0	0	0	0
Rhodococcus fascians	0.255883	0.128111	0.0875437	1.69618	0.163373	0.173563	0.09196	0.208385	0.0950898	0.102997	0.141222	0.106488	0.133819	0.0699808	0.165311	0.139824	0.176154	0.141029	0.261543	0.174768	0.166369	0.382365	0.152746	0.15529	0.115851	0.156389	0	0	0	0	0	0
Brevundimonas sp	0.10558	0.186223	0.052134	0.199743	0.144965	0.0743215	0.0581185	0.073375	0.0587546	0.164202	0.123168	0.0927026	0.151337	0.074144	0.257907	0.11749	0.236499	0.139043	0.362913	0.167573	0.161868	0.180499	0.135536	0.229654	0.108895	0.183837	0	0	0	0	0	0
Janibacter indicus	0.152747	0.172396	0.0834638	0.171556	0.115591	0.0888667	0.0475121	0.049987	0.794302	0.0298057	0.0875569	0.0901656	0.0594801	0.214671	0.148247	0.0504255	0.105502	0.143178	0.229344	0.281529	0.240396	0.0691682	0.148761	0.152389	0.0474785	0.23937	0	0	0	0	0	0
Acinetobacter indicus	0.147499	0.194247	0.0913435	0.161871	0.126935	0.310803	0.0665352	0.199234	0.154799	0.110592	0.170951	0.141389	0.0961096	0.139429	0.177438	0.144852	0.182367	0.234295	0.226028	0.234486	0.232825	0.21111	0.221031	0.522016	0.142246	0.277437	0	0	0	0	0	0
Hydrogenophilus thermoluteolus	0.455462	0.23574	0.504652	0.714591	1.24649	0.218011	0.20898	0.474146	0.50897	0.290487	0.544186	0.387641	0.191097	0.176287	0.210003	0.176334	0.281525	0.18895	0.268754	0.208696	0.161959	0.200618	0.345307	0.359035	0.181594	0.268865	0	0	0	0	0	0
Acinetobacter nosocomialis	0.0467446	0.192087	0.0549345	0.0561411	0.0452821	0.04107	0.0234311	0.0537854	0.0617784	0.0257356	0.0392542	0.0675436	0.0693331	0.0226455	0.219083	0.0882757	0.186998	0.112701	0.118135	0.192579	0.148316	0.136961	0.174783	0.163968	0.0971172	0.119542	0	0	0	0	0	0
Pseudomonas azotoformans	0.0726373	0.176937	0.0477225	0.10678	0.0579973	0.0301453	0.0294649	0.0594161	0.0432365	0.0245314	0.189481	0.0890657	0.0983651	0.0954422	0.097895	0.0558423	0.155328	0.139515	0.277397	0.137994	0.192622	0.387992	0.220033	0.362268	0.149521	0.311612	0	0	0	0	0	0
Kytococcus sedentarius	0.139422	0.164008	0.0970499	0.0994032	0.407049	0.0506782	0.0377155	0.0915693	0.216365	0.0444888	0.100245	0.136597	0.0217919	0.370116	0.0402323	0.0175948	0.0584291	0.0734125	0.125144	0.0815233	0.086189	0.0897506	0.119027	0.148883	0.0344273	0.573556	0	0	0	0	0	0
Indioceanicola profundi	0.00918695	0.174944	0.00702194	0.0371367	0.0155315	0.00735298	0.00587099	0.00988288	0.00583795	0.00218254	0.00540963	0.00225653	0.0117598	0	0.0705606	0.0118686	0.00970174	0.0108044	0.0289426	0.00573824	0.0566852	0.002849	1.79003	0.0512187	0.676153	0.0359435	0	0	0	0	0	0
Corynebacterium testudinoris	0.00906934	0.117734	0.0166467	0.0187816	0	0.00195722	0	0.00624774	0.0282948	0	0	0.00427958	0.0148685	0.0177559	0	0.00900365	0.00766653	0.00683033	0.0121979	0.00725518	0	0	0	0	0.00185444	0.0302969	0	0	0	0	0	0
Shewanella bicestrii	0.00901168	0.0696616	0.0062908	0.00709759	0.00318042	0.0110945	0.00084155	0.00708309	0.0495115	0.00312846	0.00387709	0.00485178	0	0.0111833	0.0719663	0.103776	0.0747475	0.0851792	0.121002	0.518189	0.212508	0.0428795	0.152642	0.0777358	0.0588669	0.0772823	0	0	0	0	0	0
Corynebacterium singulare	0.0921919	0.11624	0.133366	0.234733	0.0296671	0.0616239	0.0285456	0.0900975	0.231811	0.0198971	0.138088	0.0315433	0.0500304	0.0569012	0.102263	0.0230827	0.05749	0.124765	0.216948	0.0558003	0.278262	0.0363621	0.11095	0.0988806	0.0481366	0.0400497	0	0	0	0	0	0
Geobacillus lituanicus	0.0201264	0.0961751	0.0341589	0.0432337	0.0398529	0.00733729	0.015232	0.0049309	0.0067964	0.0108894	0.0539808	0.015762	0	0.00934233	0.655354	0.0165805	0.0931799	0.0280316	0.0192539	0.022904	0.0565643	0.0142146	0.0910817	0.0270579	0.0790333	0.0119556	0	0	0	0	0	0
Acidovorax ebreus	0.276286	0.0999595	0.0564765	0.159299	0.06736	0.0638298	2.17928	0.152256	0.0881762	0.0909833	0.161779	0.118607	0.127886	0.0494928	0.100836	0.0602321	0.0615446	0.105747	0.104915	0.283412	0.0612492	0.0722924	0.142459	0.139249	0.070447	0.0814334	0	0	0	0	0	0
Actinomyces sp	0.215788	0.0640873	0.0392486	0.0122119	2.18705	0.0666376	0.0084244	0.155106	0.0244329	0.0137546	0	0.0161897	0.0580055	0.00839636	0.0146032	0.0213458	0.0184891	0.0193794	0.0389347	0.0102924	0.0626744	0.00383258	0.0272864	0.0189141	0.0131538	0.00537251	0	0	0	0	0	0
Brevundimonas naejangsanensis	0.0455337	0.0365315	0.0416681	0.083131	0.0102761	0.0161312	0.00407864	0.0114429	0.056329	0.0113718	0.169116	0.0849136	0.0272321	0.0307138	0.0314226	0.0164904	0.0688032	0.0412828	0.055852	0.0431862	0.0555357	0.041234	0.046971	0.0906998	0.0373611	0.0936388	0	0	0	0	0	0
Cupriavidus gilardii	0.146589	0.0432013	0.113224	0.445073	0.22251	0.0833407	0.10632	0.128146	0.114064	0.054819	0.186224	0.0924545	0.141378	0.071516	0.0158281	0.00692209	0.0217746	0.0899615	0.0631668	0.0418339	0.0359066	0.0235396	0.00492918	0.0468585	0.01996	0.0436736	0	0	0	0	0	0
Rothia dentocariosa	0.0422711	0.0634629	0.0469981	0.00339907	0.115757	0.0637588	0.0274056	0.0678426	0.062785	0.0539365	0.0148541	0.0139413	0.0322907	0.0042846	0.0372595	0.322635	0.076589	0.169105	0.00662269	0.122112	0.131704	0.0528049	0.0417721	0.0620468	0.0120821	0.0740219	0	0	0	0	0	0
Corynebacterium ureicelerivorans	0.233338	0.0950826	0.0761616	0.100873	0.0770095	0.0677437	0.0177191	0.0521979	0.114526	0.0543434	0.563271	0.103858	0.124222	1.44813	0.114669	0.0394023	0.0823518	0.290217	0.10191	0.0736035	0.0526402	0.0709377	0.153044	0.0954773	0.0221333	0.0768403	0	0	0	0	0	0
Sphingobium japonicum	0.471211	0.0781045	0.208756	1.47862	0.625605	0.381271	0.306096	0.396642	0.26478	0.385386	0.795945	0.25895	0.36261	0.189874	0.0425049	0.0441481	0.0371672	0.0465356	0.0519409	0.0280853	0.0405491	0.0847423	0.150449	0.0560356	0.0516865	0.0674369	0	0	0	0	0	0
Pseudomonas orientalis	0.0426611	0.0866292	0.0224463	0.0489234	0.0283703	0.0173192	0.0266153	0.0373356	0.0327992	0.0171246	0.113187	0.0504926	0.0683478	0.0489724	0.0820197	0.0579433	0.0944475	0.0979609	0.137375	0.071704	0.105172	0.196217	0.120836	0.190868	0.0613766	0.1619	0	0	0	0	0	0
Pseudomonas synxantha	0.0499577	0.118438	0.024296	0.0651374	0.0431738	0.0210001	0.034111	0.0270851	0.0229327	0.0436648	0.12157	0.0562768	0.0837951	0.0564486	0.0595012	0.0403336	0.117655	0.0858712	0.169217	0.0707682	0.143402	0.206131	0.069487	0.224593	0.103708	0.174029	0	0	0	0	0	0
Corynebacterium stationis	0.109375	0.125266	0.0946167	0.133439	0.0652296	0.452722	0.012945	0.157378	0.104884	0.0347555	0.119277	0.0539006	0.0432153	0.0401393	0.455436	0.0261691	0.0564497	0.0370577	0.0827241	0.0140581	0.0694366	0.0628178	0.0745394	0.594188	0.0431195	0.0256836	0	0	0	0	0	0
Staphylococcus sp	0.0533588	0.0950862	0.0144265	0.00939039	0.00140261	0.0117428	0	0.0687222	0.0123015	0.349062	0.0136788	0.00998526	0.133811	0.0157824	0.0548983	0.0540195	0.0183989	0.0163921	0.0121974	0.0290195	0.0330772	0.016209	0.0128223	0.304733	0.124242	0.0643781	0	0	0	0	0	0
Staphylococcus cohnii	0.0536072	0.106656	0.0220854	0.0686839	0.0229039	0.0639182	0.0106058	0.0510092	0.0816069	0.199951	0.0349013	0.0174701	0.0379352	0.0322149	0.00700363	0.0826982	0.0532039	0.156144	0.0248972	0.0296171	0.545762	0.227923	0.464568	0.0933029	0.0492064	0.0850288	0	0	0	0	0	0
Pseudomonas alcaliphila	0.363913	0.159681	0.16032	0.291101	0.463158	0.198718	0.32	0.35975	0.431914	0.462622	0.710995	0.354004	0.390188	0.224185	0.0594479	0.082583	0.114854	0.137828	0.202008	0.175607	0.300593	0.130323	0.238494	0.215462	0.195607	0.160172	0	0	0	0	0	0
Bacteroides cellulosilyticus	0.0573895	0.0893254	0.0136402	0.0246474	0.0360965	0.0475483	0.197298	0.040795	0.0155929	0.0286174	0.0341519	0.126569	0.119928	0.00378884	0.00922553	0.00230549	0.00235572	0.00524695	0.00937024	0.00557331	0.0116465	0.0352807	0.0172381	0.0146313	0.0106842	0.007273	0	0	0	0	0	0
Streptococcus oralis	0.0826775	0.0499513	0.0719206	0.0441002	0.183779	0.09513	0.0230071	0.0704161	0.305035	0.0311014	0	0.0261266	0.0942626	0.0472508	0.116019	0.232551	0.0432034	0.0692841	0.0687392	0.0255533	0.155341	0.0862719	0.0903265	0.0322003	0.0418016	0.106708	0	0	0	0	0	0
Morganella morganii	0.00298665	0.13844	0.00794822	0.00112095	0.00301377	0.00035044	0.00956945	0	0.000881074	0	0	0.00306503	0	0.00989084	0.00491498	0	0.00219631	0.00293513	0	0	2.09862	0.00644964	0.0137756	0.0627495	0.0385164	0.0244109	0	0	0	0	0	0
Enterobacter asburiae	0.0262207	0.114519	0.0110716	0.0253206	0.0226922	0.0709796	0.00880653	0.0168459	0.0331704	0.029018	0.0331956	0.0184626	0.0280632	0.0170225	0.0481097	0.00971069	0.0686292	0.0471469	0.0296005	0.156498	0.0297302	0.0174826	0.0207448	0.0308136	0.0150005	0.0204225	0	0	0	0	0	0
Kocuria sp	0.109134	0.0348131	0.05574	0.0447002	0.116036	0.681379	0.00877247	0.123059	0.0811734	0.0679409	0.00673592	0.0393367	0.0439288	0.0408019	0.0202754	0.0147784	0.034731	0.0255615	0.0360385	0.0214353	0.0244326	0.0248325	0.0441992	0.0600246	0.00547892	0.0298372	0	0	0	0	0	0
Pseudomonas balearica	0.0356014	0.0995156	0.022735	0.0194324	0.0252521	0.0206554	0.0156677	0.0193927	0.0259659	0.0719492	0.0934125	0.0309951	0.0646117	0.0171465	0.108636	0.139735	0.0923308	0.152648	0.283963	0.0833231	0.438078	0.135289	0.22687	0.189184	0.093249	0.103444	0	0	0	0	0	0
Ruminococcus bicirculans	0.079435	0.0882316	0.0230178	0.0805841	0.0241183	0.0415202	0.0543727	0.482819	0.0119513	0.0542843	0.0166117	0	0.163941	0	0	0	0.0170547	0	0.0148126	0	0	0.00656144	0	0.0323813	0	0	0	0	0	0	0	0
Corynebacterium urealyticum	0.0278156	0.0319322	0.013384	0.0359535	0.0177218	0.0466463	0.0170518	0.043056	0.0438026	0.025356	0.0235677	0.0196617	0	0.0475861	0.0630576	0.0930723	0.0334612	0.125522	0.0350255	0.0499987	0.0221627	0.0268927	0.0810043	0.105007	0.0255596	0.0347983	0	0	0	0	0	0
Micropruina glycogenica	0.0184141	0.0793132	0.0388818	0.0254791	0.0198559	0.0152383	0.0178634	0.0265326	0.0269926	0.00585945	0.00968214	0.0100968	0.0105238	0.0139639	0.0364296	0.0169939	0.0184494	0.0241722	0.0561181	0.0102703	0.064385	0.796739	0.00907592	0.0943674	0.0380642	0.0428877	0	0	0	0	0	0
Acidovorax avenae	0.00431401	0.103219	0.00192804	0.0100997	0.00765878	0.00388608	0.0029477	0	0.00610648	0.000684878	0.0101852	0.00141619	0	0.00685506	0.0919738	0.11322	0.061649	0.0949318	0.121095	0.129647	0.114936	0.139466	0.168672	0.107779	0.0451047	0.080833	0	0	0	0	0	0
Devosia sp	0.568897	0.0714249	0.367779	1.29786	0.815861	0.310688	0.360533	0.632804	0.377449	0.641536	0.603633	0.471481	0.788208	0.158924	0.0304859	0.0408861	0.0108983	0.0258924	0.0325123	0.0386759	0.00979642	0.0213359	0.0835466	0.036101	0.0362475	0.0785103	0	0	0	0	0	0
Corynebacterium variabile	0.250738	0.0758073	0.0901675	0.0893252	0.0945069	2.19177	0.0541325	0.307047	0.0624092	0.0174989	0.0108432	0.0418381	0.0117858	0.0375321	0.0462378	0.0237896	0.048616	0.0996207	0.430264	0.0460074	0.089586	0.028553	0.320174	0.108703	0.030869	0.102065	0	0	0	0	0	0
Paracoccus mutanolyticus	0.123675	0.0805552	0.467408	0.0924764	0.0998775	0.131952	0.0326132	0.170377	0.235768	0.0397164	0.0932598	0.0367404	0.0450519	0.0388562	0.0441868	0.0318281	0.0232297	0.0331136	0.0646798	0.0137396	0.106493	0.0395653	0.048567	0.0894532	0.0266902	0.0372938	0	0	0	0	0	0
Brevibacterium linens	0.173059	0.0562751	0.0910935	0.110275	0.0523788	0.097909	0.162131	0.906808	0.255697	0.0087492	0.0626477	0.0371883	0.272374	0.0194605	0.0604398	0.0930411	0.0929079	0.0250248	0.107429	0.0281148	0.0485547	0.0279177	0.0722771	0.150301	0.0457306	0.0400244	0	0	0	0	0	0
Pseudomonas mendocina	0.0647715	0.0693217	0.037803	0.0873174	0.0835206	0.0433091	0.0780464	0.0636785	0.0739116	0.065873	0.0990642	0.0688714	0.0398799	0.0359829	0.0349726	0.0482986	0.0559312	0.0879365	0.0981506	0.0739466	0.122733	0.0647325	0.075665	0.0899121	0.0567028	0.0629776	0	0	0	0	0	0
Geobacillus stearothermophilus	0.0131739	0.0825541	0.0261331	0.023342	0.029727	0.0080655	0.0151491	0.00490406	0.00772505	0.00216603	0.0107374	0.0223946	0	0.00774291	0.616774	0.0117788	0.0854516	0.0343127	0.0382982	0.0227793	0.0757298	0.0325156	0.0754884	0.0299007	0.0655026	0.0208084	0	0	0	0	0	0
Chryseobacterium taklimakanense	0.168706	0.092136	0.0907293	0.0360903	0.0838004	1.16675	0.0171167	0.248842	0.033525	0.0188001	0.12904	0.164471	0.0311684	0.00413569	0.136665	0.0723505	0.372849	0.113114	0.0255701	0.0798461	0.0635631	0.0264287	0.0672005	0.0678757	0.0447052	0.0317552	0	0	0	0	0	0
Enterococcus faecalis	0.471026	0.121974	0.226635	0.612783	0.413956	0.435281	0.205887	0.433223	0.302723	0.421194	0.740323	0.394459	1.25731	0.208538	0.0841454	0.111667	0.0842785	0.105121	0.154722	0.0674862	0.137528	0.17667	0.444574	0.12885	0.125452	0.204957	0	0	0	0	0	0
Lachnospiraceae bacterium	0.00298541	0.0768915	0.00141499	0.00665194	0.00357687	0.00166367	0.0176671	0	0	0	0	0.00485028	0	0	0	0	0.00260667	0	0	0	0	0	0.0108997	0	0	0.00643821	0	0	0	0	0	0
Salinicoccus halodurans	0.00356622	0.0401433	0.011413	0.00766469	0	0	0	0.0122384	0.00481961	0	0	0.00279437	0	0.0038646	0.04705	0.629049	0.0420494	0.0200695	0.011947	0.0604004	0.0269985	0.0299884	0	0.0559646	0.0199793	0	0	0	0	0	0	0
Pseudomonas poae	0.0319057	0.0876765	0.0213667	0.0378603	0.0200812	0.0144933	0.0131923	0.0185059	0.0182195	0.0163474	0.0911668	0.0478879	0.0477109	0.0360362	0.0355725	0.0400034	0.0552571	0.0613691	0.165598	0.0590974	0.0653196	0.17516	0.107615	0.174891	0.0769005	0.143958	0	0	0	0	0	0
Enterobacter cloacae	0.0589773	0.108705	0.0239663	0.0317257	0.0336817	0.0579946	0.0618193	0.0608745	0.103699	0.0820219	0.0734802	0.0999407	0.0503876	0.0281358	0.104814	0.0372471	0.10466	0.0857089	0.108593	0.585302	0.087573	0.0804917	0.0664195	0.0939158	0.0438066	0.0496447	0	0	0	0	0	0
Citrobacter freundii	0.0288266	0.100728	0.0230982	0.0317403	0.0194628	0.012012	0.0142613	0.063351	0.030857	0.0147268	0.0401519	0.0411103	0.0277723	0.0273748	0.0402863	0.0240251	0.0556435	0.0393679	0.104155	0.294265	0.0735551	0.09708	0.0410595	0.0914825	0.0356281	0.0727591	0	0	0	0	0	0
Exiguobacterium sp	0.0650475	0.0736174	0.110736	0.120678	0.0572566	0.0461606	0.0228938	0.0283369	0.0569124	0.0187737	0.0434303	0.192808	0.0539494	0.0286339	0.108939	0.0435588	0.0862342	0.0532842	0.0442592	0.0460686	0.0600117	0.0588156	0.0465269	0.0898423	0.0706515	0.0893183	0	0	0	0	0	0
Streptococcus salivarius	0.357085	0.0418372	3.08077	0.122582	0.0784696	0.0875943	0.0313757	0.58253	0.105527	0.0257292	0.0765268	0.0656169	0.0184842	0.0098106	0.0383915	0.0223863	0.00762471	0.0186809	0	0.0225487	0.0342689	0.00447812	0.0159412	0.0142071	0.00922163	0.0188323	0	0	0	0	0	0
Comamonas kerstersii	0.0228574	0.0390705	0.0114911	0.0264098	0.00968252	0.00750587	0.0432699	0.0814636	0.00849205	0.00952434	0.031476	0.0229769	0.011404	0.0105923	0.00263178	0.025321	0.0423373	0.0261941	0.0514564	0.409003	0.0105713	0.0110513	0.0245877	0.087652	0.0170681	0.0232375	0	0	0	0	0	0
Paracoccus yeei	0.173935	0.0695134	0.487745	0.14463	0.181252	0.218357	0.0568829	0.192446	0.27542	0.0621947	0.154155	0.127535	0.122874	0.0637339	0.0850693	0.0383307	0.0437737	0.0492622	0.109968	0.0354293	0.128398	0.0338277	0.163771	0.148817	0.020898	0.079665	0	0	0	0	0	0
Streptococcus pseudopneumoniae	0.0254596	0.0813962	0.0689258	0.0174972	0.0505275	0.0230961	0.016597	0.046564	0.0305622	0.00856933	0.00849596	0.00885984	0.018469	0.00735188	0.0767196	0.574108	0.019046	0.0526028	0.0530309	0.0270362	0.0479369	0.0492187	0.031856	0.0283907	0.00460701	0.051746	0	0	0	0	0	0
Methylobacterium oryzae	0.0959838	0.0807767	0.0129702	0.132787	0.148146	0.0626928	0.137522	0.113585	0.174662	0.159463	0.0740156	0.043224	0.0611418	0.0315973	0.13813	0.0480669	0.217032	0.0295657	0.0765597	0.0518178	0.0214776	0.122399	0.0971339	0.0511161	0.0297004	0.0393429	0	0	0	0	0	0
Streptococcus thermophilus	0.0698686	0.0883334	0.231594	0.0662066	0.0474673	0.0365665	0.0209334	0.105714	0.0104078	0.0136185	0.00964418	0.229305	0.0419301	0.0250364	0.0919264	0.177736	0.0821564	0.0558597	0.171994	0.209716	0.0816233	0.0431727	0.0723227	0.123539	0.0235334	0.0640794	0	0	0	0	0	0
Neisseria mucosa	0.0203108	0.0736576	0.0219049	0.0142582	0.00709895	0.0257544	0.0210382	0.0316201	0.0485638	0.0195523	0.0138464	0.0360985	0	0.00399393	0.0312586	0.0394921	0.0465607	0.0940265	0.0246936	0.0257031	0.069755	0.0674532	0.0389383	0.0732609	0.0206479	0.0383334	0	0	0	0	0	0
Rothia aeria	0.0185138	0.0459812	0.0338314	0.0115169	0.0206428	0.0241748	0.0452579	0.0131353	0.0439687	0.0029008	0	0.00599827	0	0.020739	0.0216419	0.0757172	0.0483545	0.0258482	0.0769348	0.0419466	0.0231815	0.0132531	0.0269589	0.104114	0.00779758	0.0676774	0	0	0	0	0	0
Pseudomonas mucidolens	0.0177557	0.0570053	0.0113512	0.041477	0.0123905	0.010237	0.00897296	0	0.0097232	0.0153955	0.0413392	0.02056	0.0241945	0.0174276	0.038287	0.00976735	0.0520396	0.0558902	0.10208	0.0236117	0.0576714	0.142352	0.0327892	0.115118	0.0431087	0.161986	0	0	0	0	0	0
Rhizobium pusense	0.265211	0.092935	0.0946315	0.232647	0.089851	1.29464	0.0447048	0.346326	0.376504	0.252294	0.213451	0.070291	0.0783562	0.0888411	0.0638709	0.0238252	0.125079	0.111061	0.121046	0.249742	0.0897984	0.181439	0.100043	0.162152	0.0738622	0.0938208	0	0	0	0	0	0
Methylobacterium phyllosphaerae	0.0964322	0.0992024	0.0136504	0.131609	0.177548	0.0562455	0.118861	0.142518	0.174977	0.143174	0.0734215	0.0453016	0.0498775	0.0300024	0.128918	0.0510101	0.211916	0.0439926	0.1173	0.0649013	0.0382211	0.149837	0.0659568	0.0408918	0.031519	0.0406532	0	0	0	0	0	0
Xanthobacter autotrophicus	0.184516	0.0498145	0.121164	0.431609	0.266739	0.137943	0.143062	0.134502	0.162688	0.243286	0.266445	0.184263	0.0800229	0.0424725	0.0281407	0.0246136	0.0251499	0.0147044	0.0218832	0.0185941	0.0169553	0.00461593	0.0295771	0.0156205	0.0047527	0.00582354	0	0	0	0	0	0
Bacteroides caecimuris	0.174083	0.0297703	0.0521013	0.079199	0.0875394	0.135079	0.973274	0.158074	0.0546426	0.131879	0.0423014	0.165224	0.179735	0.0299496	0.0231508	0.0185616	0.027587	0.0192016	0.0274329	0.0203959	0.021698	0.226833	0.0396528	0.0342685	0.023981	0.0212929	0	0	0	0	0	0
Serratia marcescens	0.0882773	0.0463661	0.0200787	0.131592	0.157492	0.0562411	0.0663606	0.0565188	0.117834	0.101321	0.178342	0.0478235	0.0553843	0.0703391	0.0566031	0.0479114	0.0269255	0.0298041	0.110346	0.0579109	0.0572073	0.0555879	0.013647	0.0506769	0.031578	0.0705338	0	0	0	0	0	0
Pseudomonas plecoglossicida	0.030424	0.066382	0.0235015	0.0262073	0.02625	0.019037	0.010236	0.0153845	0.0496803	0.0149491	0.0808424	0.0295067	0.0549187	0.0145742	0.0337971	0.031039	0.0740025	0.0639126	0.150182	0.0857533	0.0651627	0.0780559	0.0884108	0.163215	0.0520571	0.0988498	0	0	0	0	0	0
Staphylococcus caprae	0.0368424	0.0735479	0.0369078	0.0390386	0.091839	0.0559376	0.0277725	0.0129863	0.0166209	0.0286789	0.0639751	0.0385465	0.0154525	0.0143526	0.0106982	0.0873348	0.00637413	0.0340734	0.025354	0.0113102	0.0630261	0.338799	0.113276	0.0316717	0.0115637	0.0472304	0	0	0	0	0	0
Pannonibacter phragmitetus	0.141923	0.0648214	0.0187374	0.106503	0.14353	0.0625862	0.0881106	0.738405	0.07553	0.0755343	0.160973	0.0372229	0.129323	0.06662	0.0509115	0.0476013	0.0533455	0.0747851	0.14666	0.128064	0.0832104	0.046996	0.0262425	0.0584695	0.0180271	0.0406899	0	0	0	0	0	0
Acinetobacter soli	0.00664193	0.0815699	0.00263499	0.00495487	0.0144318	0.0189756	0.00234997	0.0098895	0.0068155	0.012012	0	0.00451608	0	0.00312286	0.0380196	0.0285036	0.0351923	0.0356785	0.0820588	0.0488077	0.222529	0.044189	0.0202972	0.554738	0.0366923	0.0359675	0	0	0	0	0	0
Pseudomonas kribbensis	0.00826444	0.0826071	0.00811781	0.00404069	0.00784605	0.00252647	0.00383279	0.0134415	0.00952806	0.00415578	0.026487	0.00920714	0.00319883	0.00679117	0.048722	0.0451979	0.032328	0.0581916	0.0787281	0.0483875	0.0842128	0.0922214	0.115867	0.0753981	0.035907	0.0847354	0	0	0	0	0	0
Clostridium scindens	0.00430164	0.0410748	0.0049534	0.00582154	0.00417379	0.00363995	0.022088	0	0.00457578	0	0	0.00636719	0	0	0.0102102	0.00669784	0.00912505	0.00406488	0.00907405	0	0.0123036	0.0656514	0.0381559	0.00566755	0.0193134	0.00563449	0	0	0	0	0	0
Microbacterium aurum	0.0709965	0.0406454	0.0436475	0.119382	0.0925019	0.0594824	0.0483629	0.094318	0.0459403	0.0438509	0.0217377	0.0714066	0.183112	0.0282158	0.0790631	0.035769	0.0791881	0.0477576	0.0969177	0.0374696	0.0678962	0.0758447	0.030565	0.105934	0.033889	0.0992979	0	0	0	0	0	0
Bifidobacterium pseudocatenulatum	0.499109	0.0387844	0.166674	0.324425	0.0835683	0.117215	1.92379	2.45051	0.103832	0.176394	0.152811	0.173521	0.267597	0.0489753	0.0255538	0	0.00761263	0.0135646	0	0.00900521	0.0136859	0.0134131	0.0397898	0	0.00920703	0.00940122	0	0	0	0	0	0
Herbaspirillum huttiense	0.252905	0.0415684	0.0965661	0.158637	0.33933	0.108546	0.281075	0.182209	0.257026	0.246712	0.637659	0.233933	0.263018	0.230148	0.0705413	0.0416114	0.135618	0.0685769	0.139963	0.0450929	0.0790741	0.0697483	0.0429142	0.0491733	0.0416705	0.0724245	0	0	0	0	0	0
Thermus sp	0.0904307	0.0484323	0.0635415	0.0870032	0.173098	0.0435194	0.0726235	0.0486222	0.0847977	0.0797661	0.190104	0.047579	0.0826516	0.111863	0.0076296	0.0400398	0.0289796	0.0303749	0.0474643	0.0161321	0.0214525	0.0240285	0.0356402	0.0169404	0.0288639	0.00842077	0	0	0	0	0	0
Cupriavidus metallidurans	0.0421746	0.0384324	0.0138386	0.0531289	0.0728785	0.0284736	0.0575946	0.0562665	0.0579523	0.0324985	0.0758124	0.0405179	0.0103003	0.00683368	0.0427872	0.0124747	0.0339909	0.0492106	0.0591516	0.125653	0.05156	0.0374314	0.0799488	0.0448623	0.0321171	0.0472241	0	0	0	0	0	0
Providencia sp	0.0376531	0.049326	0.0521694	0.0642618	0.0150238	0.0279514	0.0079507	0.0223063	0.0190329	0.0262726	0.101749	0.0381984	0.0663561	0.0105656	0.0306268	0.0392891	0.046532	0.052024	0.0508084	0.0453304	0.0508487	0.0385821	0.0495965	0.0498682	0.0485533	0.0653519	0	0	0	0	0	0
Corynebacterium striatum	0.0248748	0.047136	0.030106	0.0262473	0.0262901	0.0193074	0.0087871	0.0184896	0.0218441	0.0190552	0.04723	0.0422168	0	0.0389238	0.0270789	0.0621728	0.0468894	0.0552509	0.0661807	0.0751486	0.0543851	0.047971	0.0316235	0.0563669	0.0146348	0.0261511	0	0	0	0	0	0
Bacteroides fragilis	0.132859	0.0410482	0.040058	0.0492307	0.110663	0.137509	0.532047	0.173969	0.0570921	0.0611863	0.0599571	0.27511	0.0690026	0.0284849	0.0123854	0.0154758	0.0221382	0.011975	0.0283043	0.0336702	0.0298497	0.110518	0.0595091	0.0412499	0.0191249	0.0371037	0	0	0	0	0	0
Actinomyces oris	0.104619	0.0562172	0.071953	0.0671842	0.194429	0.0997674	0.0238978	0.0558724	0.185926	0.0863721	0.0305831	0.0625102	0.325768	0.0511651	0.0736451	0.0456269	0.0644468	0.0830721	0.0545418	0.0454172	0.106001	0.043488	0.06307	0.163518	0.0563854	0.128696	0	0	0	0	0	0
Thermus parvatiensis	0.0772058	0.0537112	0.062082	0.0614021	0.110057	0.0334153	0.0733429	0.0544682	0.0893752	0.0340815	0.188825	0.068401	0.10802	0.0429993	0.00997141	0.021804	0.0289628	0.0138943	0.053171	0.0421674	0.0320424	0.0444886	0.0186318	0.060885	0.0296398	0.00550271	0	0	0	0	0	0
Comamonadaceae bacterium	0.020991	0.0339319	0.0098839	0.0375772	0.0132712	0.0102806	0.00309946	0.0591126	0.00648644	0.0130177	0.0574824	0.0209805	0	0.0206994	0.0394914	0.0156644	0.0241311	0.288251	0.0256285	0.0189336	0.00874261	0.00188008	0.00677813	0.00805439	0.00774318	0.00790649	0	0	0	0	0	0
Sphingomonas panacis	0.0200473	0.02913	0.0220289	0.0740516	0.0221216	0.0111762	0.0121106	0	0.0080283	0.0165077	0	0.00853369	0.0606447	0.00536458	0.0317228	0.00652862	0.0225142	0.00742909	0.0464352	0.00789118	0.0164901	0.0254665	0	0.0476476	0.00907653	0.0247146	0	0	0	0	0	0
Eubacterium eligens	0.088073	0.030963	0.0823936	0.0675354	0.0854471	0.106188	0.186529	0.134795	0.0468383	0.0630384	0.0607626	0.0850901	0.113219	0.0250382	0.00870942	0	0.00778378	0.00346739	0.00774028	0	0	0	0.0325475	0.415766	0.0211815	0	0	0	0	0	0	0
Corynebacterium flavescens	0.0203226	0.0420826	0.0383153	0.0401414	0.0138364	0.0236506	0.00292892	0.0493038	0.0157757	0.00680516	0	0.0239219	0	0.0291918	0.0101542	0	0.0438626	0.0188655	0	0.0178919	0.0244724	0.0852787	0.183409	0.0676377	0.0201221	0.0410931	0	0	0	0	0	0
Planococcus rifietoensis	0.0514573	0.0611293	0.0857304	0.0923507	0.0620733	0.0345697	0.00922095	0.189175	0.0219675	0.0117834	0.0265511	0.0210431	0.0461746	0.0168488	0.0319679	0.0745628	0.0833302	0.09015	0.298312	0.0337967	0.0556435	0.0475429	0.0597327	0.0207025	0.0791866	0.0793866	0	0	0	0	0	0
Methylobacterium populi	0.137471	0.0777457	0.0598739	0.237903	0.199389	0.090903	0.115617	0.128967	0.14544	0.111335	0.150813	0.269036	0.0802175	0.0601615	0.0692198	0.0563198	0.105743	0.0621652	0.100144	0.0476518	0.067247	0.0844958	0.0751968	0.0947171	0.0687297	0.0799511	0	0	0	0	0	0
Dietzia timorensis	0.0319914	0.0608248	0.0213446	0.0708294	0.0729986	0.0487152	0.00895801	0.0424108	0.037115	0.00520334	0.0154764	0.0258227	0.0112145	0.0238085	0.0569366	0.0113182	0.0416335	0.0576993	0.0414008	0.032833	0.0686106	0.00950913	0.0580294	0.0948143	0.0125883	0.0628409	0	0	0	0	0	0
Enterococcus casseliflavus	0.0402209	0.0501305	0.0211477	0.00497081	0.00334111	0.00155401	0	0.0099213	0.00683742	0.132557	0.0380146	0.0815508	0.135763	0.0469935	0.0599372	0.0238294	0.0377404	0.015185	0.101693	0.0432041	0.118189	0.0257407	0.0763594	0.0635161	0.032393	0.0571317	0	0	0	0	0	0
Deinococcus wulumuqiensis	0.0423393	0.0441952	0.0386165	0.0832938	0.0373238	0.0445684	0.0136745	0.0255765	0.112054	0.0254174	0.0419997	0.0613179	0	0.0242293	0.0491636	0	0.0549231	0.039146	0.0312092	0.0222755	0.042317	0.0313356	0.0328083	0.0545802	0.0208768	0.0271309	0	0	0	0	0	0
Erythrobacter atlanticus	0.00661705	0.0186957	0	0.0763479	0	0.00176804	0	0	0	0	0	0.00128864	0	0	0	0	0	0.00123402	0	0	0.0199209	0	0.0115834	0	0.00335039	0.00684211	0	0	0	0	0	0
Aeromonas media	0.0174967	0.0305496	0.011379	0.0151564	0	0.00501704	0.00169136	0	0.126138	0	0.00779224	0.00812597	0.021174	0.0134858	0.0293187	0.00854796	0.0462914	0.0171194	0.0173708	0.473205	0.0361151	0.00410381	0	0.0130195	0.00633812	0.0388308	0	0	0	0	0	0
Thermus aquaticus	0.0103294	0.0559749	0.006994	0.0197274	0.0176797	0.00493388	0.00748497	0	0.00310119	0.00521725	0.0344839	0.0143843	0	0.00994674	0.0605488	0.0416111	0.0231915	0.0344367	0.0999351	0.0914466	0.0660145	0.0499429	0.0646495	0.0480141	0.0303862	0.0429606	0	0	0	0	0	0
Gardnerella vaginalis	0.0342967	0.0533655	0.0718795	0.0263305	0.0212376	0.0214023	0.0124879	0	0.0600184	0.0324966	0.0460262	0.0647966	0.0250136	0.0298712	0.086588	0.020196	0.0335336	0.0942245	0.0205208	0.0549248	0.0370992	0.0605996	0.0862887	0.0897192	0.0311976	0.0127423	0	0	0	0	0	0
Microbacterium hominis	0.0443115	0.0466267	0.0158297	0.0951739	0.056863	0.0205707	0.0312069	0.0797358	0.0323242	0.0435043	0.0564821	0.0406954	0.0223244	0.0370274	0.0231837	0.0270371	0.13698	0.024613	0.0503651	0.0326799	0.0517354	0.0216338	0.0336927	0.0228781	0.00974525	0.0568617	0	0	0	0	0	0
Bacillus thermoamylovorans	0.0196059	0.0393204	0.0492527	0.0286331	0.0123552	0.0112723	0.0553256	0.0338661	0.0016671	0.00934875	0.0185374	0.00966568	0	0.00534705	0.162745	0.0203353	0.0467513	0.0249913	0.0123974	0	0.0933875	0.00732209	0.0347535	0.0206486	0.0263867	0.00256602	0	0	0	0	0	0
Sphingomonas taxi	0.0525777	0.0346625	0.0289545	0.0584933	0.0949521	0.022427	0.0439682	0.0969225	0.0425063	0.0622673	0.115751	0.0140827	0.0366956	0.0139117	0.0459717	0.0148141	0.0248677	0.0163757	0.0473071	0.0409276	0.0369316	0.0393706	0	0.0322336	0.030076	0.0507389	0	0	0	0	0	0
Alcaligenes faecalis	0.0310349	0.0486113	0.0171193	0.0392333	0.0351607	0.0182409	0.0143133	0.0602356	0.0316284	0.025718	0.0351694	0.034842	0.043005	0.0177529	0.0551362	0.0385803	0.0404065	0.0412675	0.0627211	0.0373058	0.349037	0.0474629	0.0206046	0.0440717	0.0309903	0.0194732	0	0	0	0	0	0
Streptococcus pneumoniae	0.0244039	0.0749885	0.0533296	0.0355165	0.0337021	0.0176349	0.0257622	0.00833974	0.062401	0.007367	0.0091299	0.0133293	0	0.0263348	0.0458023	0.61294	0.0245606	0.0382931	0.0162823	0.0242113	0.0404751	0.0528912	0.0256748	0.0711879	0.0148523	0.0454967	0	0	0	0	0	0
Acinetobacter bereziniae	0.0341875	0.0601339	0.015739	0.0113346	0.0262415	0.0289386	0.0161271	0.0452456	0.033409	0.0258128	0.0619156	0.0852291	0.0269192	0.0333374	0.0207076	0.0217346	0.0425657	0.0346253	0.0662522	0.0503522	0.0249534	0.0195648	0.0541697	0.025288	0.0246212	0.04571	0	0	0	0	0	0
Aeromonas veronii	0.0539415	0.0258314	0.00483561	0.00818367	0	0.00227417	0.00172502	0	0.548901	0.000801595	0.0158946	0.00165754	0.0561481	0.00687712	0.00398696	0.00871809	0.00712645	0.00317458	0.00354331	0.0843009	0.0496457	0	0.00372486	0	0.00538688	0.0198018	0	0	0	0	0	0
Alcaligenes aquatilis	0.021675	0.0281969	0.00663515	0.0197003	0.0229519	0.00461915	0.025227	0.0589801	0.00232269	0.00434172	0.0559592	0.0260357	0.0233937	0.00993305	0.0367112	0.0321098	0.0318445	0.022353	0.0614138	0.0273962	0.117969	0.0204031	0.0242102	0.035961	0.0245089	0.0524351	0	0	0	0	0	0
Alicycliphilus denitrificans	0.042559	0.0476265	0.0133004	0.0383681	0.0466112	0.0183922	0.0501428	0.0170176	0.0361892	0.0157843	0.11178	0.0474041	0.0931476	0.0225698	0.0467309	0.0196194	0.0300703	0.0416741	0.0863843	0.0711421	0.0961064	0.0382651	0.0558833	0.0664057	0.035358	0.0680814	0	0	0	0	0	0
Glutamicibacter nicotianae	0.0493912	0.0595803	0.0567694	0.111036	0.0282817	0.0288665	0.0321511	0.0466563	0.101055	0.0195768	0.122584	0.0383504	0	0.00736646	0.084559	0.0291359	0.0458012	0.07345	0.19129	0.0270898	0.0411703	0.0672495	0.0383031	0.0625834	0.0456999	0.0678746	0	0	0	0	0	0
Staphylococcus nepalensis	0.00474176	0.0654462	0.00518253	0.0102326	0.0104804	0.012796	0	0	0.00344695	0.00515461	0	0.00266468	0.00694341	0	0.012819	0	0.0114566	0.00637936	0	0.00677615	0.646212	0.0302788	0.0119763	0.039136	0.01732	0.0141483	0	0	0	0	0	0
Brachybacterium faecium	0.0177511	0.0409585	0.026315	0.0200289	0.00739111	0.0165748	0.00447021	0.0188122	0.0148168	0.00830899	0.0411893	0.0171814	0.0111924	0.026732	0.0103318	0	0.0115421	0.0154248	0	0.019115	0.0228253	0.0108462	0.033784	0.0258077	0.0111676	0.0256571	0	0	0	0	0	0
Pseudonocardia sp	0.0265159	0.0284992	0.0410471	0.0402105	0.0236101	0.00997005	0.0440601	0.0442795	0.0250667	0.0323919	0.0181781	0.017061	0.00658609	0.0157302	0.00151991	0.00664702	0.0448263	0.0199685	0.0405235	0.0241029	0.0573884	0.12286	0.0255599	0.0523083	0.0262859	0.0754885	0	0	0	0	0	0
Escherichia fergusonii	0.0416802	0.0422672	0.0687744	0.0445519	0.0615546	0.0240842	0.038738	0.0666914	0.0284523	0.039275	0.0365051	0.0363766	0.0352697	0.0198895	0.0468015	0.0231374	0.0545575	0.042936	0.0325515	0.0365713	0.0539453	0.0469957	0.0684388	0.0542168	0.0230944	0.0336879	0	0	0	0	0	0
Shewanella putrefaciens	0.0540774	0.061024	0.0790765	0.15083	0.0671769	0.0425811	0.019943	0.025543	0.0409548	0.0386806	0.0958737	0.0333266	0.0434199	0.0115227	0.0260527	0.0666089	0.0528363	0.0734025	0.0819284	0.0995789	0.0982081	0.066271	0.123572	0.124592	0.0682347	0.0663561	0	0	0	0	0	0
Paracoccus contaminans	0.045262	0.0506623	0.0277389	0.0608541	0.0415522	0.0597919	0.0164923	0.0115676	0.0330268	0.0166048	0.0696496	0.139983	0.0275288	0.0383539	0.0381179	0.00833504	0.0227111	0.0227632	0	0.00671641	0.051037	0.0283446	0.0237413	0.0282116	0.0137339	0.0245412	0	0	0	0	0	0
Ralstonia insidiosa	0.0474846	0.0402133	0.00939196	0.0660162	0.0909956	0.0136884	0.0310688	0.0490454	0.0448598	0.0249699	0.131487	0.0439445	0.030955	0.0333927	0.0652212	0.0296457	0.0257036	0.0519317	0.0950948	0.0579012	0.0772644	0.0775103	0.0410849	0.0482025	0.0472325	0.0800738	0	0	0	0	0	0
Snodgrassella alvi	0.0235404	0.0583201	0.00716768	0.030326	0.0241583	0.00632051	0.0303638	0.0134507	0.0291335	0.0207932	0.0368127	0.0307115	0.0320102	0.021237	0.0443232	0.0290758	0.0247578	0.0455853	0.131304	0.0585734	0.0919855	0.0523464	0.0483109	0.061508	0.0538975	0.0611492	0	0	0	0	0	0
Enterobacter hormaechei	0.0470048	0.0620077	0.0489384	0.0872748	0.0199529	0.0743365	0.0168948	0.0782091	0.0510991	0.0219822	0.070052	0.0243508	0.050761	0.0202062	0.10543	0.0204923	0.106439	0.0753971	0.100639	0.0619228	0.0454858	0.0625134	0.0401292	0.0888678	0.0284898	0.0495619	0	0	0	0	0	0
Gordonia sp	0.0020609	0.0562709	0.000554997	0.0039136	0.0154323	0.0007341	0.000742447	0	0	0.00138002	0	0	0	0.00197327	0.0377516	0.0240144	0.0314389	0.0457721	0.0640515	0.0290264	0.0537632	0.0432342	0.0961904	0.0628663	0.0296769	0.0473482	0	0	0	0	0	0
Lactobacillus crispatus	0.0515494	0.0585604	0.0911923	0.0941929	0.0292207	0.0560632	0.0103092	0.115693	0.0213567	0.075052	0.0237477	0.0264158	0	0.0753492	0.059568	0.0138938	0.161486	0.17233	0.0423516	0.0419838	0.0287126	0.0250136	0.185507	0.0749482	0.0257548	0.00876601	0	0	0	0	0	0
Acidovorax citrulli	0.00518682	0.0682592	0.00254019	0.0103493	0.00856156	0.00398214	0.00151028	0	0.0118891	0.00140362	0.013916	0.0050792	0	0.00301051	0.0628315	0.0671687	0.0304166	0.0653156	0.0620443	0.0645808	0.0715078	0.102605	0.11088	0.0561906	0.029241	0.0751259	0	0	0	0	0	0
Methylobacterium extorquens	0.0395833	0.0602883	0.0480221	0.0786246	0.0572077	0.025067	0.0457813	0.0279673	0.0232513	0.0322541	0.0170095	0.0787569	0.0184881	0.0225691	0.0358396	0.056724	0.0541468	0.0428053	0.075837	0.0234556	0.0685523	0.0842064	0.0829115	0.0322095	0.0433508	0.0489742	0	0	0	0	0	0
Pseudomonas oryzihabitans	0.0993264	0.0311973	0.00780858	0.014977	0.110537	0.014873	0.00250702	0.0211009	0.00830971	0.00698988	0.0154001	0.918612	0.0585857	0.0122157	0.0135202	0.0101362	0.00172618	0.00538265	0.0171653	0.00816778	0.00620658	0.00608287	0.00360896	0.017154	0.00417541	0.00639522	0	0	0	0	0	0
Haemophilus parainfluenzae	0.110454	0.0264541	0.463802	0.0244907	0.0676744	0.0350922	0.00774353	0.0733219	0.487664	0.0647697	0.00891877	0.0223218	0.0387763	0.030871	0.0894862	0.140886	0.0499847	0.0463141	0.0318114	0.00946055	0.0395391	0.0446224	0.0167207	0.0248363	0.0217633	0.0197532	0	0	0	0	0	0
Anoxybacillus flavithermus	0.0536337	0.0465597	0.0333722	0.165487	0.0312946	0.0360728	0.0273622	0.0424237	0.00954675	0.0588899	0.119425	0.0290594	0.0504804	0.0401891	0.0465986	0.040758	0.0520576	0.0212021	0.00591619	0.0387078	0.0427832	0.0978378	0.124386	0.0517326	0.0161899	0.0440836	0	0	0	0	0	0
Bacillus halodurans	0.0128882	0.0470684	0.00503045	0.004054	0.00181659	0.00411903	0.00192271	0	0	0.0580746	0.0442903	0.00646622	0.0288843	0	0	0	0.0129076	0.0132689	0	0	0.02499	0.425693	0.0166069	0.0296007	0.00960673	0.014714	0	0	0	0	0	0
Staphylococcus equorum	0.0344056	0.0417706	0.00695549	0.0075457	0.00135249	0.002359	0	0.0361453	0.00474478	0.152995	0.01319	0.00412648	0.172039	0.0114138	0.0231598	0.0318323	0.0103492	0.0105375	0.0294038	0.0104934	0.0265793	0.0156297	0.0123641	0.121211	0.123379	0.0401679	0	0	0	0	0	0
Corynebacterium jeikeium	0.0397076	0.0453019	0.0380178	0.0882084	0.0217006	0.0437979	0.0344523	0.0345209	0.0339865	0.0503157	0.0302333	0.0189169	0.00821535	0.0741257	0.0530853	0.0663309	0.0304993	0.0694413	0.0606577	0.0120262	0.0304617	0.137331	0.0425104	0.0841914	0.0204928	0.0251101	0	0	0	0	0	0
Staphylococcus pettenkoferi	0.00745376	0.0503052	0.0181027	0.0187223	0.0091521	0.00478891	0.00322891	0.0135884	0	0	0.00743792	0.0015513	0	0.0128726	0	0	0	0.00891329	0	0	0.0149883	0.00587581	0.369527	0.153273	0.00201664	0.0205917	0	0	0	0	0	0
Rheinheimera sp	0.0134886	0.0414557	0.0237335	0.0244601	0.0115374	0.0108667	0.0073268	0.00513897	0.0273209	0.00226978	0.00562587	0.00938691	0.0244597	0.00973656	0.0197564	0.0592463	0.0378358	0.0191018	0.0200663	0.0179028	0.083892	0.0533319	0.0263681	0.031333	0.0228801	0.0280352	0	0	0	0	0	0
Brevibacterium aurantiacum	0.0287396	0.0268042	0.0251069	0.0252918	0.0244798	0.0360557	0.0854063	0.0363459	0.0174941	0.0214043	0.0132632	0.00922081	0.0240269	0.02678	0.0133076	0.0058198	0.0267598	0.023841	0.0118268	0.0351721	0.0302903	0.00116418	0.016577	0.0246228	0.00479471	0.0293751	0	0	0	0	0	0
Streptococcus parasanguinis	0.249811	0.0187632	2.21415	0.0435074	0.0602591	0.0636804	0.0318896	0.418397	0.0808297	0.0209205	0.0345689	0.0270371	0	0.00249282	0.0130067	0.0113765	0.00387479	0.022439	0.084769	0	0.0313471	0.0136544	0.00810112	0.019253	0.00937265	0.00957034	0	0	0	0	0	0
Rhodococcus ruber	0.0325331	0.0431816	0.0177739	0.0131118	0.059445	0.00940386	0.00731599	0.0153941	0.00727482	0.0047595	0.208973	0.00843575	0.0219812	0.0165277	0.103145	0.0310584	0.0324908	0.114441	0.150275	0.0268146	0.0882962	0.0346145	0.075828	0.0694565	0.0383818	0.0447901	0	0	0	0	0	0
Bifidobacterium breve	0.0242626	0.0358204	0.00998041	0.0262742	0.00504576	0.00469375	0.0124612	0	0.0767066	0.0115811	0	0.126579	0.0178286	0	0.00822884	0.00719744	0.00183857	0.00819016	0	0	0.00661069	0	0	0.00913544	0.00889455	0	0	0	0	0	0	0
Achromobacter denitrificans	0.0370376	0.03653	0.0218268	0.0465158	0.0441395	0.0355	0.0350384	0.0573433	0.0344111	0.0301517	0.0866912	0.0243156	0.0129969	0.0155208	0.0899808	0.0537801	0.0589729	0.0847814	0.0799681	0.0380513	0.0506006	0.118076	0.0560436	0.0849102	0.0518721	0.059587	0	0	0	0	0	0
Sulfitobacter donghicola	0.0314699	0.0563007	0.0305748	0.0241472	0.0231864	0.0275002	0.00490816	0.0619658	0.134215	0.0136845	0	0.0220087	0.0245779	0.0108707	0.0264693	0.026459	0.0371739	0.028603	0.00672112	0.0319812	0.170114	0.0396961	0.0635895	0.0461773	0.0183926	0.0292141	0	0	0	0	0	0
Corynebacterium doosanense	0.0348073	0.0419485	0.0214759	0.0207231	0.00285723	0.0313965	0	0.0318166	0.0338301	0.0182686	0.0696623	0.0552109	0.0681461	0.0643002	0.0349477	0.0550213	0.0327951	0.0570449	0.0372707	0.0406417	0.0224604	0.0183439	0.124071	0.0116394	0.0132213	0.0347146	0	0	0	0	0	0
Acidovorax sp	0.0435938	0.0433571	0.00833439	0.143572	0.0314786	0.0141709	0.0426951	0.0344944	0.0297562	0.0237001	0.0484619	0.0542778	0.0717685	0.0204153	0.0275734	0.0410719	0.0357856	0.0487536	0.0565335	0.0715312	0.061156	0.0354665	0.0706246	0.052517	0.0385176	0.0188666	0	0	0	0	0	0
Prevotella intermedia	0.0309938	0.0423622	0.014249	0.0794108	0.0254408	0.0282944	0.0237383	0.0653071	0.0247791	0.0144224	0.0284023	0.0157967	0.0411617	0.0109234	0.0237478	0.0124628	0.0596461	0.143446	0	0.0150638	0.0364452	0.0562219	0.0601331	0.0357278	0.0154014	0	0	0	0	0	0	0
Staphylococcus aureus	0.0237685	0.0406559	0.0363933	0.0498163	0.0175875	0.0330357	0.0501169	0.012052	0.0142385	0.0412543	0.0131939	0.00275179	0.0071704	0.00761145	0.0463332	0.0260523	0.0576766	0.031622	0.011765	0.0419861	0.0319046	0.0833832	0.0371033	0.0661344	0.0250408	0.0584432	0	0	0	0	0	0
Acinetobacter defluvii	0.0223718	0.0373634	0.0171075	0.0444444	0.0091042	0.0337439	0.00722702	0.0456208	0.0149716	0.0145526	0.0388447	0.0115738	0.0120633	0.0192079	0.0278391	0.00486995	0.0335885	0.0332499	0.00989652	0.035318	0.0201282	0.0321478	0.0936323	0.0123625	0.0270822	0.0491616	0	0	0	0	0	0
Thermoanaerobacterium thermosaccharolyticum	0.0020187	0.0364489	0.000542036	0.00305776	0	0	0	0	0	0	0.0133625	0	0.00726206	0	0.241331	0.0146585	0.0209691	0.100082	0.0119154	0.0283485	0.0053854	0.00527807	0.0563664	0.0111633	0	0	0	0	0	0	0	0
Ochrobactrum pituitosum	0.0196619	0.0339751	0.00990492	0.00674918	0.0022241	0.0124742	0	0.0142569	0.0290944	0.00472276	0.0403393	0.0517432	0	0.0644333	0.0413379	0	0.0407442	0.00623455	0.0353918	0.00413896	0.0735904	0.00285582	0.016873	0.010025	0.0354001	0.0533134	0	0	0	0	0	0
Bifidobacterium thermophilum	0.0278442	0.0514448	0.0487591	0.0297364	0.0333121	0.0331186	0.00881451	0.0445135	0.0146082	0.00983037	0.0243655	0.0389606	0.0176557	0.0304553	0.114086	0.0392019	0.027311	0.034065	0.028969	0.0344608	0.0621924	0.0384965	0.403505	0.0723747	0.0286269	0.0314792	0	0	0	0	0	0
Pseudomonadaceae bacterium	0.0155919	0.0568887	0.0106103	0.0123232	0.0212992	0.0088059	0.00584457	0.0140549	0.00691867	0.0294869	0.0307731	0.0152433	0.0250861	0.00665728	0.015438	0.0438849	0.0163843	0.0361089	0.0583107	0.0244818	0.0728632	0.0273489	0.0612984	0.0514167	0.0302452	0.0127792	0	0	0	0	0	0
Chroococcidiopsis thermalis	0.0424836	0.0370911	0.0664642	0.131499	0.0441178	0.0217147	0.0127931	0.0376867	0.0291526	0.0867942	0.0383104	0.0172098	0.00960939	0.0144506	0.0236546	0.0323276	0.0568152	0.0317835	0.026278	0.0375116	0.0368184	0.0256084	0.0414366	0.0722168	0.0143821	0.040793	0	0	0	0	0	0
Hydrogenophaga pseudoflava	0.037845	0.030257	0.0152216	0.0771067	0.0384777	0.0183532	0.0540234	0.00699538	0.0247936	0.0208556	0.0957271	0.0391322	0.0457813	0.0176718	0.0172886	0.0336036	0.0180263	0.0175897	0.0102432	0.0406169	0.0231481	0.030249	0.032304	0.0149281	0.0103818	0.0381627	0	0	0	0	0	0
Acinetobacter calcoaceticus	0.00373501	0.0485026	0.00257169	0.0145076	0.00371475	0.00550736	0.000982937	0.00413655	0.000814505	0.00274055	0	0	0.00984425	0	0.0704263	0.059612	0.0842601	0.0624074	0.109027	0.0624463	0.0584025	0.0858577	0.0721639	0.0882738	0.0343785	0.0902663	0	0	0	0	0	0
Eubacterium rectale	0.128969	0.0732045	0.0358926	0.0567929	0.0287682	0.0675465	0.962648	0.177423	0.0300833	0.0239447	0.0323723	0.0618911	0.0469151	0.0233441	0.0108269	0	0.0133048	0.00646559	0.0288663	0	0.0195701	0.0213112	0.0101151	0.754237	0.0117028	0.0029874	0	0	0	0	0	0
Methylophaga frappieri	0.00768161	0.0606307	0.00279889	0.00631568	0	0	0	0	0	0.00278381	0.0206998	0.0187082	0.0149995	0.0258734	0.0207691	0.0605531	0.0355767	0.0496116	0.0246107	0.0329359	0.13348	0.0454235	0.0646792	0.0230573	0.0430279	0.0420252	0	0	0	0	0	0
Erwinia sp	0.0182073	0.0264399	0.00239995	0.00225646	0.16535	0.00319736	0	0.0360295	0	0	0	0.00925482	0	0	0.0197876	0.00331544	0	0.00347855	0.00879287	0	0.00794825	0	0.00462169	0	0.00267355	0.00818983	0	0	0	0	0	0
Kocuria rhizophila	0.109797	0.0176513	0.0475797	0.0363142	0.117444	0.681169	0.016474	0.14496	0.0757016	0.0598503	0.0137995	0.0604402	0.0299981	0.0338335	0.02423	0.0151378	0.020108	0.0275612	0.0430675	0.0219567	0.0278076	0.0381547	0.0452742	0.0691701	0.00561218	0.0267426	0	0	0	0	0	0
Corynebacterium imitans	0.0226062	0.0326822	0.0229559	0.0215833	0.017855	0.00986179	0.0110238	0.00662744	0.0130497	0.0175633	0.0507876	0.0151322	0.0157721	0.0690619	0.0145593	0.00636722	0.0130119	0.0753526	0.0323481	0.0269364	0.00292408	0.0248369	0.0544088	0.113144	0.02754	0.0281209	0	0	0	0	0	0
Diaphorobacter polyhydroxybutyrativorans	0.175903	0.0423496	0.0252823	0.100676	0.036654	0.0340969	1.5906	0.104656	0.0445117	0.0286593	0.0733261	0.0449242	0.00498127	0.0224726	0.0873663	0.0301641	0.0400678	0.0613266	0.0653849	0.0364596	0.0480221	0.0398243	0.0386634	0.0638103	0.0248511	0.0609006	0	0	0	0	0	0
Bifidobacterium animalis	0.355835	0.0422793	1.6172	0.0947101	0.236871	0.123945	0.392776	0.474781	0.15408	0.100967	0.202131	0.441651	0.26155	0.169359	0.0482875	0.0337881	0.0151044	0.0211466	0.0514971	0.0357349	0.0387921	0.0152076	0.0360905	0.0696898	0.0365358	0.0159884	0	0	0	0	0	0
Pseudomonas mandelii	0.013708	0.0408162	0.00579214	0.0232495	0.00675765	0.00451822	0.0053643	0.0125416	0.0153109	0.0171721	0.0384436	0.0103089	0.0179081	0.00712859	0.0261741	0.0349426	0.0344728	0.0318097	0.0636632	0.0160203	0.0486943	0.090386	0.0308885	0.0841146	0.026058	0.0745013	0	0	0	0	0	0
Serinicoccus sp	0.00512208	0.026567	0.00615674	0.0122582	0.00549289	0.00670647	0.00193792	0	0.000802923	0.00450263	0.00892816	0.0121037	0	0.00257529	0.00447902	0.00391762	0.00400299	0.000891594	0	0.00473526	0.028786	0.0105796	0	0.00497249	0.00363103	0.00988698	0	0	0	0	0	0
Klebsiella pneumoniae	0.0441286	0.0197235	0.035103	0.0143728	0.021468	0.062657	0.105279	0.0541862	0.0307532	0.0380112	0.00697884	0.114988	0.0417202	0.00402604	0.0367615	0.00918681	0.0461527	0.0236956	0.00622302	0.190621	0.0168758	0.0174583	0.0130837	0.00777366	0.0141913	0.0154566	0	0	0	0	0	0
Janibacter limosus	0.0217431	0.0470249	0.0366287	0.031235	0.0312227	0.0206566	0	0.0239779	0.059489	0.0116496	0	0.0339437	0	0.0121146	0.0763789	0.0437691	0.0400152	0.0356507	0.10299	0.0278442	0.143877	0.0414734	0.0492122	0.0935656	0.0327385	0.043603	0	0	0	0	0	0
Lactobacillus reuteri	0.0442286	0.048842	0.0400221	0.0489888	0.0477213	0.178456	0.00404071	0.0425119	0.0234382	0.022532	0.0465398	0.0213545	0.0202342	0.034903	0.0560347	0.00816855	0.0166931	0.0167314	0.149398	0.0296201	0.0112539	0.0269614	0	0.0570242	0.0176656	0.0515378	0	0	0	0	0	0
Lactobacillus amylovorus	0.0511027	0.0305599	0.0247061	0.0430417	0.0349001	0.280014	0.0174973	0.106362	0	0	0.0716548	0.0298895	0	0.00516714	0.0404408	0.0275115	0.0140555	0.0590343	0.0239605	0.0190019	0.0108294	0.00235858	0.0503763	0.0249424	0	0.0198375	0	0	0	0	0	0
Citrobacter youngae	0.0184393	0.0199853	0.0589429	0.00787527	0.00548939	0.0101217	0.0124501	0.0209578	0.00894115	0.0061711	0.0305913	0.0398769	0	0.0198539	0.0172652	0.0117454	0.00771513	0.0084011	0	0.0892365	0.0215757	0.00402776	0	0.00425942	0.0103678	0.0127037	0	0	0	0	0	0
Microbacterium sediminis	0.0213251	0.0299615	0.0189275	0.0213549	0.00956911	0.0162135	0	0.0243558	0.0371671	0.0282383	0.0799902	0.00278054	0	0.0173046	0.00668816	0.0233995	0.0762111	0.0133134	0.0118879	0.00707077	0.010746	0.017553	0.337418	0	0.00903654	0.0184543	0	0	0	0	0	0
Corynebacterium resistens	0.0216995	0.0363598	0.0237992	0.0261965	0.0176079	0.00716605	0	0.0457503	0.0128692	0	0.021465	0.0477532	0	0.0577872	0.0107684	0.0627913	0.0368918	0.0671648	0.0127602	0.0341533	0.0346035	0.0113046	0.013414	0.0159397	0.0252191	0.0158468	0	0	0	0	0	0
Streptococcus sanguinis	0.0270425	0.0382443	0.0379323	0.0303146	0.0287659	0.0490584	0.0135317	0.00711827	0.0560647	0.01572	0.0077927	0.0178782	0.0423505	0.0179822	0.0430033	0.0410327	0.0227103	0.0389102	0.05559	0.0330643	0.0753752	0.0266763	0.00730478	0.104163	0.012677	0.116499	0	0	0	0	0	0
Burkholderia contaminans	0.0497599	0.0404935	0.0133799	0.0712576	0.0733215	0.0143769	0.0380263	0.0160254	0.0770015	0.0601797	0.0477135	0.0482643	0.0854172	0.0521548	0.0411866	0.030903	0.00393292	0.0249539	0.0137644	0.0291657	0.0477239	0.0137999	0.0695007	0.0277613	0.00558026	0.0865646	0	0	0	0	0	0
Shewanella oneidensis	0.00797557	0.0448794	0.0030383	0.00599893	0.00614426	0.00294711	0	0.00342096	0.0532145	0	0.00374508	0.00390548	0.0122119	0.00108025	0.0206669	0.0246498	0.013433	0.0411395	0.0567713	0.293971	0.0830144	0.0305716	0.0386165	0.0229439	0.0253851	0.0311046	0	0	0	0	0	0
Neomicrococcus aestuarii	0.0190855	0.0614151	0.00792391	0.0191575	0.0386299	0.0184666	0.0393722	0.0127455	0.0112934	0.015481	0.048836	0.0130957	0	0.00402473	0.0489995	0.0153064	0.0359718	0.0515559	0.043547	0.00740037	0.0534226	0.0385795	0.379306	0.0388557	0.0208071	0.0579435	0	0	0	0	0	0
Lactobacillus fermentum	0.00532198	0.0515902	0.00431693	0.010147	0	0.00444114	0.00769995	0.0162021	0.00638052	0.00357807	0	0.0110981	0	0	0.0311439	0.0155659	0.0318102	0.00885644	0.0237243	0.0564439	0.0464651	0.114431	0.0665064	0.0197572	0.0072136	0.0245525	0	0	0	0	0	0
Corynebacterium matruchotii	0.167851	0.0437437	0.340931	0.0458627	1.0302	0.163268	0.0210498	0.129925	0.0732598	0.0326053	0.0452566	0.044498	0.0351362	0.0522163	0.0518949	0.0368797	0.0724679	0.0981369	0.0345902	0.0308608	0.0364788	0.0153222	0.072725	0.079217	0.0175291	0.0572763	0	0	0	0	0	0
Elizabethkingia miricola	0.0469265	0.0304613	0.00721818	0.0668964	0.0747232	0.024854	0.0588563	0.0735325	0.105162	0.0829039	0.0127104	0.0123712	0.041446	0.00244418	0.00425099	0	0.014247	0.0220013	0.0188898	0.00898836	0.0119527	0.00669399	0.00794307	0.00471934	0.00689235	0.0211132	0	0	0	0	0	0
Dermacoccus nishinomiyaensis	0.0703187	0.0287481	0.0239282	0.0407767	0.355358	0.0197813	0.0253412	0.0561288	0.11273	0.0148746	0.018434	0.129439	0.0133576	0.0336758	0.0462393	0.0296587	0.07163	0.0257723	0.00547921	0.0879922	0.15354	0.0404514	0.0403196	0.0376447	0.013328	0.0102069	0	0	0	0	0	0
Auricoccus indicus	0.0132112	0.0445772	0.000864926	0.00975853	0	0.0808459	0.00462821	0.0389544	0.00383514	0.0107534	0	0.00889432	0	0	0.0481364	0.238583	0	0.0404574	0	0.0113089	0.00859348	0.0056148	0.0699563	0.023751	0.0375777	0.0236125	0	0	0	0	0	0
Corynebacterium glutamicum	0.0174454	0.0315333	0.0232698	0.0154436	0.0726625	0.00844917	0.00122075	0	0.00910408	0.00680718	0.0562409	0.0129029	0	0.00324449	0.031036	0.00246781	0.0214335	0.0269587	0.025075	0.0238629	0.0226663	0.0148097	0.0263597	0.0125292	0.00152486	0.0404825	0	0	0	0	0	0
Phascolarctobacterium faecium	0.0725606	0.012385	0.0467568	0.0242943	0.0699828	0.0602181	0.258425	0.0831244	0.0259153	0.019887	0.0682501	0.139183	0.0659405	0.00874955	0.00760874	0	0.00680007	0.00908756	0	0.00804401	0	0.0059907	0	0.00844702	0.00205607	0	0	0	0	0	0	0
Finegoldia magna	0.0383285	0.0243095	0.0596406	0.0189548	0.0615786	0.0459249	0.0606808	0.113496	0.0372465	0.0250645	0	0.0194357	0	0.0179197	0.0103888	0.01363	0.0348175	0.0951276	0	0.0329493	0.0292107	0.0408978	0.0485292	0.109567	0.00561462	0.114661	0	0	0	0	0	0
Roseomonas gilardii	0.0821405	0.0326847	0.021216	0.0209848	0.0352758	0.635988	0.0084007	0.157764	0.0449867	0.00173498	0.0258018	0.0236109	0	0.00992325	0.0327109	0.0172892	0.00964033	0.0432234	0.0510959	0.0114038	0.00693248	0.0079267	0.0161242	0.0119752	0.00699564	0.0337219	0	0	0	0	0	0
Citrobacter portucalensis	0.0396691	0.0336204	0.0231698	0.0246136	0.0281438	0.0307796	0.0418639	0.0203283	0.0153438	0.0321733	0.07789	0.0564714	0.0161259	0.109126	0.027911	0.0292951	0.0174612	0.0237054	0.0231515	0.281307	0.0493294	0.028324	0.00347682	0.0433804	0.0140789	0.0164295	0	0	0	0	0	0
Methylorubrum zatmanii	0.0414076	0.0509787	0.0452158	0.0455489	0.0632721	0.0211224	0.0381647	0.0484862	0.0316249	0.0214154	0.0464451	0.0816464	0.0252412	0.0287076	0.0665722	0.0567723	0.0371855	0.05367	0.0621226	0.0527854	0.0521441	0.0812436	0.087074	0.0351057	0.0368784	0.0440854	0	0	0	0	0	0
Acidipropionibacterium jensenii	0.0139313	0.0412315	0.0133893	0.0139874	0.0150426	0.0218643	0.0185748	0.00558354	0.020889	0.00493228	0.0122251	0.0318718	0	0.00881572	0.0153326	0	0.0424793	0.0366251	0	0.00648387	0.019708	0.008048	0.0802177	0.0510654	0.016573	0.047383	0	0	0	0	0	0
Prevotella melaninogenica	0.0378883	0.0336775	0.0172711	0.0394016	0.0904524	0.0310946	0.0157423	0.0247858	0.112741	0.0201042	0.0446497	0.0229467	0.0294929	0.00597711	0.0444269	0.00595316	0.0243315	0.0842973	0.0334343	0.0143912	0.108962	0.00545659	0.0254353	0.103041	0.0231412	0.0114736	0	0	0	0	0	0
Tsukamurella tyrosinosolvens	0.030856	0.0345976	0.00889595	0.0285531	0.0193858	0.013525	0.0344705	0.0138156	0.0333244	0.0724624	0.0567174	0.0205041	0.0369886	0.0316291	0.0341443	0.00995489	0.0186483	0.0135935	0.0303449	0.0200542	0.124959	0.0189179	0	0.0168472	0.00410073	0.0544339	0	0	0	0	0	0
Collinsella aerofaciens	0.0301002	0.0225733	0.0207191	0.047483	0.0229137	0.0148445	0.119529	0.0437409	0.0287093	0.00482987	0.0239426	0.00332908	0.0173493	0.0138123	0.00400379	0	0.00894567	0	0	0	0.0128659	0.00630473	0.0149623	0.133347	0.00649155	0.00883796	0	0	0	0	0	0
Mycobacterium paragordonae	0.04865	0.0141898	0.00628193	0.120869	0.108889	0.0215643	0.04622	0.0783094	0.0845583	0.0820063	0.0055309	0.0115356	0.0180351	0	0.00832412	0.0097077	0.00805938	0.0143606	0.0098638	0.00880032	0.0100308	0.026944	0.0051846	0.00924122	0.00824774	0.0260307	0	0	0	0	0	0
Hydrogenophaga sp	0.022411	0.0157312	0.0170261	0.0219772	0.0313675	0.0157771	0.0270231	0.0357415	0.0236721	0.0136336	0.042685	0.0281917	0.00773259	0.00410411	0.00713798	0.0327773	0.0119613	0.0326804	0.0126874	0.0188658	0.0286717	0.0271636	0.0166718	0.0079244	0.0106087	0.0256041	0	0	0	0	0	0
Faecalibacterium prausnitzii	0.0511853	0.0215765	0.0431583	0.0207837	0.0851489	0.0185645	0.123919	0.0829651	0.0291718	0.0549661	0.0259502	0.0690072	0.0493606	0.0112279	0.00650927	0	0.00581746	0.00518294	0.0231398	0.00688165	0.0366048	0.0205002	0.0364881	0.122849	0.0211076	0	0	0	0	0	0	0
Sphingomonas koreensis	0.203667	0.0396572	0.0833986	0.271136	0.673093	0.105734	0.133521	0.0867369	0.306677	0.137416	0.227066	0.0972997	0.206419	0.115512	0.0434941	0.0307964	0.0407225	0.0354563	0.106759	0.0634993	0.0865212	0.0641411	0.0386998	0.055184	0.0145516	0.0868651	0	0	0	0	0	0
Rickettsia canadensis	0.000108497	0.0433705	0.00130196	0	0	0	0	0	0	0	0	0	0	0	0	0	0	0	0	0	0	0	0	0	0.3742	0	0	0	0	0	0	0
Neisseria subflava	0.0340004	0.0400884	0.0783991	0.017458	0.0312915	0.0345664	0.0202397	0	0.0823326	0.0136801	0.0508613	0.0441997	0.0276413	0.00733538	0.0297684	0.0557941	0.0399069	0.0372472	0.0529119	0.0404632	0.0854094	0.0379472	0.0794613	0.0472116	0.0160883	0.0657107	0	0	0	0	0	0
Burkholderia multivorans	0.0237811	0.0481803	0.0122589	0.0289872	0.0559747	0.0166877	0.0375444	0.00687441	0.0178569	0.0177761	0.00539736	0.0616634	0	0.0243515	0.0203028	0.0290992	0.0036299	0.0278814	0.11568	0.130308	0.00435051	0.0645283	0.119269	0.0304914	0.0138994	0.00896549	0	0	0	0	0	0
Sphingobium cloacae	0.0569363	0.0407163	0.0144293	0.0633104	0.0729495	0.115928	0.0300264	0.0586681	0.0941932	0.0378722	0.0592862	0.0515211	0.0536998	0.0313516	0.0099141	0.032518	0.0199359	0.0266422	0.0440545	0.0314438	0.0418139	0.0260194	0.0740988	0.0412739	0.0227718	0.0382976	0	0	0	0	0	0
Neisseria flavescens	0.02307	0.0332849	0.0426226	0.0171746	0.017102	0.02446	0.0108606	0.0152351	0.0569975	0.00336453	0	0.0226108	0.0543854	0.0120272	0.0125508	0.014637	0.0186949	0.031646	0.0594893	0.0265377	0.0403312	0.0439193	0.0547202	0.0139336	0.0135662	0.0600268	0	0	0	0	0	0
Streptococcus lutetiensis	0.0273316	0.0227723	0.0405097	0.0280267	0.0135248	0.0141539	0.0899789	0	0.0169456	0.0722207	0.0188427	0.00785991	0.0204807	0.00543511	0.0189058	0.00826808	0	0	0	0	0	0.0024809	0.105978	0.0157416	0.00510882	0	0	0	0	0	0	0
Sterolibacteriaceae bacterium	0.0155212	0.0123933	0.0110326	0.023339	0.026494	0.0116743	0.0191864	0	0.0244595	0.0164597	0.013599	0.0184359	0	0.0215742	0.00682225	0.0268522	0.00304859	0.0122223	0.0242524	0.00721254	0.0219228	0.00716195	0.0127475	0.00757389	0.00737417	0.00376485	0	0	0	0	0	0
Stenotrophomonas rhizophila	0.0332241	0.0176776	0.00899086	0.0547772	0.029091	0.0107823	0.019244	0.0161971	0.0127571	0.0241446	0.0177317	0.180289	0.0144549	0.0102293	0.0244628	0.0155612	0.0149065	0.0265612	0.0434813	0.0235111	0.025012	0.0198443	0.0166215	0.0370335	0.024038	0.0122725	0	0	0	0	0	0
Neisseria elongata	0.0221296	0.0221349	0.0260959	0.0245355	0.0321373	0.0100307	0.00179024	0.0301359	0.0267025	0.0133104	0.041239	0.032684	0.0268943	0	0	0.0398099	0.0110938	0.016473	0.00735455	0.0349952	0.0199443	0.0390935	0.0154628	0.0413421	0.0223622	0	0	0	0	0	0	0
Pseudomonas mosselii	0.0165682	0.0349483	0.00841483	0.00593376	0.0139593	0.00765213	0.00773913	0.0177649	0.0326479	0.00784641	0.0486202	0.0182529	0.0140925	0.0158942	0.0292698	0.0184897	0.0363319	0.030427	0.0693674	0.218329	0.0352711	0.0204848	0.0243072	0.0487418	0.01494	0.0448681	0	0	0	0	0	0
Lactobacillus murinus	0.0715779	0.0419308	0.0409086	0.361052	0.0683842	0.0279279	0.0494294	0.141154	0.0117027	0.0180472	0.0731975	0.00848139	0	0.0586487	0.028561	0.00713747	0.021879	0.0178682	0	0.0258813	0.0131112	0.128499	0.0533668	0.081534	0.0286665	0.00900649	0	0	0	0	0	0
Capnocytophaga sputigena	0.0102504	0.0227362	0.00147327	0.00277036	0.00248279	0.00866093	0.0118252	0	0.0108876	0.0219801	0	0.00505005	0.052636	0.00523815	0.00607356	0.00796845	0.00407104	0.01209	0.0107954	0.0513681	0.00487923	0	0.0113486	0.00337135	0.0114886	0.00670338	0	0	0	0	0	0
Leclercia sp	0.0121473	0.0226273	0.00968632	0.0149827	0.0118478	0.00771486	0.00167198	0.0351815	0.0110838	0.00388474	0.0115544	0.00722959	0.0209314	0.0099985	0.0115931	0.01183	0.0224488	0.0315389	0.0789903	0.0306408	0.0217313	0.0547667	0.010831	0.0600617	0.020885	0.0575788	0	0	0	0	0	0
Planococcus plakortidis	0.010463	0.0272663	0.0143507	0.0182803	0.00702119	0.00530674	0.00123856	0.0156368	0.0102632	0.0207195	0	0.0166615	0.00620215	0.00987546	0.0114505	0.0125191	0.020467	0.0159553	0.0610578	0.0272374	0.0183976	0.00901546	0.0213954	0.01589	0.015471	0.0126379	0	0	0	0	0	0
Dietzia lutea	0.0172461	0.0244859	0.0152024	0.0315959	0.0232597	0.0109361	0.0149851	0.00900895	0.0168521	0.00895292	0.019725	0.0226268	0.00535992	0.028448	0.042056	0.010819	0.0519575	0.0177282	0.0307804	0.0313849	0.0298111	0.019478	0.027735	0.0384501	0.0213922	0.0245738	0	0	0	0	0	0
Leclercia adecarboxylata	0.0196713	0.0292621	0.00878028	0.00884495	0.00713414	0.133835	0.00671189	0.0176538	0.0312849	0.00155946	0.00773056	0.00806166	0	0.0044597	0.0252084	0.0220488	0.0389929	0.0779718	0.02068	0.0348507	0.0311559	0.0142496	0.0471024	0.017222	0.00523996	0.0214019	0	0	0	0	0	0
Rothia mucilaginosa	0.253151	0.0387637	2.25836	0.0846324	0.0859602	0.106422	0.0267593	0.33033	0.0842609	0.00663183	0	0.0497108	0	0.00474137	0.0329853	0.0252446	0.0939662	0.0361133	0.0293149	0.100258	0.0960587	0.064927	0	0.0411969	0.0222836	0.0318551	0	0	0	0	0	0
Azoarcus communis	0.0127259	0.0286422	0.00308983	0.00610067	0.00702951	0.070023	0.0281072	0.0208739	0.00753528	0.000768297	0.0038086	0.00317737	0	0.00219715	0.00382135	0.00334238	0.0153684	0.00912812	0	0.0201998	0.0061398	0.00401162	0.0249909	0	0.00722836	0.0189793	0	0	0	0	0	0
Sphingopyxis alaskensis	0.0597367	0.0318271	0.0153473	0.0509281	0.0958474	0.0195039	0.0410616	0.0355769	0.0990741	0.103261	0.0890232	0.0626643	0.0483809	0.0561715	0.019539	0.0488285	0.0349248	0.0188915	0.0595364	0.097382	0.0695143	0.0673963	0.0417246	0.0588775	0.0724104	0.0616148	0	0	0	0	0	0
Caulobacter crescentus	0.0229923	0.0386343	0.0142843	0.0795209	0.0171039	0.00861829	0.0331889	0.0084649	0.0175011	0.0233674	0.0278007	0.0193276	0	0.0267301	0.0790325	0.00406627	0.0155808	0.00740338	0.0206583	0.00737238	0.0354804	0.010981	0.0347468	0.0103223	0.0175877	0.0333519	0	0	0	0	0	0
Veillonella parvula	0.0518843	0.0308545	0.0212459	0.0139829	0.042965	0.188597	0.0265269	0.0877131	0.0596638	0.0176096	0.0698353	0.00364132	0.037953	0.0528773	0.0437932	0.00383041	0.031311	0.0401003	0.0544881	0.0370388	0.0879538	0.036779	0.0327314	0.0388944	0.0473361	0.00966689	0	0	0	0	0	0
Rickettsia amblyommatis	0.0017515	0.0431299	0.0128021	0	0.00539361	0.00282225	0	0	0	0	0	0	0	0	0	0	0.00589595	0.00262644	0	0	0.0370987	0	0	0.0439436	0.467068	0.0145624	0	0	0	0	0	0
Lactococcus lactis	0.022987	0.0379363	0.0172344	0.0630151	0.0290437	0.020826	0.0204935	0.0718701	0.018397	0.0222205	0	0.00820494	0	0.00453896	0.0157886	0.0138096	0.0105829	0.00942862	0.0140317	0.14188	0.0190258	0.0372932	0.0295013	0.0175281	0.00426647	0.0261388	0	0	0	0	0	0
Corynebacterium kroppenstedtii	0.0101139	0.0228201	0.00617123	0.00870336	0.0093599	0.00544183	0.00825555	0	0.0424136	0.0046035	0	0.0111056	0.0165361	0.00877661	0.0228968	0.0200269	0.0170528	0.0121542	0.0339149	0.0121033	0.0153286	0.0100154	0.014261	0.0338926	0.00412486	0.0126356	0	0	0	0	0	0
Oscillibacter sp	0.0419854	0.012294	0.00818549	0.00641339	0.0310373	0.0320801	0.214136	0.046082	0.0302459	0.0452301	0	0.0701451	0.0121852	0.00808421	0	0.00245959	0	0.00111954	0.00999658	0.00594585	0.00451817	0.00590415	0.0210175	0.0156094	0.00455933	0.0155183	0	0	0	0	0	0
Barnesiella viscericola	0.0526959	0.0247166	0.0225747	0.0249162	0.0471407	0.0523627	0.214021	0.0221025	0.0239364	0.0366083	0.0302457	0.0870536	0.0591749	0.012214	0.0182082	0.0212346	0.0203413	0.00845721	0.0323641	0.0384997	0.0316933	0.160883	0.0680447	0.0572737	0.032802	0.016747	0	0	0	0	0	0
Caulobacter flavus	0.00671349	0.0397232	0.00400228	0.0368771	0.00404683	0.00211754	0.00214161	0.00300423	0.00709854	0.00331727	0.00328887	0.0137189	0	0.00094866	0.0329988	0.0288627	0.0390764	0.041383	0.0469229	0.0261649	0.0304862	0.0407042	0.0585759	0.0439612	0.0285347	0.0291365	0	0	0	0	0	0
Qipengyuania sediminis	0.00767078	0.0208605	0.00187497	0.0105772	0.00315975	0.0325161	0.00167216	0	0	0.00155406	0.0308152	0.0032135	0	0.00666638	0	0.00338038	0.00518105	0	0.0137389	0.00817176	0.0062096	0	0	0.0171623	0	0	0	0	0	0	0	0
Bacteroides caccae	0.0634416	0.00310373	0.0264283	0.0270222	0.0183717	0.0533093	0.408343	0.0520743	0.0168453	0.0451789	0.0447921	0.0424641	0.00885197	0.0176183	0	0	0.00273856	0.00162657	0	0	0.00984667	0.00643361	0	0	0	0	0	0	0	0	0	0
Rickettsia australis	0.00043939	0.0236421	0.00232901	0	0.00294367	0	0	0	0	0	0	0	0	0	0	0	0	0.00286686	0	0	0.0115699	0	0	0.00799437	0.524335	0	0	0	0	0	0	0
Escherichia marmotae	0.0141952	0.0330884	0.0255363	0.0136763	0.0204277	0.00969132	0.0181616	0.0145582	0.0121829	0.0128601	0.0119532	0.0166201	0.00433074	0.0103435	0.00799545	0.0069933	0.0178642	0.0103452	0.0142115	0.0232453	0.016058	0.0293775	0.0485539	0.0155336	0.00864228	0.0485351	0	0	0	0	0	0
Agrobacterium rhizogenes	0.0497626	0.0247414	0.0152009	0.0941408	0.0243916	0.024186	0.0405562	0.0375794	0.0248309	0.0625889	0.187108	0.0355047	0.0379802	0.0130835	0.0361837	0.0296821	0.0391668	0.0135628	0.0256323	0.019721	0.0332663	0.0232983	0.042273	0.0387763	0.0289584	0.0159163	0	0	0	0	0	0
Pseudoalteromonas sp	0.00383061	0.0220499	0.00472238	0	0	0	0	0	0	0	0.0291046	0.0121404	0	0	0	0	0	0	0	0	0.143104	0.00766401	0	0.0162096	0.0157822	0	0	0	0	0	0	0
Gordonia terrae	0.0231218	0.0290104	0.0150958	0.0261454	0.0495407	0.0198506	0.00496003	0.0685846	0.00587157	0.00724384	0.0424381	0.0136171	0.0212894	0.00282487	0.0655079	0.00716214	0.0424456	0.0508559	0.110615	0.0328963	0.0236818	0.0335252	0.045901	0.0345444	0.0247826	0.041573	0	0	0	0	0	0
Corynebacterium glaucum	0.00893942	0.0332326	0.00479614	0.00338202	0.0242477	0.0116305	0.00962403	0.0135005	0.0053166	0.00149072	0	0.00770629	0	0.0255787	0.014829	0	0.00828313	0.171208	0.00658947	0.0274354	0.0178695	0.0116756	0.0138542	0.0123471	0	0	0	0	0	0	0	0
Azotobacter chroococcum	0.00161872	0.0318616	0.00197305	0.00092754	0.00166252	0.000289975	0.000879816	0	0.00145811	0.0073591	0	0.0025362	0	0.00233837	0.0203348	0.0195646	0.0190823	0.0259062	0.0795169	0	0.0800467	0.0330883	0.0151984	0.0316052	0.147265	0.00897738	0	0	0	0	0	0
Oscillospiraceae bacterium	0.0442824	0.0233726	0.00844481	0.00714589	0.0298859	0.0323931	0.211254	0.133117	0.0224669	0.0367471	0	0.0499334	0	0	0	0.00228376	0.00116676	0	0.00928194	0.0055208	0	0.0068526	0.0292726	0.0173922	0.00282226	0.00576358	0	0	0	0	0	0
Herminiimonas arsenicoxydans	0.0146046	0.0168345	0.00573247	0.0248756	0.0178347	0.00972101	0.0259552	0.0099299	0.0107538	0.0054823	0.0271768	0.0181381	0.0118157	0.00783905	0.024541	0.011925	0.0158403	0.0195405	0.0242336	0.0432416	0.0679078	0.0314881	0.0356653	0.0060544	0.0191579	0.0240763	0	0	0	0	0	0
Pseudomonas monteilii	0.00582214	0.0186246	0.00576529	0.000903428	0.00647719	0.00141218	0.00257083	0.010819	0.0021303	0.00477853	0.0157921	0.00494053	0.00858242	0.00569395	0.00594184	0.00866182	0.00531034	0.0149819	0.0140818	0.0167514	0.0143203	0.0155943	0.00370082	0.0109941	0.00642254	0.006558	0	0	0	0	0	0
Prevotella oris	0.00794957	0.00801635	0.00476603	0	0.0337336	0.00546353	0.0178521	0.0107326	0.0126797	0	0	0	0	0.0101672	0	0	0	0.00352001	0.010477	0	0.0189412	0.00309394	0.0330413	0	0	0	0	0	0	0	0	0
Chryseobacterium gleum	0.0592192	0.0109321	0.01311	0.0231115	0.0186412	0.483735	0.0120573	0.138386	0.0145327	0.00203741	0	0.00210648	0	0.00291326	0.0126671	0	0.0339624	0.00706021	0.00900602	0.0321401	0.026458	0.0186169	0.0284024	0.00843758	0.0109535	0.00559224	0	0	0	0	0	0
Weissella cibaria	0.00666365	0.0208497	0.00734497	0.00863224	0.00928342	0.00323842	0	0.0137834	0	0.00304392	0.0150893	0.00314711	0.016401	0	0.0151398	0.0165527	0.241862	0.0135618	0	0.0160059	0	0.00397341	0	0	0	0	0	0	0	0	0	0
Pseudomonas frederiksbergensis	0.00415185	0.0271749	0.00157632	0.00741032	0.00265644	0.00393835	0.00140581	0	0.00465966	0.00522609	0.00971502	0.0087803	0.00351984	0.000934087	0.0227443	0.00852578	0.0152452	0.0116421	0.0433144	0.0188928	0.0156615	0.0571337	0.036427	0.0432859	0.0184382	0.0537917	0	0	0	0	0	0
Macrococcus sp	0.00247165	0.0302395	0.00441939	0.00534233	0	0.00445376	0.00844576	0	0.00699852	0	0	0	0	0	0.00780811	0	0	0.00621713	0	0.00825479	0.00627269	0.311482	0	0.0130025	0.0189895	0.0086178	0	0	0	0	0	0
Lactobacillus acetotolerans	0.0413837	0.016587	0.00177138	0.0049964	0.0134333	0.381913	0.00473933	0.0897515	0	0	0	0	0	0	0	0	0	0.0174437	0	0	0	0	0	0	0	0	0	0	0	0	0	0
Erythrobacter litoralis	0.0231107	0.0023538	0.0183034	0.0599989	0.0287611	0.0152676	0.0251471	0.050129	0.00767715	0.0110705	0.0121952	0.00508702	0.0331384	0.010553	0	0	0.0082017	0.00243571	0	0	0	0.004817	0	0.0169802	0.00661298	0	0	0	0	0	0	0
Thauera humireducens	0.00777376	0.0115285	0.00868687	0.0163349	0.00731965	0.0057451	0.00387362	0.0163016	0.00481477	0.00360004	0.0133846	0.00837469	0.00484935	0	0.0134294	0.0176192	0.00800138	0.0302968	0.035805	0.0283952	0.0305676	0.014098	0.0125465	0.0248482	0.00967719	0.0123516	0	0	0	0	0	0
Thioalkalivibrio sulfidiphilus	0.00892884	0.0181504	0.00828089	0	0.0132207	0.0049962	0	0	0.014494	0.0162558	0.0322333	0.014566	0	0.00309919	0.0161706	0.0282876	0.0349256	0.0139487	0.0191616	0.00569856	0.00216513	0.0113172	0	0.0239363	0.0364142	0.00594916	0	0	0	0	0	0
Methylovulum psychrotolerans	0.0134866	0.0162279	0.0153347	0.0103808	0.00930326	0.0151449	0.0114878	0.0241724	0.0190386	0.00381303	0.0340235	0.00630768	0.00410901	0.0087235	0.0094826	0	0.0127122	0.0135908	0.0337097	0.0140351	0.0167594	0.0169231	0.0283495	0.0168437	0.0102497	0.0188387	0	0	0	0	0	0
Roseateles depolymerans	0.00643583	0.0206958	0.00265761	0.0292348	0.013436	0.00328089	0.00497729	0.00598464	0.0041244	0.00396494	0.00327583	0.00273291	0.00356059	0	0.00493019	0	0.0117499	0.00588842	0.195711	0.00694965	0.0039607	0.00345045	0.00614144	0.0602071	0.00621722	0	0	0	0	0	0	0
Heliobacterium modesticaldum	0.338743	0.0284599	1.70372	0.0927872	0.17624	0.128587	0.400657	0.486483	0.137155	0.126969	0.12104	0.357214	0.131562	0.202498	0.0546503	0.050456	0.014924	0.0193399	0.0107931	0.0192589	0.0439037	0.0302794	0.0624037	0.026965	0.0180496	0.0268077	0	0	0	0	0	0
Castellaniella defragrans	0.0192198	0.0220926	0.010314	0.00646488	0.010622	0.00909496	0.0725649	0.00860223	0.00677527	0.0142479	0.0235431	0.0510671	0.00511794	0.0122237	0.023622	0	0.0105557	0.00470218	0.0209934	0.014984	0.0151815	0.0111592	0.0264829	0.0131122	0.00638324	0.0052143	0	0	0	0	0	0
Pantoea ananatis	0.00825078	0.0218257	0.00545771	0.0172052	0.00892694	0.00707741	0.0180379	0.0108443	0.00142352	0.000798282	0.0118717	0.00165069	0.00430123	0.0114145	0.0119114	0.0104185	0.00887124	0.0150169	0.0352866	0.0188893	0.0127588	0.00729432	0.0222568	0.191745	0.0128751	0.0241022	0	0	0	0	0	0
Actinomyces radicidentis	0.0109433	0.0341422	0.00445332	0.00976977	0.0200129	0.0122172	0.010591	0.0111426	0.0142612	0.00984297	0	0.0267137	0	0.012315	0.0183588	0.0107051	0.112119	0.095017	0.00543864	0.00970453	0.022123	0.0128486	0.057173	0.0509537	0.0231514	0.0303939	0	0	0	0	0	0
Pseudomonas citronellolis	0.00369421	0.0258701	0.00330528	0.00291342	0.00417759	0.00400759	0.000552704	0.00697792	0.00641192	0.00359568	0.00254635	0.00690407	0	0.00293794	0.0140518	0.00670394	0.00913336	0.0122058	0.00454116	0.0148557	0.0348921	0.0127399	0.0167084	0.0184363	0.0131174	0.015509	0	0	0	0	0	0
Intrasporangium calvum	0.00355608	0.00866015	0.00225125	0	0.00189692	0.00033086	0.0030116	0	0.0116459	0	0	0.00578758	0.0150808	0.00266807	0	0	0.0010368	0.00369485	0	0.00245292	0.00745575	0.00243572	0	0	0.00250789	0.0153647	0	0	0	0	0	0
Bacteroides ovatus	0.339234	0.00458298	0.101249	0.126999	0.198737	0.307137	1.77327	0.325715	0.0889611	0.158364	0.16391	0.526584	0.262549	0.0373256	0.00577047	0.0025236	0.0122483	0.013784	0	0.00915088	0.00695362	0.0113584	0.00539112	0	0.00467798	0.00318443	0	0	0	0	0	0
Rickettsia monacensis,	0.000650797	0.019316	0.00780956	0	0	0	0	0	0	0	0	0	0	0	0	0	0	0	0	0	0.0332537	0	0	0.022977	0.309467	0.0228429	0	0	0	0	0	0
Corynebacterium simulans	0.0332556	0.0380403	0.0330897	0.0295557	0.0236995	0.038905	0.0383636	0.0372572	0.0293444	0.0397681	0.0407872	0.0510409	0	0.0372555	0.0204619	0.0298286	0.0396222	0.0434468	0.0484932	0.0685027	0.120546	0.00895029	0.0637223	0.0340743	0.0129017	0.0338756	0	0	0	0	0	0
Aeribacillus pallidus	0.0118795	0.0337441	0.0103386	0.0437421	0.0149339	0.000651191	0.00493946	0.041574	0.0106419	0.0119356	0	0.00379699	0	0	0.025116	0.00199708	0.133659	0.0336335	0	0.0120694	0	0.0179772	0.038397	0.0101393	0.00740395	0.00504008	0	0	0	0	0	0
Microbacterium chocolatum	0.0636654	0.0293828	0.0329319	0.0491763	0.0930401	0.0222067	0.0336888	0.0708873	0.0987799	0.0650275	0.12536	0.0697221	0.0583959	0.0447689	0.0179685	0.0288132	0.0508528	0.0250376	0.0372611	0.0284946	0.0433053	0.0408702	0.0335745	0.0565197	0.0372258	0.0198318	0	0	0	0	0	0
Dietzia psychralcaliphila	0.0232767	0.0321839	0.0280329	0.0307495	0.0718467	0.0099565	0.00937524	0.0438382	0.0164007	0.00484061	0.00479917	0.0390368	0.00521635	0.0152273	0.0120381	0.0147409	0.032276	0.0220459	0.0770295	0.0356349	0.0309468	0.02022	0.0494855	0.0187101	0.0156144	0.0239155	0	0	0	0	0	0
Bacillus xiamenensis	0.00206047	0.0146941	0.00124527	0	0	0.000732055	0	0	0	0.00206426	0	0.0192082	0	0.00147583	0	0	0	0	0	0	0	0	0	0	0	0	0	0	0	0	0	0
Pseudomonas alkylphenolica	0.0113114	0.0144984	0.00288133	0.0258591	0.00595924	0.00438861	0.00280327	0.0117971	0.00813018	0.0104211	0.0355159	0.00606061	0.00701878	0.014901	0.0307755	0.0170009	0.0419808	0.0386916	0.0489438	0.0188367	0.0377362	0.0289071	0.0332922	0.0233769	0.00875402	0.019665	0	0	0	0	0	0
Thermus brockianus	0.129417	0.0193681	0.0638067	0.0711527	0.204429	0.0523396	0.148879	0.125307	0.185874	0.107002	0.365812	0.103	0.0198806	0.105517	0	0.0080258	0.0143512	0	0.00815486	0.00970084	0.00737153	0.0168574	0.0171454	0.00509343	0.00991825	0.0202549	0	0	0	0	0	0
Psychrobacter sp	0.0138471	0.0137992	0.00506879	0.00714857	0.00384391	0.0478256	0.00949306	0	0.0292179	0.00252074	0	0.0208496	0.0203731	0.019824	0.0282097	0.0109662	0.0126058	0.0561542	0	0.00994116	0.00251805	0.0148072	0.0117134	0.0313176	0.0118579	0.0242161	0	0	0	0	0	0
Pseudonocardia autotrophica	0.0108899	0.0153619	0.0118779	0.0141066	0.011062	0.00330758	0.0111506	0.0140777	0.000461995	0.00259077	0.0539404	0.00160716	0.00279188	0.0037045	0.00515438	0.00112708	0.00345493	0.0112863	0.0137425	0.00408694	0.005176	0.0601977	0.0216699	0.0114445	0.00139284	0.0156444	0	0	0	0	0	0
Microbacterium oxydans	0.0255693	0.0231964	0.0205316	0.0612531	0.0299426	0.0128823	0.00950751	0.00889133	0.0105045	0.0215992	0.0438019	0.0537984	0.0158698	0.0182498	0.0415069	0.0106778	0.070918	0.0106925	0.0433979	0.0258126	0.0353063	0.02435	0.059308	0.032527	0.0316693	0.0161686	0	0	0	0	0	0
Leptotrichia sp	0.00473537	0.0180441	0.00247041	0	0.00624478	0.00435685	0	0.0139077	0.00136925	0.00307138	0	0.025404	0	0	0.0076382	0.00668082	0	0.0121637	0	0	0	0	0	0.00423986	0	0	0	0	0	0	0	0
Mycobacterium canettii	0.00371129	0.0113443	0.00235826	0.00570151	0.00255484	0.00802103	0.00360543	0	0.00298762	0.0033508	0	0.00692879	0.00902723	0	0.0270825	0.0218658	0.0102402	0.0315168	0.0148116	0.00660734	0.0251041	0.015309	0.0272484	0.0254407	0.022518	0.0137958	0	0	0	0	0	0
Bacillus thermocopriae	0.106192	0.0292464	0.0658389	0.494219	0.0402652	0.0730396	0.0525614	0.0777178	0.0329603	0.130704	0.0719919	0.0327601	0.149386	0.0528584	0.0722329	0.0287178	0.0337451	0.0222216	0.0116718	0.0347114	0.039565	0.0809997	0.0552144	0.0291604	0.0195191	0.0326141	0	0	0	0	0	0
Methyloversatilis sp	0.00638921	0.0259104	0.00345165	0.00973581	0.0116336	0.00439644	0.0020522	0	0.00340108	0.00572177	0.00472732	0.0315506	0	0	0.00237157	0.0145202	0.00953784	0.0151067	0.0210767	0.00752173	0.026673	0.00995863	0.00886266	0.0210629	0.00384515	0.02094	0	0	0	0	0	0
Brevundimonas subvibrioides	0.0104634	0.0152273	0.0105186	0.0197794	0.00553945	0.0030918	0.00117261	0	0.000971674	0.0283346	0.0216092	0.0146476	0.00587192	0.0140245	0.013551	0.00948199	0.0181661	0.0151057	0.0144517	0.0200566	0.0283043	0.0156483	0.00506405	0.00902636	0.0102531	0.0448685	0	0	0	0	0	0
Bradyrhizobium guangdongense	0.0358789	0.0170891	0.0151888	0.0908248	0.036347	0.018751	0.0260081	0.0273628	0.0278372	0.0412925	0.0574144	0.0317589	0.0325593	0.0252014	0.0187848	0.021907	0.00839414	0.0109686	0.00890372	0.0198594	0.0261575	0.0315521	0.0210598	0.0125126	0.0094754	0.0165862	0	0	0	0	0	0
Mycobacterium tuberculosis	0.00417089	0.0209838	0.00312416	0.00881209	0.00438742	0.00704032	0.00371497	0	0.00307839	0.0034526	0	0.00713929	0.00930149	0	0.0429312	0.0225301	0.013429	0.0470023	0.0152616	0.00680807	0.0293157	0.0157741	0.036098	0.0309797	0.0278426	0.00947662	0	0	0	0	0	0
Geodermatophilus obscurus	0.0130492	0.0182389	0.00680874	0.0128033	0.0172114	0.010507	0.00379516	0.00319428	0.0220138	0.0119922	0.0349692	0.0094814	0.0228054	0.00100867	0.0122802	0.0245508	0.0195983	0.00907955	0.0124728	0.0166921	0.00986537	0.00184167	0	0.0136332	0.00284436	0.0174261	0	0	0	0	0	0
Kocuria flava	0.0223193	0.0171417	0.0473978	0.0255229	0.0315872	0.0364762	0.00922273	0.0145547	0.0296141	0.00321426	0.00531124	0.0166161	0.0115459	0.0367681	0.0133225	0.0209748	0.0345292	0.0180335	0.0142081	0.00563387	0.0599354	0.00419577	0.0547656	0.0147903	0.00720017	0.0235265	0	0	0	0	0	0
Deinococcus radiodurans	0.0227269	0.0157212	0.0199534	0.00804014	0.0121389	0.0177307	0.00152529	0.0449328	0.0467651	0.021046	0.0281086	0.0623473	0	0.0101348	0.0593899	0	0.00787664	0.00982453	0	0	0.00566419	0	0	0.0156549	0	0.0077818	0	0	0	0	0	0
Lawsonella clevelandensis	0.0271803	0.0225052	0.00973892	0.0228915	0.069752	0.00930349	0.0716552	0	0.0449823	0.0403603	0	0.0104321	0.0326199	0.0144276	0.0200743	0.0131687	0.00897041	0.0599399	0.133804	0.0265284	0.0322537	0.0158054	0.0375093	0.033429	0.00813688	0.044312	0	0	0	0	0	0
Enterococcus cecorum	0.0254803	0.0312239	0.0255654	0.0562813	0.0220671	0.0368398	0.0300293	0.0140416	0.00414727	0.0186057	0.0384299	0.0176334	0	0.0421228	0	0.0505884	0.0103382	0.0199562	0.0548287	0.0203822	0.0464644	0.0141675	0.028819	0.0428067	0.0270907	0	0	0	0	0	0	0
Pseudoalteromonas luteoviolacea	0.0134933	0.0292386	0.000307978	0.013899	0.0140133	0.00190104	0.0148319	0.0173383	0.0198011	0.011487	0.0303696	0.0174187	0.0041262	0.016425	0.0438025	0.0183233	0.0195736	0.0235042	0.0440059	0.0442949	0.0244793	0.0339878	0.0391436	0.0274856	0.0298486	0.037835	0	0	0	0	0	0
Methylophilus sp	0.0406988	0.0353512	0.0093177	0.20887	0.0272726	0.00735152	0.0144328	0.0496952	0.0195704	0.0243882	0.0483588	0.0315187	0.019711	0.0278978	0.0151627	0.0291769	0.0121961	0.0265609	0.0431215	0.0512964	0.104757	0.0493449	0.0339982	0.0269332	0.0327787	0.0368171	0	0	0	0	0	0
Zoogloeaceae bacteirum	0.0444886	0.0294438	0.0188319	0.0204299	0.0268535	0.0187351	0.193787	0.0163105	0.0214107	0.0276154	0.101183	0.0335171	0.0517548	0.00343364	0.0328453	0.00783505	0.0173458	0.0142651	0.0106147	0.012627	0.0479755	0.020375	0.0278965	0.0232044	0.00645501	0.023069	0	0	0	0	0	0
Lactobacillus salivarius	0.0317178	0.0293084	0.0280986	0.0676004	0.0877412	0.0859926	0.0110555	0.0558308	0.00366444	0.0041099	0	0.00849845	0.0221446	0.00587667	0	0.0357591	0.0342547	0.0122074	0.109002	0.0108056	0	0.0160947	0.105038	0.102122	0.0110477	0.0225615	0	0	0	0	0	0
Sphingopyxis fribergensis	0.0145277	0.0268504	0.0093739	0.018764	0.00840813	0.0106658	0.00889929	0.00680935	0.0194415	0.00902266	0.0335453	0.0240987	0.00810252	0.0172018	0.0056096	0.0016355	0.00334227	0.020844	0.0299123	0.00395367	0.00150217	0.0559447	0.0349388	0.00622763	0.00303171	0.0185739	0	0	0	0	0	0
Bacillus cereus	0.00732055	0.0146257	0.00306917	0.0267579	0.00352652	0.026326	0	0	0.00556728	0.0117943	0	0.00286921	0	0.00793622	0.0172536	0.00754552	0.0215878	0.0041214	0.00613349	0.0127685	0.0124747	0.0163014	0.0225671	0.0229854	0.0065273	0.0152342	0	0	0	0	0	0
Asticcacaulis excentricus	0.0318695	0.0107138	0.00867361	0.0276469	0.0175012	0.0132049	0.0402206	0.0262752	0.0664855	0.0371393	0.0213349	0.0223482	0.0771252	0.0244781	0.00721525	0	0.0031707	0	0	0	0.0199989	0.0112361	0.0265162	0	0	0.0234939	0	0	0	0	0	0
Ochrobactrum pseudogrignonense	0.0149981	0.0092588	0.00305776	0.00323429	0.00193237	0.032558	0.00306788	0.0412318	0.0336775	0.000950402	0.0235566	0.00687835	0	0.0298321	0.0189084	0.0020673	0.0116179	0.00901532	0	0	0.016691	0.00842431	0.0167398	0.0052479	0.00383214	0.0380362	0	0	0	0	0	0
Sphingomonas sp	0.0833059	0.0178553	0.0729884	0.267845	0.110137	0.0637049	0.0697429	0.0503148	0.0850369	0.0379644	0.133115	0.051697	0.0399135	0.0172122	0.0207249	0.0161131	0.0257253	0.0311704	0.0573027	0.0121725	0.0406987	0.0241743	0	0.0357906	0.0112008	0.022874	0	0	0	0	0	0
Sphingobium baderi	0.0446158	0.0168133	0.0202193	0.117173	0.044606	0.0645105	0.0108193	0.0579494	0.0529773	0.0173681	0.0271885	0.0198471	0.0935813	0.0091495	0.0022733	0.00198836	0.0111743	0.00633531	0.00404067	0	0.0109576	0.00835271	0.0169908	0.00757126	0.0233434	0.0125452	0	0	0	0	0	0
Aeromonas hydrophila	0.0135169	0.0161371	0.00636525	0.0107724	0.00402257	0.00336775	0.00340604	0	0.0924334	0.00791371	0.00784595	0.00736379	0.00852799	0.0101841	0.0255847	0.0172138	0.0131917	0.00940225	0.00349812	0.0957095	0.0284589	0.0113633	0.0220641	0.0152942	0.0117	0.0282378	0	0	0	0	0	0
Pseudomonas fragi	0.0115162	0.0216505	0.00392481	0.0536489	0.00763174	0.00532449	0.00323102	0.0237952	0.00200802	0.00150141	0.0148856	0.00853772	0.00404489	0.00966079	0.0186693	0.00979755	0.0108453	0.0260141	0.0298653	0	0.0239969	0.0117593	0.0418607	0.0414522	0.00302694	0.0206052	0	0	0	0	0	0
Staphylococcus kloosii	0.00311563	0.0187226	0.00344457	0	0	0.00303744	0.00921593	0	0.0114551	0.00285501	0	0.00737951	0	0	0.0213003	0.0248407	0.0174501	0.0212002	0.0126201	0.0187657	0.0285196	0.0149073	0.0265334	0.00788236	0.00959314	0.00783638	0	0	0	0	0	0
Klebsiella michiganensis	0.162416	0.0239867	0.0183814	0.0525671	0.0838953	1.16546	0.0382506	0.206964	0.0481102	0.0222182	0.0755245	0.114201	0.0889305	0.0344925	0.0299952	0.0165698	0.0239854	0.0125702	0.0308665	0.0567462	0.0367793	0.0198876	0.032448	0.0525787	0.0221833	0.0296208	0	0	0	0	0	0
Oligotropha carboxidovorans	0.0250942	0.0165321	0.0117582	0.0402722	0.0307842	0.0114793	0.0123589	0.0378258	0.0204822	0.0375906	0.0310573	0.0161937	0.0393832	0.0119445	0	0.00454258	0	0.00206765	0.00923125	0.00549065	0.00417226	0.00136303	0	0	0.00280685	0.00286605	0	0	0	0	0	0
Rhodanobacteraceae bacterium	0.0431376	0.019937	0.0199582	0.0503688	0.050451	0.0472401	0.0491824	0.0354818	0.0547278	0.0378731	0.0776872	0.044558	0.0351835	0.014939	0.0194868	0.00284072	0.0493446	0.0400834	0.0346368	0.0412032	0.0391371	0.0136381	0.0788916	0.0360562	0.0368608	0.0537689	0	0	0	0	0	0
Sulfuritortus calidifontis	0.0223032	0.0318369	0.0133202	0.0187857	0.0336713	0.00685175	0.020789	0.0187473	0.0159962	0.0331212	0.0342059	0.0156952	0.0446152	0.0118399	0.0308884	0.0210131	0.0122691	0.0245945	0.0427019	0.0108851	0.0579001	0.0216176	0.0320642	0.0342914	0.0185485	0.0113638	0	0	0	0	0	0
Bifidobacterium catenulatum	0.0380562	0.0136011	0.00798729	0.0143367	0.0165195	0.00960442	0.112678	0.212568	0.0289769	0.0252772	0.00895029	0.0074669	0.00972833	0.00258168	0	0	0	0.00357522	0	0	0	0.0047137	0	0	0	0	0	0	0	0	0	0
Staphylococcus pasteuri	0.00582768	0.0156313	0.00487525	0.00859453	0.00616191	0.00591116	0.00326093	0	0.0243193	0.00303062	0.00751168	0.00626673	0	0	0.00753683	0.0329608	0.0269432	0.217541	0	0.01992	0.0151369	0.0138462	0	0.00836719	0.0162931	0.00831838	0	0	0	0	0	0
Klebsiella oxytoca	0.151605	0.0304637	0.0197873	0.0381158	0.0780783	1.15458	0.0342178	0.203775	0.0320993	0.0216008	0.0446163	0.0750639	0.0872905	0.0300286	0.0268594	0.0221877	0.0186704	0.016634	0.0397843	0.0504817	0.0323665	0.0281968	0.0362464	0.0480411	0.0233871	0.02141	0	0	0	0	0	0
Bradyrhizobium japonicum	0.0379321	0.0263502	0.026537	0.072574	0.0559435	0.0257594	0.0384227	0.0371979	0.035503	0.0410467	0.0489208	0.0288762	0.0332273	0.0111761	0.0244744	0.0133842	0.00958219	0.0101745	0.0127384	0.0129373	0.0457955	0.0407401	0.0437516	0.0203907	0.00938455	0.0247863	0	0	0	0	0	0
Weissella paramesenteroides	0.00284656	0.0220637	0.00465107	0.00874595	0.00391905	0.0129876	0	0	0	0.00385502	0	0	0	0	0.0479351	0.0167708	0.0942492	0	0.0170404	0	0	0.0125805	0.0358271	0.0106433	0.00518131	0.0211624	0	0	0	0	0	0
Paraprevotella xylaniphila	0.0642549	0.0273127	0.0417271	0.0361348	0.0610668	0.0639074	0.265391	0.0535764	0.0316483	0.0364056	0.0406056	0.0837485	0.0490393	0.00780835	0.0135805	0.0217769	0.0182057	0.00540667	0.0523004	0.023929	0.00909165	0.117618	0.0549802	0.0427174	0.0220188	0.0124907	0	0	0	0	0	0
Paracoccus zhejiangensis	0.0177049	0.0241469	0.0155351	0.00961873	0.0181984	0.0547958	0.00304128	0.0127988	0.0134407	0.00471081	0.0326933	0.0331194	0.00507647	0.00943026	0.0117153	0.00204937	0.0167523	0.0158579	0	0	0.0752922	0.00737916	0.0175122	0.0286132	0.00506521	0.00517205	0	0	0	0	0	0
Vibrio casei	0.0172927	0.0156512	0.0147896	0.0309006	0.0166158	0.0164227	0.0278452	0.02467	0.00607203	0.0272406	0.0135037	0.0197149	0	0.00973771	0.00677444	0.00592533	0.00756806	0.0310159	0	0.0393909	0.0108846	0.00711176	0.0126582	0.0263228	0.0201369	0.0224308	0	0	0	0	0	0
Dietzia sp	0.0325219	0.0249147	0.0418051	0.0320549	0.0441173	0.0128845	0.0412648	0.0274195	0.0233958	0.0171568	0.0300174	0.0793011	0.0163134	0.0245322	0.0702751	0.0658573	0.0493478	0.0129897	0.0356887	0.0530681	0.0221791	0.0118566	0.042207	0.0195044	0.00813861	0.0166205	0	0	0	0	0	0
Capnocytophaga gingivalis	0.0157879	0.0317316	0.0095749	0.0015004	0.00537861	0.0042216	0	0.0119787	0.0106139	0.00396805	0	0.0054701	0.0213803	0.115368	0	0	0	0.00261913	0	0	0.0158552	0	0.0122925	0.0292142	0.0106665	0.283177	0	0	0	0	0	0
Paenibacillus borealis	0.0135521	0.028461	0.0133286	0.0386391	0.0229295	0.0169768	0.00346699	0.0104217	0.00328332	0.00736488	0.0159727	0.00761455	0.0173612	0.00526545	0.0973019	0.0230287	0.0485956	0.0373706	0.0508674	0.00605107	0.00919624	0.0180259	0	0.00889593	0.0197974	0.0101075	0	0	0	0	0	0
Mycobacterium abscessus	0.00551208	0.0264112	0.00893977	0.0184915	0.00753275	0.0055182	0.00318911	0.00671046	0.00660659	0.00444581	0	0.00153218	0	0.0031785	0.0331688	0.0370701	0.0321139	0.0227422	0.0393039	0.0194813	0.0192446	0.0145085	0.0344314	0.0184116	0.0199179	0.0142366	0	0	0	0	0	0
Corynebacterium minutissimum	0.0125868	0.0233543	0.0201632	0.0142182	0.00283161	0.00296333	0.00599405	0	0.0235929	0.00974874	0	0.00719946	0.0225117	0.0418187	0.0138538	0.00605866	0.0154767	0.0386082	0.0123122	0.00732315	0.022259	0.00363589	0.0194145	0.0922805	0.00935908	0.0152904	0	0	0	0	0	0
Proteus mirabilis	0.00386008	0.0227472	0.00371586	0	0	0.000655334	0.00397671	0	0	0	0.018321	0.00573171	0.00995682	0.00396347	0.00459559	0.0180881	0.0174554	0.0182959	0.0490105	0.019434	0.0498406	0.022916	0.0386413	0.0229586	0.016144	0.0126804	0	0	0	0	0	0
Achromobacter spanius	0.0144941	0.0197228	0.00657965	0.0225356	0.0130682	0.0118112	0.0213761	0.0132291	0.0239649	0.00934888	0.0318616	0.0144987	0.0031483	0.00250646	0.0101717	0.00127097	0.0103893	0.0138842	0.0129141	0.0322609	0.0140083	0.00991547	0.0217212	0.0112924	0.0117799	0.0336795	0	0	0	0	0	0
Deinococcus soli	0.015965	0.0187626	0.0158602	0.0355254	0.0141501	0.0263259	0.0087364	0	0.00827356	0.00811939	0.0229996	0.0191878	0.0124995	0.0199025	0.0288458	0.0151381	0.006445	0.0137809	0	0.0182976	0.0208561	0.0121128	0.00538989	0.0160119	0.0187076	0.11143	0	0	0	0	0	0
Bordetella petrii	0.011217	0.0219004	0.00856653	0.0136923	0.0137147	0.00805762	0.0458394	0.00643029	0.0025323	0.00284013	0.00351977	0.021289	0	0.00812211	0.00882887	0.0247112	0.0252497	0.0168718	0.0125543	0.0205347	0.0255338	0.0259518	0.0362932	0.0176429	0.0190863	0.0253355	0	0	0	0	0	0
Hyphomicrobium denitrificans	0.16626	0.0114367	0.19295	0.259831	0.568513	0.130261	0.0455177	0.261636	0.036798	0.0464301	0.173901	0.0330695	0.194577	0.0516364	0	0	0.00458644	0.00306464	0	0	0	0.00538738	0	0.00284862	0	0	0	0	0	0	0	0
Agrobacterium fabrum	0.013666	0.00535591	0.00464332	0.0338489	0.00268652	0.0134438	0.00957973	0.0119662	0.0150068	0.00939079	0.0441346	0.0174016	0	0.00188932	0.00328596	0.0057482	0.00842564	0.00392462	0.0196774	0.0142681	0.00889363	0.00172479	0	0.0382172	0.00486261	0.00362671	0	0	0	0	0	0
Stenotrophomonas acidaminiphila	0.0350412	0.0151371	0.00948686	0.0504302	0.0387389	0.0839775	0.0507641	0.0328667	0.0307401	0.0208676	0.0494735	0.0272033	0	0.0259462	0.0248195	0.0157881	0.0292395	0.0269486	0.0280735	0.0310102	0.0217516	0.0225024	0.00843197	0.00751473	0.0146331	0.0199224	0	0	0	0	0	0
Pseudomonas chlororaphis	0.00683794	0.0196135	0.00233212	0.00358802	0.00214371	0.00261734	0.00340341	0.0119356	0.00329025	0.00474456	0.0182931	0.00872072	0.0142023	0.00678416	0.0183543	0.00802689	0.0140602	0.0114828	0.0372844	0.0235624	0.0168515	0.0316549	0.0220471	0.0101882	0.00921105	0.0173637	0	0	0	0	0	0
Streptococcus vestibularis	0.0718983	0.0170823	0.634866	0.021838	0.0273996	0.0129716	0.00621432	0.095891	0.0154484	0.00962572	0.0190866	0.0139329	0	0.00550546	0.0335134	0.0209377	0.00855758	0.0133423	0.0170195	0.020246	0.00769234	0.010052	0.0268373	0.0159453	0.00517494	0.0105682	0	0	0	0	0	0
Deinococcus ficus	0.0329291	0.0243265	0.0253283	0.0775216	0.0340562	0.0327891	0.064882	0.0424739	0.0227004	0.0348398	0.0265704	0.026323	0	0.00766412	0.0466538	0.0174884	0.0223368	0.0212272	0.0651552	0.0176153	0	0.0314851	0.0622669	0.0369956	0.0396221	0.0331018	0	0	0	0	0	0
Staphylococcus xylosus	0.0154573	0.0238577	0.0191615	0.05705	0.00403642	0.00469353	0.00284814	0.011986	0.0141606	0.0277933	0	0.019157	0	0.0246017	0.00658277	0.0143942	0.0220618	0.00655182	0.0234011	0	0.00528831	0.0138211	0.0246001	0.0438481	0.00355766	0.0145308	0	0	0	0	0	0
Lactobacillus johnsonii	0.0328728	0.0202677	0.0453021	0.0489824	0.0400807	0.0406135	0.00202009	0.0170025	0.026783	0.084484	0.0558404	0.00776428	0.0202315	0.00536899	0	0.0245024	0.0104318	0.027882	0.091287	0.0542965	0.00750165	0.0196057	0	0.0414667	0.00504666	0.0257655	0	0	0	0	0	0
Pseudomonas entomophila	0.0164928	0.0283747	0.00384624	0.0108488	0.0116672	0.00384386	0.0109767	0.0404195	0.0227393	0.00318794	0.0663736	0.0105473	0.0034354	0.0100284	0.00951368	0.0208031	0.0276333	0.0277756	0.0169101	0.0368791	0.0394882	0.0291299	0.0385158	0.0475283	0.0282792	0.0507511	0	0	0	0	0	0
Deinococcus proteolyticus	0.00626764	0.0231277	0.0063295	0.0178531	0	0.00930232	0.00188162	0.0237555	0.0124735	0	0	0.00361602	0	0	0.152211	0	0.00583003	0.00519414	0	0.013793	0	0	0	0.00482802	0	0	0	0	0	0	0	0
Variovorax sp	0.00506385	0.0164797	0.00411348	0.0162652	0.00649886	0.00340058	0.00206355	0.00578943	0.00871304	0	0	0.00660941	0	0.00731264	0.0317959	0.00834317	0.0149187	0.0107598	0.0310835	0.0084037	0.00638585	0.0296849	0.0148528	0.0105897	0.00773283	0.0391051	0	0	0	0	0	0
Mycobacterium chelonae	0.0174967	0.020276	0.00990631	0.00592713	0.0242826	0.00370598	0.0265044	0.00675998	0.027287	0.0126895	0.0148009	0.0162066	0.0522847	0.00960581	0.0259883	0.0324728	0.0082951	0.0288223	0.026396	0.0137374	0.0104389	0.0107182	0.0312171	0.022669	0.0130422	0.0491713	0	0	0	0	0	0
Cedecea lapagei	0.00284597	0.0179798	0.00252798	0.00267393	0.00239637	0.00390109	0.0016909	0.00355796	0.00560463	0.00157148	0.00779013	0.00243713	0	0	0.00586216	0.0170913	0.00349275	0.014003	0.0138929	0.012395	0.0062792	0.0389756	0.0109536	0.0216934	0.00528034	0.00862673	0	0	0	0	0	0
Enterobacter sp	0.0093436	0.0137425	0.00297933	0.00560237	0.00669444	0.00992494	0.00265706	0.00372728	0.00880702	0.0172858	0.0122413	0.00680831	0.0177405	0.0176548	0.0122823	0	0.0237833	0.0162994	0.0181926	0.0584321	0.00657803	0.00752141	0	0.0181806	0.00774428	0.00225932	0	0	0	0	0	0
Sphingomonas sanxanigenens	0.0898951	0.0200937	0.0265212	0.221674	0.11071	0.0757381	0.0624945	0.0794477	0.141871	0.0363005	0.119966	0.0444118	0.133654	0.0259527	0.00752295	0.010528	0.0181532	0.0281533	0.0508123	0.0222693	0.0193395	0.0284311	0.0224909	0.0267257	0.0317131	0.0448365	0	0	0	0	0	0
Raoultella ornithinolytica	0.00186727	0.0215432	0.000805539	0.00757374	0	0.00568264	0.00215522	0	0	0.000667667	0	0.00552242	0	0	0.0215854	0.0058092	0.026711	0.0132209	0.00885392	0.00526621	0.100043	0.00174309	0	0.00921676	0.00628161	0.0073304	0	0	0	0	0	0
Jeotgalibaca dankookensis	0.00246794	0.00944536	0.00144078	0	0	0	0	0	0	0	0	0	0	0.0281744	0	0	0	0	0	0	0.0107362	0	0	0.009891	0	0	0	0	0	0	0	0
Citrobacter pasteurii	0.0157027	0.0111043	0.0551457	0.0100647	0.00737996	0.0074372	0.00433948	0.00730482	0.00719176	0.00564619	0.0199923	0.0408632	0	0.0230668	0.00601778	0.0122815	0.0053782	0.0103818	0	0.137844	0.0209491	0.00631742	0.00374811	0.00668078	0.0119251	0.0243533	0	0	0	0	0	0
Lactobacillus delbrueckii	0.00702274	0.0177042	0.00647713	0.0114185	0.0102332	0.00285579	0	0.0273483	0.00359	0.0161056	0	0.00624435	0	0	0.0200265	0.0262745	0.0246098	0.0199323	0.017798	0.00529303	0.0281547	0	0.00935496	0.0111164	0.00541165	0.0110516	0	0	0	0	0	0
Methylibium petroleiphilum	0.00799885	0.0170793	0.00261359	0.00631881	0.0169887	0.00888947	0.00699264	0.0126118	0.00496664	0.00464198	0.0138067	0.0115184	0	0.00663749	0.00692647	0.0121166	0.0196027	0.0128686	0.0246229	0.00976361	0.0445154	0.00848325	0.0258845	0.0358847	0.0174692	0.0127412	0	0	0	0	0	0
Agrobacterium sp	0.00733681	0.0162222	0.00247517	0.0375349	0	0.00344885	0.00572244	0	0	0.00531829	0.0173276	0.00274929	0.00716388	0.0063013	0.0153058	0	0.0118203	0	0.0176314	0.010487	0.0247421	0.00347114	0.047134	0.00734158	0.00592301	0.0145975	0	0	0	0	0	0
Aeromonas rivipollensis	0.0214598	0.015769	0.003014	0.00755675	0.00169308	0.000590613	0.00179199	0.00754131	0.198979	0.00166542	0.00825583	0.00344377	0.0134602	0.00952545	0.00414173	0.00724521	0.00370154	0.00247336	0.00736172	0.0810054	0.0615548	0.00760893	0.00386946	0.00689706	0.0067152	0.0274273	0	0	0	0	0	0
Bibersteinia trehalosi	0.0116171	0.0166411	0.00689819	0.0141507	0.0110966	0.00497689	0.0100669	0.0211826	0.00973223	0.00467798	0.0386494	0.0112853	0	0.00668896	0.0193894	0.0101755	0.0225273	0.00926315	0.00689273	0.0245983	0.00623063	0.0101774	0.0144918	0.0301358	0.00838319	0.01712	0	0	0	0	0	0
Klebsiella variicola	0.0191464	0.0147513	0.00829771	0.00905989	0.00947268	0.0719895	0.0229166	0.0241103	0.0391663	0.0139769	0.0131974	0.0137626	0	0.00380672	0.00662077	0.00144773	0.00961529	0.00527171	0.0941446	0.0244983	0.00531883	0.0104256	0	0.0073502	0.00447274	0.00548049	0	0	0	0	0	0
Deinococcus geothermalis	0.0248893	0.016881	0.0220327	0.031073	0.0154708	0.00971429	0.00982474	0.020673	0.0135687	0.0273926	0.0603512	0.0361882	0.0327987	0.0195841	0.0151383	0.00993065	0.00338235	0.0361612	0.0134538	0.0120032	0.0273633	0.0218516	0.0141431	0.0168062	0.0143176	0.0459473	0	0	0	0	0	0
Flavobacterium sp	0.00739554	0.0159779	0.0033351	0.00618818	0.00300703	0.00491817	0.00469583	0.00494043	0.0165598	0.00109104	0.0270426	0.0033841	0.0117573	0.00182687	0.0113173	0	0.00606235	0.0174683	0.00564758	0.0143427	0.0278698	0.00653072	0	0.0339086	0.00586564	0.0239574	0	0	0	0	0	0
Burkholderia cenocepacia	0.0071454	0.0164376	0.000780334	0.00110051	0.0094771	0.00213415	0.00585514	0.00439306	0.0136984	0.00912534	0	0.00120666	0.0324252	0.00554889	0.0106593	0.00422058	0.00604722	0.0127195	0.0360485	0.0276397	0.0380828	0.00253283	0.0668291	0.0257377	0.00835301	0.00266289	0	0	0	0	0	0
Pigmentiphaga sp	0.000494747	0.0180682	0.00151169	0	0.000636882	0.000444338	0.00269634	0	0	0	0	0.000647715	0	0	0.0249277	0.00272541	0.00835439	0.0173674	0.0276923	0.0181182	0.0237807	0.0204445	0.00582224	0.0224852	0.0117882	0.0085977	0	0	0	0	0	0
Pseudomonas silesiensis	0.00742483	0.0179191	0.0042045	0.00624175	0.00839075	0.00292702	0.00355236	0.00996639	0.00637789	0.0121054	0.016366	0.00910238	0.00592956	0.00393393	0.020526	0.0131657	0.0146756	0.015254	0.0243226	0.0231469	0.0208869	0.0258576	0.0127844	0.0349407	0.00369776	0.0286957	0	0	0	0	0	0
Chryseobacterium indoltheticum	0.00201495	0.0114361	0.000709928	0	0.000897289	0.0162765	0	0	0.00629573	0	0	0	0	0	0.00219501	0.00959942	0	0.00174775	0	0.00464115	0	0.00115215	0.0123042	0.00487368	0	0	0	0	0	0	0	0
Vibrio fluvialis	0.000570901	0.00862112	0	0	0	0.000843838	0	0	0.00600697	0	0	0	0	0	0.0289222	0	0.0359796	0.00915864	0.0601522	0.0180648	0.00897329	0.00310607	0	0	0.00603669	0	0	0	0	0	0	0
Dermabacter vaginalis	0.0150322	0.0199998	0.0183042	0.0320457	0.0127641	0.0122447	0.0151985	0.0355336	0.00699673	0.0172639	0	0.00811328	0.00845637	0.0134648	0.0156122	0.0512077	0.0209294	0.0310776	0.0554998	0	0.034491	0.0102435	0	0.0129992	0	0.0775403	0	0	0	0	0	0
Plautia stali	0.00722615	0.0226031	0.00523849	0.0168866	0.00567516	0.0392643	0	0	0.0141026	0	0	0.00288585	0	0.00266075	0.00925529	0.00404762	0.00516977	0.0442166	0.0164508	0.0611547	0.0278824	0.00485807	0.0259405	0.00513749	0.0287616	0	0	0	0	0	0	0
Sphingobium indicum	0.137744	0.0160019	0.064873	0.453376	0.194279	0.0736018	0.0641204	0.186098	0.0787834	0.115074	0.18845	0.0488648	0.1384	0.047012	0.0102206	0.00893954	0.0125597	0.0233968	0.0136249	0.0162079	0.0205269	0.00670594	0.00954869	0.00567331	0.0096665	0.0141006	0	0	0	0	0	0
Pseudomonas corrugata	0.00284696	0.0144944	0.00123276	0.00347716	0.00436271	0.00217412	0.000659651	0	0	0.00429144	0.00303907	0.000633846	0.00990975	0.00438304	0.00457386	0	0.00885679	0.0133536	0.0541987	0.00644736	0.0134729	0.032811	0	0.0236963	0.0123597	0.0269235	0	0	0	0	0	0
Nakamurella multipartita	0.0124996	0.0127286	0.0161953	0.0133529	0.0107072	0.0140614	0.0259984	0.00280539	0.0132575	0.01363	0.0184272	0.0102487	0.00333817	0.00797287	0.00462221	0.0121286	0.0323592	0.00368039	0.00273858	0.00977327	0.00495104	0.00161745	0.0115156	0.00684195	0.00666153	0.0119036	0	0	0	0	0	0
Sphingobium amiense	0.0484025	0.0128184	0.0178833	0.0857513	0.0660006	0.132464	0.0200956	0.0523525	0.0428196	0.0266804	0.0969907	0.0248264	0.00479191	0.0101733	0.0132703	0.00580349	0.00691827	0.0132079	0.019656	0.00701471	0.0124376	0.0185747	0.0289284	0.0441969	0.0215158	0.00732319	0	0	0	0	0	0
Odoribacter splanchnicus	0.0374367	0.00907899	0.017189	0.0252115	0.0173803	0.0430469	0.137967	0.05032	0.00762171	0.00598374	0.00847502	0.114894	0.0138176	0.00733376	0	0	0.00379982	0.00169268	0	0.00449492	0.00341562	0.00334755	0	0	0.00229783	0	0	0	0	0	0	0
Raoultella terrigena	0.00690523	0.00679166	0.00198879	0.0161277	0	0.00986473	0.00465588	0	0.0270065	0.00185445	0.00306429	0.00830839	0.009992	0	0.00922365	0.0161351	0.0075564	0.0104043	0.019127	0.0178774	0.0111148	0.0121036	0.00574486	0.00682657	0.00747738	0.0203602	0	0	0	0	0	0
Brachybacterium saurashtrense	0.0120129	0.0148059	0.0198861	0.0114472	0.0143625	0.0143148	0.00977236	0.0365561	0.0125966	0.00302739	0.0100049	0.00208668	0	0.0101006	0.012548	0	0.0235502	0.00599472	0.0133821	0.0530633	0.0161288	0.0105382	0.0375139	0.0111444	0.00813788	0.0193889	0	0	0	0	0	0
Paraburkholderia xenovorans	0.00743952	0.0199304	0.0092336	0.00086994	0	0.00533937	0.0041259	0	0.0113729	0.0109712	0.0252923	0.0147736	0	0.00729547	0.00634425	0.00166815	0.00283499	0.00757731	0.0451063	0.0134144	0.0263792	0.00999021	0.0237087	0.0422593	0.02743	0.060227	0	0	0	0	0	0
Moraxella bovoculi	0.0136007	0.0197942	0.00826138	0.0271859	0.0261042	0.0182123	0.0092097	0.0155031	0.0259473	0.0034237	0.0169719	0.0123892	0	0	0.00851438	0.0260652	0.0228284	0.0152538	0	0.0135022	0.0342004	0.00670375	0.0159093	0.0236311	0.0368128	0.00469865	0	0	0	0	0	0
Brevibacterium flavum	0.0173001	0.0197115	0.0212422	0.014023	0.0685491	0.0115577	0.00362767	0.0254442	0.00801612	0.00674292	0.027855	0.00929535	0	0.0112485	0.0223586	0.00488903	0.0249778	0.0311548	0.0248383	0.0236376	0.0202071	0.0176039	0.0522218	0.0124109	0.00906276	0.0215925	0	0	0	0	0	0
Acidipropionibacterium acidipropionici	0.0138556	0.0186439	0.00992487	0.0209957	0.0167256	0.0120337	0.00553207	0.0325933	0.00916824	0.00308482	0.015292	0.0180733	0.0110809	0.0117625	0.0179004	0.00671005	0.0274251	0.0152711	0	0	0.0184891	0.00536907	0.0334473	0.0198726	0.00414612	0.0338686	0	0	0	0	0	0
Microcella alkaliphila	0.00741348	0.0139969	0.0094973	0	0.00847326	0.0103453	0.0014947	0	0.00867004	0.00277828	0.0206587	0.00718116	0	0.0198631	0.00690928	0.00604327	0.0216123	0.00412608	0	0	0.00277531	0.00181333	0.0645507	0	0.00746824	0.0381288	0	0	0	0	0	0
Veillonella dispar	0.014082	0.0107384	0.0306716	0.00603579	0.00721233	0.0270464	0.00190841	0.0321251	0.0379534	0.00709451	0.00879221	0	0	0.0101443	0	0	0.00394203	0.0122922	0.0392	0.0139894	0.0106304	0	0	0	0.00476765	0.0194729	0	0	0	0	0	0
Geobacillus thermoleovorans	0.00951732	0.0125063	0.0170663	0.0209831	0.0287605	0.0119622	0	0.0147813	0.00194034	0.00435241	0	0.0112499	0	0.00311172	0.0920038	0.00236682	0.0193472	0.00538655	0	0	0.00652163	0.00994257	0.0455059	0.00600825	0.00877473	0	0	0	0	0	0	0
Butyricimonas sp	0.0427768	0.017975	0.0337226	0.0198885	0.0402977	0.0346029	0.161584	0.0379698	0.0142732	0.0259181	0.0188942	0.0591104	0.0616101	0.00544997	0.0037915	0.00994881	0.00677707	0.00679261	0.0202176	0.0140294	0.0152296	0.055724	0.0212535	0.0673475	0.0102456	0.00418467	0	0	0	0	0	0
Weissella ceti	0	0.0160777	0	0	0	0	0	0	0	0	0	0	0	0	0.0873026	0	0.0630194	0	0	0	0	0	0	0	0	0	0	0	0	0	0	0
Thauera aromatica	0.00689292	0.0130046	0.00288949	0.00582155	0.0062607	0.0207478	0.0231925	0.00464772	0	0.00307921	0	0.0116732	0	0.00440291	0.00765767	0.00669785	0.0068438	0.0152433	0	0.0161915	0.0348604	0.0147381	0.028617	0.0113351	0.00551812	0.0140863	0	0	0	0	0	0
Staphylococcus schleiferi	0.00419391	0.0172964	0.00891927	0.00838597	0.00601238	0.0115354	0.0031818	0	0.00131829	0.00147854	0	0.00152866	0.00796654	0	0	0.099699	0.00657236	0.0263497	0	0.0155493	0	0.00965014	0	0.0734773	0.0139105	0.00811653	0	0	0	0	0	0
Bordetella genomosp	0.0176215	0.021092	0.00589295	0.0253285	0.0148964	0.0180638	0.0232745	0.0189575	0.0267519	0.0111642	0.0345895	0.0180355	0.00751926	0.00698404	0.0138821	0.00151777	0.0170592	0.026252	0.0185061	0.0385252	0.0473972	0.0081975	0.0291814	0.00577933	0.015943	0.0306433	0	0	0	0	0	0
Gordonia polyisoprenivorans	0.00180129	0.0242539	0.00399479	0	0.00134642	0.00164389	0	0	0.000590439	0.00132443	0	0.00273865	0.00713615	0.00284066	0.0345839	0.0129639	0.0139823	0.0137685	0.0556167	0.026116	0.0198451	0.0458146	0.00923153	0.0493639	0.0115705	0.0363525	0	0	0	0	0	0
Cedecea neteri	0.00648431	0.0222589	0.00464471	0.00960739	0.0125238	0.00791843	0.00414231	0.00697292	0.00892449	0.0030798	0.00763358	0.00796052	0	0.00440375	0.0210626	0.0184226	0.00684511	0.0137216	0.0340343	0.0202432	0.00922951	0.0371873	0.0178891	0.0106287	0.00517422	0.0105667	0	0	0	0	0	0
Marinobacter aquaeolei	0.00145264	0.0182725	0.000348979	0.00393735	0.00264648	0.00184639	0.00186738	0	0.000773698	0.0017355	0	0.00179433	0	0.00248156	0.002158	0.0226502	0.00289297	0.00859141	0.0153429	0.0228145	0.067612	0.00566362	0.0322581	0.0143745	0.00583145	0.0333449	0	0	0	0	0	0
Bifidobacterium kashiwanohense	0.0399954	0.0115952	0.0135671	0.020045	0.0195974	0.00398786	0.129639	0.152758	0.0415374	0.025703	0.0238902	0.0232525	0.025967	0	0.00799007	0	0.00357044	0.00954301	0	0	0	0.0104849	0	0.00443518	0.00431823	0.00440931	0	0	0	0	0	0
Serratia sp	0.0198087	0.0115564	0.00412139	0.0265712	0.0208364	0.0127199	0.0102391	0.0464045	0.0417703	0.023424	0.0181433	0.00908177	0.0118323	0.0125601	0.0200244	0.0159223	0.00732118	0.0159442	0.0129427	0.0365663	0.0190116	0.0152884	0.0476204	0.0101048	0.0137737	0.0180826	0	0	0	0	0	0
Streptococcus gordonii	0.0272364	0.0228021	0.036432	0.0387778	0.0173762	0.0309137	0	0	0.131062	0.00683695	0.016946	0	0.0460478	0.00244401	0.0170028	0.00743582	0.0189946	0.0321534	0.0151108	0.0179754	0.0717112	0.0290052	0	0.0566281	0.0298647	0.0187659	0	0	0	0	0	0
Elizabethkingia genomosp	0.10779	0.0199756	0.0102525	0.191516	0.201857	0.0507708	0.137595	0.138052	0.202595	0.234801	0.0377829	0.0245613	0.0552256	0.00847647	0.0105304	0.0073684	0.0133208	0.0219295	0.0228456	0.0133593	0.0287628	0.0111684	0.0118057	0	0.00227646	0.0213983	0	0	0	0	0	0
Psychrobacter alimentarius	0.00792208	0.0139959	0.00589032	0.00639015	0.00572683	0.0287674	0.00363682	0.00510167	0.013059	0	0	0.0139782	0.00607054	0.00644393	0.0140093	0.00490136	0.00751224	0.0334643	0.00498017	0.0118486	0.00450179	0.0161776	0.0104707	0.027995	0.0136284	0.0216469	0	0	0	0	0	0
Halomonas hydrothermalis	0.0239647	0.014297	0.00729378	0.00433116	0.0232894	0.00880128	0.0472456	0.0259339	0.0127662	0.0219544	0.00946367	0.019738	0.061718	0.045041	0.0189907	0.0083052	0.00424309	0.0113409	0.0126581	0.0100386	0.0324196	0.0137062	0	0.0237183	0.00513176	0.03144	0	0	0	0	0	0
Thauera sp	0.00466852	0.014975	0.00234534	0.00413458	0.00222324	0.00180962	0.00392184	0	0.00389977	0.00656074	0.0216819	0.00527579	0	0.00416937	0.0072515	0.0158565	0.0097212	0.0202087	0.022556	0.0191658	0.0203894	0.00856414	0.00677478	0.0281765	0.012737	0.0160069	0	0	0	0	0	0
Bacillus amyloliquefaciens	0.0340932	0.00848732	0.00423871	0.00108689	0.00681848	0.306741	0.00103097	0.0866394	0.00256292	0	0	0	0	0	0	0.00416833	0	0.00186793	0	0.0049603	0	0	0	0.00529071	0	0	0	0	0	0	0	0
Lelliottia nimipressuralis	0.0101844	0.00720663	0.0021898	0.00529423	0.00711701	0.0143444	0.00418486	0	0.0117904	0.0342259	0.011568	0.0144762	0.0125736	0.00444899	0.0174101	0	0.018153	0.0154029	0.017192	0.051128	0.00621622	0.0142154	0	0.00859032	0.00836381	0	0	0	0	0	0	0
Brachybacterium ginsengisoli	0.00926758	0.0142787	0.0141325	0.0150831	0.00386211	0.00471539	0.0153289	0.0129019	0.0110086	0.00664828	0.00941622	0.00589171	0	0.0122223	0.0118097	0.00619767	0.00316636	0.00940333	0.0125947	0.0124853	0.0284621	0.00991817	0.0397199	0.0209773	0	0.0312824	0	0	0	0	0	0
Corynebacterium aurimucosum	0.0142232	0.0150756	0.0102823	0.013738	0.004104	0.00190884	0.00579164	0	0.0395935	0.0174934	0.0400239	0.00695634	0	0.0307859	0.0200789	0.0146352	0.0119633	0.0333076	0	0.00707586	0.0241958	0.00702623	0	0.0520125	0.00180861	0.00369351	0	0	0	0	0	0
Gordonia bronchialis	0.0228987	0.0209803	0.0171042	0.0318904	0.0725493	0.0127818	0.00775629	0.026113	0.0263515	0.0108127	0.0142936	0.0231039	0.0155361	0.0164917	0.0197194	0.0250877	0.0264354	0.0292617	0.00318639	0.0227427	0.0216023	0.0545762	0.0234475	0.0278625	0.0184082	0.0554	0	0	0	0	0	0
Porphyrobacter HT-58-2	0.0137457	0.0200081	0.00874911	0.0337698	0.0279364	0.00690291	0.0123201	0.00518474	0.00408359	0.010305	0.0227039	0.00591908	0.0123388	0.0147349	0.01139	0.00498117	0.00890699	0.00680185	0.0202451	0.0120415	0.0137253	0.0194303	0.0425647	0	0.00923355	0.00314277	0	0	0	0	0	0
Citrobacter werkmanii	0.00885641	0.0113444	0.0116393	0.00259184	0.00154853	0.00756264	0.00573647	0.0137949	0.00271628	0.00228485	0.0113265	0.0314975	0.0123111	0.00326707	0.00757625	0.0082833	0.00084638	0.0105569	0	0.0600725	0.0121729	0.00497093	0.00707819	0.00210274	0.00614188	0	0	0	0	0	0	0
Tetragenococcus osmophilus	0.00180021	0.00513785	0.00259317	0	0	0	0	0	0.00287457	0	0	0	0	0.0161348	0	0.0035064	0	0	0	0	0	0	0	0	0	0	0	0	0	0	0	0
Lachnoclostridium sp	0.00382807	0.00414028	0	0.00117893	0.00422621	0.00184283	0.0240428	0.00470608	0.00370659	0.00259823	0	0.00214905	0	0.00148606	0	0.0045213	0.00115496	0.00308695	0	0	0.0155727	0.0352729	0.024147	0.00430404	0.00209528	0.00570525	0	0	0	0	0	0
Propionibacterium freudenreichii	0.0176401	0.0141845	0.0438887	0.00321541	0.0345797	0.0346804	0.0152499	0.0192531	0.0088457	0.0170074	0.00702574	0.0117226	0	0.0162124	0.00704926	0	0.0173252	0.00420967	0.112767	0.00745253	0.0113261	0.0055502	0.0263434	0.0117389	0.00190489	0.0389013	0	0	0	0	0	0
Sphingopyxis granuli	0.0333429	0.0126837	0.0206499	0.10739	0.0497527	0.0310126	0.0250346	0.0181646	0.0293288	0.0393124	0.0238627	0.0190783	0.0216142	0.0149134	0.00399044	0.00698055	0.00802424	0.00873769	0.0070928	0	0.00480861	0.0115201	0	0.00221504	0.00646989	0	0	0	0	0	0	0
Klebsiella sp	0.0237536	0.00387898	0.00371949	0.00839303	0.01379	0.188702	0.00597089	0.0195437	0.010995	0.00986523	0.00305649	0.0108371	0.00664437	0.00352653	0	0.0040235	0.00342598	0.00122092	0	0.00324216	0.00492734	0.00563398	0.00573023	0.0017023	0.00165741	0.00169237	0	0	0	0	0	0
Macrococcus caseolyticus	0.0152068	0.00656461	0.0126075	0.0187163	0.00335469	0.014043	0.00355066	0	0.00882669	0	0	0	0.0977909	0.0235923	0.00820647	0.00358893	0.0348378	0.00326716	0	0.0390417	0.00659271	0	0.0153339	0.0045553	0.00887037	0	0	0	0	0	0	0
Bacillus caldolyticus	0.0101465	0.0180881	0.0187788	0.0172453	0.0342223	0.0138635	0	0.0245859	0	0.00434364	0	0.00561361	0	0.00310544	0.14853	0.00236205	0.0241352	0.0150519	0.00480007	0.00856509	0.0151865	0.00992252	0.0504601	0.00599613	0.0248116	0	0	0	0	0	0	0
Geobacillus kaustophilus	0.00694547	0.0218963	0.0135739	0.0150827	0.0207955	0.0112441	0	0.00926272	0.00182387	0.00204558	0	0.00951717	0	0	0.104286	0	0.014776	0.00810116	0	0.00537816	0.0163471	0.00801066	0.0380217	0.0056476	0.0151214	0	0	0	0	0	0	0
Corynebacterium deserti	0.00892085	0.0157219	0.00762064	0.015763	0.0308219	0.00313597	0.00271853	0	0.0022527	0	0	0.0130609	0.0136132	0.0180632	0.00942483	0	0.0112309	0.0125074	0.0223362	0	0.00504766	0.00989411	0.0704419	0.00348773	0.00339576	0.0138695	0	0	0	0	0	0
Pseudomonas parafulva	0.00939376	0.0142614	0.00623269	0.0108829	0.00975322	0.00157029	0.00397037	0.00668349	0.0138181	0.00295196	0.0292669	0.0114451	0.0119291	0.00422096	0.00367061	0.0096316	0.0172226	0.0116907	0.019573	0.0116418	0.0162184	0.0260103	0.0102879	0.0285251	0.00793512	0.0182306	0	0	0	0	0	0
Leuconostoc citreum	0.0106691	0.0162575	0.0134498	0.0047421	0.0148745	0.0163077	0	0	0.00186367	0	0.0621695	0.0086443	0	0.00597752	0.0207925	0.0090932	0.013937	0.0931266	0.00923942	0.0384685	0.00835191	0.0109139	0	0	0.00561867	0	0	0	0	0	0	0
Sphingopyxis sp	0.0363238	0.0133306	0.0255167	0.0738669	0.0483764	0.0230929	0.0341349	0.0718258	0.0141428	0.0250453	0.0289693	0.0241681	0.0404841	0.026262	0.00415233	0.00726375	0.0129886	0.00909219	0.00738056	0.00438987	0.0133432	0.0152568	0.00775871	0.0253539	0.00112206	0.00229146	0	0	0	0	0	0
Bacillus sp	0.00197162	0.014411	0.00598645	0.00321629	0.000720607	0.00201101	0.00305081	0	0	0.00354417	0	0.00513006	0	0	0.0158652	0.0138766	0.0149667	0.0175451	0.0407326	0.0149091	0.0311554	0.0175804	0.00658764	0.0332692	0.00952703	0.0194559	0	0	0	0	0	0
Corynebacterium ulcerans	0.0123829	0.0203762	0.0184826	0.0142179	0.00566314	0.00345716	0.00599395	0	0.026076	0.0111412	0	0.00719934	0.0225114	0.0338527	0.0138535	0.00605857	0.0154765	0.0413652	0.018468	0.00732303	0.0222586	0	0.0194142	0.088434	0.00561536	0.0152901	0	0	0	0	0	0
Porphyromonas gingivalis	0.00696793	0.015388	0.0057709	0.0126603	0.00486262	0.0130047	0.0102933	0.00721968	0.0184806	0.00637758	0	0.00494534	0	0	0.00793018	0.00693621	0.00708735	0.0157858	0.0140955	0	0.0127415	0.0145688	0.0148177	0	0.00428586	0.017505	0	0	0	0	0	0
Corynebacterium pelargi	0.000106184	0.00501914	0.00127421	0	0	0	0	0	0	0	0	0	0	0	0	0	0	0.00470541	0	0	0	0	0	0	0	0	0	0	0	0	0	0
Erythrobacter flavus	0.00714072	0.00300347	0.00521613	0.0147127	0.0107881	0.00919924	0.00380611	0	0.00525652	0.0165074	0	0.00243815	0.0127062	0.00505792	0.00586459	0.010259	0.00262065	0.00466962	0.00521201	0.00620009	0.0212011	0	0	0.00976607	0.00158476	0	0	0	0	0	0	0
Leuconostoc mesenteroides	0.00560457	0.00900496	0.0126109	0.020911	0	0.0013169	0	0.0166813	0.00821154	0.00368389	0	0.00383932	0	0	0	0	0.0288213	0.0182952	0.016284	0	0.0073599	0.0120799	0	0.0203416	0.0049513	0.040608	0	0	0	0	0	0
Butyrate-producing bacterium	0.021987	0.00812193	0.00880572	0.00591372	0	0.0236646	0.117798	0.0424918	0.00836681	0.0166825	0.00516863	0.023716	0.0112359	0	0	0.00226796	0.00347608	0	0	0.00822391	0.00833231	0.00816624	0	0.0115146	0.00420411	0	0	0	0	0	0	0
Pseudoxanthomonas spadix	0.016183	0.00486657	0.00306146	0.00616802	0.0110555	0.0431938	0	0.0393946	0.00775698	0	0.0377363	0.0146166	0.0234381	0.00777491	0.00540894	0.00473098	0	0.00430681	0.00961412	0.0114367	0.00869061	0.00141957	0.0101067	0.00600486	0.00292326	0.00596984	0	0	0	0	0	0
Streptococcus dysgalactiae	0.0121289	0.00725834	0.00138565	0	0	0	0	0	0	0	0	0	0.139235	0.00492663	0.0171371	0	0.00382893	0.00682261	0	0	0.0103254	0	0	0.00951257	0.0370469	0.0189142	0	0	0	0	0	0
Ottowia oryzae	0.00719155	0.00863253	0.00270952	0.00655074	0.0068492	0.0228687	0.0103561	0.00435823	0.016305	0.00192495	0	0.0019902	0	0.012386	0.0119678	0.00628067	0.00427835	0.00190585	0.00425444	0.0430184	0.00576866	0.00376912	0	0.00531455	0.00646801	0.0105671	0	0	0	0	0	0
Streptococcus agalactiae	0.0158544	0.0123428	0.0384438	0.0374595	0.0212028	0.00616363	0	0.0078701	0.00309931	0.00173803	0.0172315	0.0197665	0	0.0372778	0.00864461	0	0	0	0	0	0.0138894	0	0	0.153552	0.00700797	0.00954104	0	0	0	0	0	0
Elizabethkingia anophelis	0.0752984	0.0140597	0.00276437	0.0331383	0.0218371	0.588995	0.00647156	0.128392	0.0651175	0.00257764	0.0170372	0.0159902	0.0138886	0.00737145	0.00641032	0.0186895	0.0229161	0.0306249	0.003798	0.00677703	0.0205991	0.00785109	0	0.0142331	0.00346446	0.00943341	0	0	0	0	0	0
Desulfovibrio carbinolicus	0.00169297	0.0088559	0.00200224	0	0.00421778	0.00117706	0.00267849	0	0.00147968	0	0	0.00428952	0.00447092	0	0.00412712	0	0	0	0.0146715	0.00872644	0.00994664	0.00974839	0	0.00458182	0	0.0159428	0	0	0	0	0	0
Nocardioides daphniae	0.0404273	0.00967522	0.0161231	0.0131645	0.0246684	0.0164623	0.0431373	0.0191092	0.0141101	0.00633011	0.0261496	0.218157	0.0454765	0.0422395	0.0341083	0.0137692	0.0222762	0.00835643	0	0.00832144	0.0147545	0.0110174	0.00980494	0.026215	0.00425396	0.0115832	0	0	0	0	0	0
Eubacterium hallii	0.0242344	0.0111036	0.0141735	0.0218062	0.00651422	0.00871091	0.201097	0.00483593	0.00952215	0.0032039	0.0105882	0.00883337	0	0.00152707	0	0.00232302	0.00356047	0.00422949	0	0	0.0170692	0.016729	0.00992527	0.0265368	0.0157893	0.00586266	0	0	0	0	0	0
Melaminivora sp	0.00707853	0.0101713	0.00179844	0.00760907	0.0136384	0.0011894	0.00962342	0	0.00598079	0.00558984	0.0277099	0.00577935	0.00602374	0	0.0222422	0.00243179	0.00745434	0.00774816	0.00494179	0.0293932	0.0268025	0.00583741	0.0259749	0.00925974	0	0	0	0	0	0	0	0
Pusillimonas sp	0.00947292	0.0145475	0.0144671	0.013202	0.00322679	0.00450252	0.00910742	0.00958182	0.00471676	0.0116383	0.0104897	0.00656336	0.0171023	0.00907711	0.0105248	0.0092056	0.00587887	0.0199031	0.0233841	0.0111269	0.0274792	0.00966773	0.0245822	0.0292108	0.0099542	0.0261364	0	0	0	0	0	0
Geobacillus sp	0.00433042	0.0164172	0.00811492	0.0103001	0.0112822	0.00536684	0	0	0.00269866	0.0020178	0	0.00208621	0	0.0100983	0.0928341	0.00877819	0.0201813	0.00799116	0	0	0.00806258	0.0144868	0.0140645	0.00835638	0.012204	0	0	0	0	0	0	0
Staphylococcus pseudintermedius	0.00373063	0.0100525	0.00230762	0.00162723	0	0.00152615	0.00463052	0	0.00639508	0.0100415	0	0.0059325	0	0.0123069	0	0.0156014	0	0.00142027	0	0.00754303	0.00286592	0.0056176	0.0133316	0.00792094	0	0	0	0	0	0	0	0
Weissella jogaejeotgali	0.00710451	0.00711749	0.00428532	0	0.00722172	0.00503843	0.00191089	0.0160835	0.0142511	0	0.00880365	0.00734457	0	0.020315	0	0	0.00789433	0.0087916	0	0.00933844	0.00709614	0.00463647	0.0495146	0	0	0.0292473	0	0	0	0	0	0
Thermoanaerobacter ethanolicus	0	0.00956617	0	0	0	0	0	0	0	0	0	0	0	0	0	0.00561058	0.101758	0	0.0057008	0	0	0	0	0	0	0	0	0	0	0	0	0
Pseudomonas psychrotolerans	0.0504311	0.00709564	0.0060148	0.0105024	0.0325809	0.00530389	0.000766313	0	0.00508001	0.0085463	0.0211828	0.489663	0.0153495	0.0101835	0.00354229	0.00154915	0.00554017	0.00352564	0.00629624	0.0131073	0	0.00929667	0.00661884	0.00196628	0.00382886	0.00195481	0	0	0	0	0	0
Caulobacter segnis	0.0148471	0.0110144	0.00259468	0.0640378	0.0188569	0.004576	0.0156196	0	0.0172575	0.012097	0.0119935	0.0166762	0.0086907	0.00576578	0.020056	0.0087711	0.0116509	0.0111786	0.0213891	0.0106017	0.0241682	0.0105273	0.0524651	0.0066797	0.0119232	0.0177086	0	0	0	0	0	0
Peptostreptococcaceae bacterium	0.00744221	0.0130297	0.009169	0	0.00927108	0.00161706	0.00981265	0.0412951	0	0.00683971	0.0113019	0	0	0	0.0113398	0	0.00506728	0.00451458	0	0.0479539	0	0.0029761	0.0211886	0.00629455	0	0.00625783	0	0	0	0	0	0
Raoultella sp	0.00170002	0.0128677	0.000838146	0.00630425	0.00141246	0.00468085	0.000747485	0	0	0.00138939	0	0.00502771	0	0	0.00345526	0.00604435	0.0270202	0.0144439	0.0122831	0.0109588	0.111032	0.000906825	0	0.00767187	0.00560218	0.00381356	0	0	0	0	0	0
Pseudomonas resinovorans	0.00261893	0.0140082	0.00288262	0.00135513	0.000607232	0.00233009	0	0.00270472	0.00426057	0.00358387	0	0.00555805	0.00643676	0.00170817	0.0163399	0.0194889	0.0146033	0.00532248	0.0158419	0.00157043	0.00716007	0.00935648	0.013878	0.0164911	0.00963373	0.00327897	0	0	0	0	0	0
Flavobacterium kingsejongi	0	0.0106781	0	0	0	0	0	0	0	0	0	0	0	0	0	0.00966724	0	0	0	0.0420655	0.0177583	0	0	0.0245405	0	0.0292769	0	0	0	0	0	0
Corynebacterium casei	0.109798	0.0150503	0.0189142	0.0875485	0.0257449	0.032502	0	0	0.0129026	0.00361776	0.0358679	0.00872761	0.0519811	1.03977	0.011996	0.0131155	0.00804077	0.0179094	0.0159917	0.00317056	0.0530037	0.0125933	0.0112074	0.049941	0.0210705	0.0198599	0	0	0	0	0	0
Pseudoxanthomonas suwonensis	0.00531246	0.0122939	0.00271599	0.00875517	0.00588476	0.0109484	0.00103809	0.00436864	0.00258061	0.00385908	0	0.00598486	0.00519829	0.0124156	0	0	0.00536071	0.00668641	0	0.00507307	0.00963738	0.00251875	0.0134493	0	0.00648346	0.00794424	0	0	0	0	0	0
Aeromonas dhakensis	0.00508252	0.0109728	0.00155091	0.00349962	0.0054886	0.0013676	0	0	0.0316334	0.000771277	0.0114701	0.000797424	0	0.00441134	0.0153447	0.00671068	0.00771402	0.00381813	0.0136372	0.121669	0.015409	0.00704756	0	0.00425881	0	0.0105849	0	0	0	0	0	0
Rickettsia peacockii	0.000183773	0.0150715	0.0011719	0	0	0.00103339	0	0	0	0	0	0	0	0	0	0	0	0.00288506	0	0	0.0116434	0	0	0	0.140993	0	0	0	0	0	0	0
Pantoea agglomerans	0.0156044	0.0104152	0.0079434	0.0081474	0.00730167	0.0187849	0.076316	0.00813075	0.0176108	0.0125692	0.00890111	0.00742588	0	0.0141212	0.00446546	0	0.00698401	0	0.0119057	0.0354068	0.00896838	0.0093756	0	0.0148723	0	0.00246426	0	0	0	0	0	0
Brochothrix thermosphacta	0.00182928	0.01132	0.00119672	0	0	0.00211055	0	0	0.0092861	0.00297569	0	0	0	0.00638234	0	0.019418	0.00992059	0.0235694	0	0	0.01189	0.0194218	0.027655	0.0328622	0.0079989	0.0245028	0	0	0	0	0	0
Deinococcus gobiensis	0.011811	0.0111619	0.00673851	0.00814577	0.0109503	0.0195239	0.00643888	0.0108388	0.0288119	0.0047873	0.0355974	0.00989919	0	0	0.0119055	0.0156199	0.0133002	0.00710972	0	0.0125866	0	0	0.00556142	0.0165215	0.00804291	0	0	0	0	0	0	0
Enterobacter aerogenes	0.00590126	0.0120074	0.00514731	0.0104857	0.00289146	0.00605191	0.00841599	0.00643954	0.00760785	0.00355527	0.00704967	0.00808676	0	0.00508362	0	0	0.00632151	0.001408	0.00628618	0.138341	0.0142059	0	0.00660827	0.00392628	0.00286706	0.0175652	0	0	0	0	0	0
Aminobacter sp	0.00680733	0.012013	0.00370241	0.00803315	0.00863914	0.0200911	0.00761983	0	0.00441989	0.0184123	0.00351052	0.00219652	0	0.00506298	0	0.00308079	0.00314792	0.00280457	0.00313033	0.00372377	0.00848891	0.0129418	0.0164536	0.0136862	0	0.0233251	0	0	0	0	0	0
Alistipes sp	0.0106685	0.00830221	0.0152343	0.0221362	0.00233393	0.00732747	0.0358188	0.0103957	0	0.0034437	0	0.00949451	0.018555	0.00328272	0.0142735	0	0	0	0.0152223	0	0	0.00299684	0	0.0728919	0.00308564	0	0	0	0	0	0	0
Escherichia albertii	0.0129347	0.0119155	0.0238883	0.0131016	0.00922557	0.0105324	0.0159782	0.0261497	0.00662014	0.0115498	0.00408962	0.0119414	0.00444512	0.0176945	0.0102583	0.003589	0.00825121	0.00898484	0.0182335	0.0195212	0.0214267	0.0150767	0.0383356	0.0159438	0.0110882	0.00679322	0	0	0	0	0	0
Halomonas beimenensis	0.00631175	0.0117871	0.00856878	0.0252201	0.00753407	0.007556	0.00598063	0	0.000825968	0.000926373	0.00918441	0.00862	0	0.0013246	0.0161265	0.00403006	0.00411788	0.0055031	0.0286641	0	0.0111046	0.014511	0.00860936	0.0102304	0.00249017	0	0	0	0	0	0	0
Rickettsia massiliae	0.000353263	0.0114555	0.00110955	0.00312961	0	0	0	0	0	0	0	0	0	0	0	0	0.00613194	0	0	0	0.0110239	0	0	0.00761707	0.1372	0.00757264	0	0	0	0	0	0
Negativicoccus massiliensis	0.0049909	0.0138259	0.0011098	0.00313032	0	0	0	0	0	0.00275955	0.0136796	0.00855931	0.0148688	0.0157833	0.0137254	0.00600254	0.0122667	0.0218574	0.0365944	0.0217659	0.0165396	0.00720442	0	0.0076188	0.0111269	0.00757436	0	0	0	0	0	0
Nocardioides dokdonensis	0.0112106	0.0122666	0.0124201	0.00291937	0.00523267	0.0103437	0.00184611	0.0233073	0.00917861	0.0094365	0.0170104	0.0133042	0.0184891	0.0110398	0.0192007	0.00746405	0.00762669	0.0169871	0.00758407	0.0135328	0.0222806	0.00223964	0.011959	0.00710538	0.0161421	0	0	0	0	0	0	0
Methylobacillus flagellatus	0.0100518	0.00954503	0.00558966	0.00859981	0.00770712	0.00582518	0.00679778	0	0.0112659	0.0138989	0.0125272	0.0143701	0.0340404	0	0.00628455	0.00549685	0.00280831	0.00750601	0.0335114	0.0132881	0.0075731	0.00659748	0	0.00348847	0	0.0104044	0	0	0	0	0	0
Halomonas aestuarii	0.0103554	0.0102336	0.0132085	0.00600905	0.0075394	0.00263004	0.0227995	0	0.00188926	0.00741623	0.0210078	0.0175261	0	0.0242385	0.0158086	0.0092181	0.0141285	0.00524476	0.028099	0	0.0148166	0.00276596	0.0295387	0.0117002	0.00569584	0.011632	0	0	0	0	0	0
Roseburia hominis	0.0306649	0.0111128	0.0235401	0.0189708	0.0159389	0.0211284	0.105719	0.089927	0.00838753	0.0156785	0.0103629	0.0226941	0.0281592	0.00747282	0.00259939	0.00909432	0.00232312	0.00827894	0	0.0164886	0	0.0122797	0.0339991	0.025972	0.0070242	0	0	0	0	0	0	0
Sphingobacterium mizutaii	0.00978306	0.0109739	0.00356965	0.000915332	0.0196876	0.00200311	0	0	0.00503621	0.00242075	0.0400003	0.00667417	0.034782	0.00230759	0.014047	0	0.0107606	0.00958694	0.00713366	0.0275796	0	0.00737321	0.0599933	0.0044556	0.00216906	0.0022148	0	0	0	0	0	0
Pseudoalteromonas nigrifaciens	0.00065731	0.0124049	0	0	0	0.00378141	0	0	0.00190144	0	0	0.00220488	0	0	0.021214	0.00463875	0.00592479	0.0109359	0.0424201	0.00560689	0.00852119	0.00278378	0.00495484	0.0117756	0.00143314	0.032194	0	0	0	0	0	0
Thermus thermophilus	0.0239385	0.0104553	0.0171427	0.0253278	0.0268257	0.017276	0.0109203	0	0.0199079	0.00608942	0.0603728	0.0167889	0.0546841	0.0319262	0	0.0176608	0.00225571	0	0.0179448	0.00533669	0.0121658	0.0264963	0	0.0112081	0.00545628	0	0	0	0	0	0	0
Streptococcus infantarius	0.0297156	0.0110967	0.0415219	0.0351353	0.00629762	0.0117166	0.0977606	0	0.00920554	0.0867264	0.0307085	0.00640475	0.022252	0.00885775	0.0205409	0.00898314	0	0	0	0	0	0.00269546	0.0959526	0.011402	0.00555066	0.0226709	0	0	0	0	0	0
Clostridium bolteae	0.0200375	0.00990855	0.0101122	0.0175026	0.0145239	0.0174287	0.11437	0.0207014	0.00101905	0.00800049	0.0141643	0.0177251	0	0.00490276	0.00284234	0.00497216	0.00444544	0.00113159	0	0	0.00342511	0.0261088	0.0106219	0.012622	0.00384035	0	0	0	0	0	0	0
Massilia putida	0.00877622	0.00629018	0.0138299	0.00792368	0.00273122	0.00304882	0.00809414	0	0.00335358	0.0107464	0.0186452	0.00722197	0.0289514	0.000768305	0.00400877	0.00116877	0.0029856	0.00744787	0	0.0226032	0.00107349	0.00561117	0.00499365	0.0207687	0.00144436	0.00884895	0	0	0	0	0	0
Gordonia phthalatica	0.00656212	0.0103179	0.00613712	0.0192339	0.00861867	0.00270587	0.00547328	0	0.0068031	0.00339115	0.00840528	0.0061357	0.00456797	0.00727341	0.0231919	0.00922047	0.0169585	0.00419689	0.022485	0.0133738	0.0237126	0.0121733	0.015758	0.00936256	0.00227892	0.0139619	0	0	0	0	0	0
Streptococcus gallolyticus	0.00174478	0.00802615	0.00545141	0.00341697	0	0.00106824	0.00648232	0	0	0.00451837	0	0	0	0	0	0.0065522	0.00334749	0.00298237	0	0	0	0	0.00699867	0	0.00607288	0	0	0	0	0	0	0
Pseudopropionibacterium propionicum	0.0134589	0.00703685	0.00175103	0.00740847	0.0110657	0.0196868	0.00117122	0.0345022	0.0048526	0.0119735	0	0.00900318	0.0351897	0.0249028	0	0.00473536	0.00604819	0.0032331	0.00962302	0.00286183	0.00869866	0	0.0151741	0	0.00292597	0.0896305	0	0	0	0	0	0
Rickettsia rhipicephali	9.75161e-05	0.0140261	0.00117019	0	0	0	0	0	0	0	0	0	0	0	0	0	0	0	0	0	0.00581323	0	0	0	0.179896	0.00798655	0	0	0	0	0	0
Rubrivivax gelatinosus	0.00695146	0.0112402	0.00209584	0.0194237	0.00756848	0.00264018	0.00240318	0.0202268	0.00265517	0.00521138	0.0110716	0.0069275	0	0.00319357	0.0037029	0.00485817	0.00165468	0.00368549	0.0263269	0	0.00148737	0.00680273	0.0172974	0.00616629	0	0.00408688	0	0	0	0	0	0
Enterococcus sp	0.0115043	0.00772643	0.00434908	0.0111519	0	0.00139456	0	0	0.0017531	0.0275269	0.0146203	0.0091479	0.0582679	0.00984007	0.0097795	0	0.00764761	0.00876018	0.00869128	0.010339	0.0216052	0.00513322	0.0091366	0.0135712	0.00660666	0.00809521	0	0	0	0	0	0
UNVERIFIED_ORG: Enterobacter	0.00784273	0.00723059	0.0119221	0.015044	0.00317233	0.0052565	0.00839411	0.00353254	0.00208672	0.0117019	0.0232034	0.00645259	0	0.00334647	0.00388018	0	0.00520169	0.00308955	0	0.0164086	0.0109101	0.00509173	0.0036251	0.00215384	0.00524261	0.00856509	0	0	0	0	0	0
Citrobacter amalonaticus	0.00333466	0.00926543	0.00162237	0.00152536	0	0.00119218	0.0036172	0	0.00539526	0	0.0266636	0	0	0	0	0.00731238	0.0052302	0.00465973	0	0.118436	0.00805951	0.00526592	0	0.00185627	0	0.00738176	0	0	0	0	0	0
Pseudoalteromonas haloplanktis	0.000138054	0.0125398	0	0	0	0.00165665	0	0	0	0	0	0	0	0	0.0174261	0.00508064	0.00389351	0.0128585	0.0567857	0.0030705	0.00933292	0	0.00542684	0.0161217	0.00313931	0.00961658	0	0	0	0	0	0
Peptoniphilus harei	0.00844593	0.0128081	0.00520951	0.0171431	0.00658439	0.0114845	0.00464601	0	0.0134746	0	0.0428091	0	0	0	0.00536905	0.00939219	0.00239921	0	0	0.0113524	0.0258796	0.0197274	0.0401287	0.0357635	0.00870511	0.00592581	0	0	0	0	0	0
Tessaracoccus sp	0.0242545	0.0136231	0.0159914	0.0506964	0.0479142	0.0145839	0.00821398	0	0.031562	0.0239642	0.00946062	0.0318116	0.0439948	0.0128614	0.00711922	0	0.0281435	0.0256322	0.0481236	0.00966468	0.0130633	0	0.0177365	0.00526905	0.00494063	0.00261916	0	0	0	0	0	0
Wolbachia pipientis	0.0107187	0.0125647	0.00915751	0.00573998	0.0128604	0.00269172	0	0.045826	0	0	0.0250839	0	0.0272644	0	0.0188759	0	0.0112465	0.0125248	0.0223673	0	0.0101094	0.0165132	0.0235134	0	0.0102015	0.0138889	0	0	0	0	0	0
Paracoccus aminovorans	0.0191889	0.0110381	0.0160309	0.00822128	0.0122798	0.0436935	0.0103977	0.016409	0.025848	0.0060396	0	0.0549502	0.0260336	0.0103631	0.00600793	0	0.0053694	0.0107634	0.0213576	0.00317581	0.0144795	0.00157677	0	0.0266794	0.00974096	0.0265238	0	0	0	0	0	0
Pseudomonas fulva	0.00691114	0.0101734	0.00245487	0.000865532	0.0139624	0.00189413	0.00246299	0.0103652	0.00476221	0.00305206	0.0113472	0.00709993	0.0246672	0	0.00379507	0.00995818	0.0101752	0.00906535	0.0303549	0.0120365	0.0106708	0.00398404	0.0106367	0.0126396	0.00307657	0.00209431	0	0	0	0	0	0
Phascolarctobacterium succinatutens	0.0663724	0.00719459	0.0384896	0.0267236	0.0658614	0.0595262	0.217048	0.0933416	0.0131281	0.0250308	0.0656906	0.108084	0.0793344	0.00421071	0.00732339	0	0.00654505	0.0116623	0	0.00774234	0.00294164	0.00192201	0	0.00813023	0.00791585	0	0	0	0	0	0	0
Pelagibacterium halotolerans	0.00936814	0.00658355	0.00459328	0.00971694	0.00967587	0.00506298	0.00102411	0.0129294	0.00169724	0.00761424	0.0377452	0.00393619	0.0102566	0.0081656	0.00473395	0.0020703	0.00528853	0.0047117	0.0252431	0.0175167	0.00380305	0.0111817	0.017691	0.00262775	0.00895462	0	0	0	0	0	0	0
Deinococcus swuensis	0.00242596	0.0105622	0.00384823	0.00241209	0.00216171	0.00226226	0	0	0.00568777	0	0.0105409	0.00219848	0	0	0.0105762	0.0046253	0.00708913	0.0105265	0	0.00559063	0.0998335	0.00416356	0	0	0.00142898	0.00583648	0	0	0	0	0	0
Citrobacter farmeri	0.00689968	0.0129584	0.00971288	0.0224152	0.0119043	0.00778625	0.00551235	0	0.00848301	0.00658675	0.00725596	0	0	0.00313943	0	0.00795967	0.00406656	0.0014492	0.0097052	0.100057	0.00731079	0.00382137	0.00680164	0.0121235	0	0.00803519	0	0	0	0	0	0
Bifidobacterium dentium	0.00682699	0.0135078	0.00687482	0.00323188	0.0086892	0.00202075	0.00306559	0	0.0254028	0.0113963	0	0.00589134	0.0153512	0	0	0	0.00316616	0.00282082	0.0125939	0	0.0341524	0	0	0.110124	0	0	0	0	0	0	0	0
Streptococcus cristatus	0.0124279	0.0132563	0.0253766	0.0159062	0.0231645	0.00808067	0.0113158	0.00793685	0.0343816	0.00175277	0.00868884	0	0	0.0125313	0.0174358	0.0610017	0.0116871	0.00694155	0	0	0.035018	0.016016	0	0.0048392	0.0023558	0	0	0	0	0	0	0
Rickettsia montanensis	0	0.0140241	0	0	0	0	0	0	0	0	0	0	0	0	0	0	0	0.00580931	0	0	0.0175837	0	0	0	0.149837	0.00805251	0	0	0	0	0	0
Tessaracoccus flavescens	0.027928	0.0128183	0.0163408	0.0153638	0.0413069	0.0794367	0.0571721	0.0235883	0.0538778	0.00416739	0.0103293	0.0290835	0	0.00446916	0.00518193	0	0.00694678	0.0278509	0.00921061	0.0164351	0.00416293	0.00271997	0.0193651	0.0287642	0	0.00571928	0	0	0	0	0	0
Microbacterium paludicola	0.00905555	0.00920351	0.00752593	0.0174817	0.0089526	0.00273264	0.00829112	0.00498457	0.030426	0.00440317	0.0109137	0.0113811	0	0.001574	0.00547511	0.00957771	0.00856312	0.0043595	0.0194635	0	0.00659769	0.00287386	0.0255759	0.00303916	0.00295902	0.00604287	0	0	0	0	0	0
Mycoplasma anseris	0.0229839	0.0127958	0.0301992	0.039751	0.00508924	0.00710129	0.0377057	0	0.00446351	0	0.0496323	0.0517581	0	0.0501069	0.0248992	0.0108892	0.00556323	0.00495644	0	0	0.0100015	0.0130695	0.0465247	0.0829275	0	0.0137406	0	0	0	0	0	0
Blautia hansenii	0.0161455	0.0133999	0.0329975	0	0.00995965	0.0104229	0.0197652	0.0388169	0.0174702	0.00857233	0.0242827	0.00506454	0.0263935	0	0	0.00266377	0.0108873	0.00606236	0.0216528	0	0.00978646	0.0143871	0.0170717	0.00676205	0.0197512	0	0	0	0	0	0	0
Gordonia rubripertincta	0.00498296	0.00836101	0.00346656	0.00407411	0.0116838	0.00509472	0.00386449	0.026021	0.00128091	0.00430986	0	0	0	0	0.0089318	0.00312492	0.00319301	0.00853422	0	0.016997	0.00430525	0.0112518	0.0066757	0.00991585	0.000965438	0.0177444	0	0	0	0	0	0
Rubrobacter indicoceani	0.00818376	0.00427533	0	0.0447231	0.00534409	0.00139817	0.00282813	0.0178527	0	0	0.0260589	0	0	0	0	0.00571724	0	0	0	0	0.00525116	0	0	0	0	0	0	0	0	0	0	0
Citrobacter braakii	0.00786508	0.00624244	0.0037478	0.00528556	0.00631587	0.00798667	0.00752041	0.014066	0.00484691	0.00931903	0.0115491	0.0120437	0.00836866	0.00333128	0.00579386	0.0101353	0.00690411	0.00384441	0	0.0898378	0.00775755	0.00608235	0	0.00214406	0.00208753	0.00426311	0	0	0	0	0	0
Gordonia alkanivorans	0.00786884	0.0132164	0.00429495	0.0294207	0.00465296	0.00432835	0.00656635	0.00345419	0.00680146	0.00915389	0.00756293	0.00946422	0	0.00872599	0.0132794	0	0.00508632	0.0173709	0.0134877	0.0100279	0.0091441	0.00796608	0.0602599	0.0105303	0.0102527	0.0209378	0	0	0	0	0	0
Rhodococcus biphenylivorans	0.0092766	0.0149603	0.00509903	0.0253808	0.0181969	0.00899271	0.000802496	0.0202631	0.00332492	0	0.0147887	0.0123376	0	0.00213287	0.00556431	0.00648918	0.0132612	0.0132916	0.0560449	0.0196088	0.0298008	0.0223919	0	0.00823647	0.00601447	0	0	0	0	0	0	0
Enterococcus gallinarum	0.0116582	0.0133829	0.00606685	0.00684492	0	0.00106996	0	0	0.00179339	0.0221253	0.0149563	0.0155969	0.0541881	0.0172563	0.00750318	0.0087503	0.00894098	0.0049786	0.017782	0.0132207	0.0341571	0.00262559	0.00934656	0.0194363	0.00270339	0.0110417	0	0	0	0	0	0
Massilia plicata	0.000648481	0.00689708	0.000512933	0.00144679	0.00129661	0.000452308	0	0	0	0	0.00316127	0	0	0.000911856	0.0063437	0	0.00354343	0.00126278	0	0	0	0.00332979	0	0.0105639	0	0	0	0	0	0	0	0
Anaerostipes hadrus	0.0367515	0.00588385	0.0285565	0.0443009	0.012031	0.0172072	0.141345	0.0750237	0.0168829	0.0224855	0.041066	0.0293656	0.0127531	0	0.0353172	0	0.00920608	0.00234342	0.00523122	0	0.00472872	0.0154482	0	0.0359409	0.007953	0	0	0	0	0	0	0
Microbacterium foliorum	0.0108375	0.00884497	0.0126955	0.0202919	0.00641843	0.00559749	0.00339668	0	0.00938213	0.00526131	0.0312976	0.00435174	0.0283485	0.00300922	0	0.00915546	0.0268955	0.00312547	0	0	0.00840909	0.0109887	0.014669	0	0.0113143	0.0115529	0	0	0	0	0	0
Fusobacterium periodonticum	0.0056048	0.0088686	0.00679445	0.0134152	0.0137402	0.00479311	0	0	0	0.0050684	0	0.00524022	0.0182061	0	0	0.0073498	0.00563247	0.0217452	0	0.00888375	0.00675063	0.00441072	0.0157012	0.0139932	0.00908284	0.023186	0	0	0	0	0	0
Paucibacter sp	0.00197156	0.00509729	0	0.00659153	0	0.00231828	0.00625238	0	0.00129525	0	0.00720131	0	0	0	0.00180635	0	0	0	0	0	0	0.00379259	0	0	0	0	0	0	0	0	0	0
Rickettsia akari	0.000102214	0.00690374	0.00122657	0	0	0	0	0	0	0	0	0	0	0	0	0	0	0	0	0	0	0	0	0.00842043	0.15167	0	0	0	0	0	0	0
Bacillus bombysepticus	0.00381847	0.0101104	0.00456206	0.0144763	0.00432454	0.00854856	0	0	0.00126428	0.00283593	0	0.00879621	0	0.00101376	0.00881582	0.0107952	0.0118183	0.00350975	0	0.00745611	0.012748	0.00462739	0.00329451	0.00587225	0	0.013622	0	0	0	0	0	0
Ruminiclostridium sp	0.00463184	0.00999924	0.00317653	0.00783981	0.00903344	0.00350135	0.00318704	0	0.00440154	0	0.0195773	0.00204158	0	0.0028235	0	0.0085904	0.0032916	0.0039101	0	0.00519164	0.00394505	0.0683067	0.0275273	0.0272587	0.00398099	0.00541994	0	0	0	0	0	0
Lactococcus garvieae	0.00889184	0.0135915	0	0	0	0	0	0	0.00171664	0	0.104985	0	0	0	0.0287283	0	0.106979	0.0152497	0	0.0101239	0.00769301	0	0	0	0	0	0	0	0	0	0	0
Flaviflexus salsibiostraticola	0.0106811	0.00911517	0.004631	0.0163279	0	0.0255228	0.00774389	0.0260712	0.00770031	0.00575758	0	0.00148819	0	0.0329306	0	0	0	0.00285023	0	0.0113532	0.02013	0.00375786	0	0.007948	0	0.00395082	0	0	0	0	0	0
Bordetella parapertussis	0.00472594	0.00711248	0.00216268	0.00435722	0.00468592	0.00653852	0.00165321	0	0	0.0153645	0	0.00953125	0.0124179	0	0.0057315	0.00835518	0.00853724	0.00988789	0.00339581	0.00201979	0.0276266	0.00802251	0.017849	0.00424197	0.0123903	0.0126517	0	0	0	0	0	0
Bdellovibrio bacteriovorus	0.00025824	0.0128299	0.00239492	0	0	0.000703953	0	0	0	0	0	0	0	0	0.0074048	0.00215889	0.0121327	0.00491333	0.0307105	0.0130473	0.0237948	0.0142514	0.0461201	0.0164412	0.0053359	0.0108969	0	0	0	0	0	0
Prevotella jejuni	0.013022	0.0147814	0.00205477	0.0135234	0.019828	0.0184899	0.0322172	0.0154237	0.009111	0.0112078	0	0.0110764	0	0.0233315	0.0084708	0	0.00189263	0.00435184	0	0	0.024368	0.00573764	0	0.0665889	0.0160232	0.0401121	0	0	0	0	0	0
Salinicola tamaricis	0.00675709	0.0121351	0.00564975	0.0109559	0.000892601	0.00467061	0.000944742	0.0238549	0.00234856	0.00263406	0.01741	0.00544671	0	0.00627732	0.0131012	0.0038197	0.0156118	0	0.0271679	0	0.0157874	0	0.0326399	0.00484821	0.00590046	0.00481993	0	0	0	0	0	0
Campylobacter gracilis	0.00296331	0.00963376	0.00132358	0	0.016729	0.0175072	0	0	0	0	0	0	0	0	0	0	0.00548612	0.019551	0.0436437	0.00865293	0.00328762	0.00429612	0	0.0181729	0.00442343	0	0	0	0	0	0	0
Stenotrophomonas nitritireducens	0.0096247	0.00980862	0.00432208	0.0103154	0.0100851	0.00850199	0.0124532	0.0112302	0.0147418	0.00661355	0.0163923	0.0196585	0	0.00118207	0.0102795	0.0107893	0.0101057	0.0130959	0.0219255	0.00652053	0.0115613	0.00755393	0.0192074	0	0.00777777	0.00907636	0	0	0	0	0	0
Campylobacter hominis	0.00332735	0.00683233	0	0.0323549	0.00446098	0.00311232	0	0	0	0	0	0	0	0	0	0	0.00487646	0.0130337	0	0	0	0	0	0.0181725	0	0	0	0	0	0	0	0
Acinetobacter equi	0.00322824	0.00584286	0.00642698	0.0111557	0	0.0126426	0	0	0.00109606	0.00614651	0	0.00127098	0	0	0.00917142	0	0.0136611	0.00851976	0	0.00323203	0.0294717	0	0.0114247	0.00339396	0.00165223	0.0236191	0	0	0	0	0	0
Nocardiopsis dassonvillei	0.00775936	0.00715485	0.0167737	0.000738404	0.0269708	0.00458881	0.000700411	0.024875	0.012698	0.00390566	0	0	0	0.00186155	0.0217556	0.00141592	0.00144678	0.0191777	0.00575477	0	0.00650247	0.000849717	0	0.00359436	0.00349958	0.00357339	0	0	0	0	0	0
Haemophilus sp	0.0063463	0.00725025	0.00836222	0.0165107	0.00422766	0.00884863	0	0	0.0111236	0.0124758	0.0103075	0.00429957	0	0	0	0.0271371	0.00693211	0.0102934	0	0.0054668	0.00830828	0.0135712	0.0289863	0.00574069	0	0	0	0	0	0	0	0
Sneathia amnii	0.00782063	0.0105454	0	0	0	0	0.00607408	0	0.020133	0	0.0559676	0.0116729	0	0	0.0280775	0	0	0.0111782	0	0	0.0225562	0.00736888	0	0	0	0.0774726	0	0	0	0	0	0
Parabacteroides distasonis	0.111401	0.00773092	0.0345219	0.0478014	0.0420461	0.107099	0.579368	0.0954074	0.0208735	0.0390181	0.0541576	0.161363	0.12614	0.0290115	0.0194068	0	0.00173442	0	0.00689891	0	0.00155905	0.00203731	0.00725239	0	0	0	0	0	0	0	0	0
Corynebacterium vitaeruminis	0.00685469	0.00551577	0.00618046	0	0.00520772	0.0140791	0.00551193	0	0.00228371	0.00384198	0.012697	0.00132408	0	0.0311303	0.0127395	0.00557135	0.0156551	0.0152155	0	0.00673413	0.0102343	0	0.023804	0.00353576	0	0	0	0	0	0	0	0
Streptococcus mutans	0.00716431	0.00799147	0.00148552	0	0	0	0	0	0.0559887	0.0258567	0	0	0	0.00264086	0	0	0	0.00365717	0	0.0145674	0.0184493	0	0.0514933	0	0	0.0101387	0	0	0	0	0	0
Altererythrobacter sp	0.00983796	0.0124445	0.000786029	0.012194	0.00894127	0.00658469	0.00946357	0	0.0191692	0.0205221	0.0145332	0.00909337	0	0.0167681	0.0194424	0.00637706	0.00651602	0.0116106	0.00431974	0.00513866	0.0175716	0.0344427	0.0363285	0.00809417	0.0210153	0.0295055	0	0	0	0	0	0
Rhodoferax sp	0.00158399	0.0104512	0.00052064	0.00367132	0.000658045	0	0	0	0.00346283	0.00388377	0.00320876	0.00267696	0	0.000925556	0	0.00422396	0.000719334	0.000640874	0.011445	0.00680737	0.00517282	0.00168991	0.00300786	0.00178711	0.00608994	0.00888341	0	0	0	0	0	0
Rhizorhabdus dicambivorans	0.00722616	0.0039073	0.00690891	0.00932008	0.00151866	0.00582744	0.00723317	0.0236754	0.00199791	0.00746924	0.0148106	0.00154449	0	0.00640808	0.00557256	0	0.000830051	0.00665564	0.00330165	0	0.00746125	0.000975005	0	0.0103108	0	0.00820056	0	0	0	0	0	0
Vibrio furnissii	0.00243824	0.00694404	0	0	0.00115857	0.0159014	0.00122625	0	0	0.00463001	0	0.00471313	0	0.00162956	0.0143485	0.00247894	0.0483643	0.00913281	0	0.0149816	0.0277503	0	0	0.00629286	0	0	0	0	0	0	0	0
Megasphaera stantonii	0.00507759	0.00571927	0.00170763	0.00160553	0.00143887	0	0.0137063	0	0	0.00141536	0	0.00292669	0.0381307	0	0	0	0	0	0	0	0.0028277	0.0110854	0	0	0	0	0	0	0	0	0	0
Anoxybacillus amylolyticus	0.000659485	0.00567399	0.00159801	0.00150246	0.00269299	0.000939421	0	0	0.00118094	0	0	0	0	0	0.00658778	0	0.0294381	0	0.00585472	0.00696464	0.0132308	0	0.0492376	0.00731358	0	0.00363546	0	0	0	0	0	0
Lactobacillus mucosae	0.00142467	0.0103571	0.00194727	0	0.00656317	0.00858558	0	0	0	0	0	0	0	0	0.0602072	0	0	0.0143818	0.0428061	0	0	0	0	0.00891206	0	0	0	0	0	0	0	0
Neisseria cinerea	0.00437043	0.0105055	0.00988581	0.00232368	0.00832989	0.00435869	0	0	0.0182643	0	0	0.00635369	0	0.00292905	0	0.0356461	0.00455286	0.0101407	0	0.0323143	0.00409252	0.00267397	0	0.00565554	0.00825961	0.0224902	0	0	0	0	0	0
Vibrio splendidus	0.0171094	0.00884952	0.005321	0.00857631	0.00576454	0	0.0101688	0.0427939	0.0101116	0.00189012	0.0749576	0.009771	0.0305526	0.00540531	0	0	0	0	0	0	0.037762	0.00986917	0	0.0313104	0.00762121	0	0	0	0	0	0	0
Corynebacterium xerosis	0.0415284	0.010754	0.063402	0.0761985	0.0418095	0.0816747	0.00295012	0.0620757	0.0354467	0.00274176	0.0883444	0.024095	0	0.019602	0.0170462	0.0119277	0.0121876	0.0081437	0.0424182	0.00360427	0.00273883	0.0178949	0.0254809	0.0113545	0.00368504	0.0150511	0	0	0	0	0	0
Rahnella aquatilis	0.00199254	0.0123269	0.000608596	0.00600817	0	0.00321998	0.00732733	0	0.00674639	0	0	0	0	0	0.0037634	0.0032917	0.0874491	0.005244	0.00668926	0.0139254	0	0.00395079	0	0	0	0	0	0	0	0	0	0
Neisseria meningitidis	0.0114828	0.00781677	0.00996747	0.00937149	0.00671896	0.0111332	0.00177786	0.0149638	0.00883929	0.0132184	0.00819076	0.0512494	0	0.00236259	0.00410909	0.0143762	0	0.00981546	0	0.0130325	0.00660212	0.00647054	0	0	0.00888303	0	0	0	0	0	0	0
Bacterium GD-2	0.0100253	0.00607082	0.011352	0.00696083	0.00998123	0.00087046	0.0290518	0	0.00218851	0.0122727	0.0365029	0.00761326	0	0.00350971	0	0.00266954	0.00681928	0	0	0.0161335	0.0171634	0.00640813	0.0114058	0.00338835	0.00494851	0.0134744	0	0	0	0	0	0
Pseudomonas knackmussii	0.0053809	0.0091798	0.000735033	0.00621975	0.00867085	0.00518525	0.00393315	0.0137934	0.00434558	0.00304614	0.00906019	0.00629882	0.00328259	0	0.0106056	0.00662592	0.0088014	0.0042223	0.00807896	0.046451	0.00852007	0.0174958	0.0113239	0.00841004	0.00736945	0	0	0	0	0	0	0
Roseburia intestinalis	0.0231652	0.0115427	0.0252036	0.0255923	0.014441	0.0127421	0.0980013	0.0605393	0.0119205	0.0100271	0.0082844	0.011231	0	0	0.0103902	0.0145406	0.0195004	0.00330922	0	0.00439382	0.0066776	0.0327226	0.0155314	0.0230698	0.00898459	0	0	0	0	0	0	0
Blastococcus saxobsidens	0.00481376	0.0114688	0.00650407	0.00524158	0.00861206	0.00819333	0.000828648	0	0.00892651	0.00154025	0.0076353	0.00477739	0	0.00550594	0.0114913	0.0418791	0.00770249	0.0106748	0.0068084	0.00809912	0.0200018	0.00904761	0.00357862	0.00425244	0.00414031	0.00845528	0	0	0	0	0	0
Bacteroides salanitronis	0.021621	0.0137695	0.0138798	0.00803069	0.0287883	0.0241647	0.0999797	0.0200357	0.0102573	0.00619457	0	0.0420872	0.00476814	0.00126536	0.00660224	0.00577471	0.0108177	0.0113901	0.0195586	0.0116332	0.00530395	0.0542927	0.0411214	0.0146593	0.00832575	0.00485792	0	0	0	0	0	0
Anaerococcus prevotii	0.00964683	0.0167652	0.00400936	0.020356	0.034459	0.0141419	0.0235995	0	0.00888889	0	0	0.0103074	0	0	0	0.00433707	0.00443157	0.00789643	0.0176272	0.0262112	0	0.0156164	0	0.115602	0.00535972	0.0109455	0	0	0	0	0	0
Corynebacterium humireducens	0.00472875	0.0131307	0.00563149	0.00953059	0	0.00148977	0.00301341	0	0.0162308	0.00560116	0	0.00723881	0	0.00800901	0.00696475	0.00609178	0.00311226	0.00554561	0.024759	0.0294527	0	0.00365577	0.00650689	0	0.00564615	0.015374	0	0	0	0	0	0
Chryseobacterium shandongense	0.0353183	0.0109761	0.00584603	0.0116396	0.00869281	0.325982	0.00828054	0.0271036	0.0121984	0.00256524	0.00847759	0.00353627	0.00460727	0.00489065	0.0276444	0.00185996	0.031358	0.00931258	0	0.00449628	0	0.0133943	0.0238404	0.0188862	0.0137911	0.011735	0	0	0	0	0	0
Cellulosimicrobium sp	0.00579968	0.0100076	0.00530992	0.00798788	0.00894838	0.00405801	0.00094711	0.0119573	0.00863299	0.0105626	0	0.00364024	0	0.00755166	0.0350242	0	0.00782545	0.00261447	0	0	0.0211027	0.001149	0.00409021	0.00486037	0.0023661	0.00483202	0	0	0	0	0	0
Gemella haemolysans	0.00792613	0.00884233	0.00470343	0.0088444	0	0.01106	0	0.0176527	0.0139035	0.0155937	0.0193252	0.00403058	0	0	0	0.0593584	0.00649842	0.00385975	0.0172323	0	0.0233655	0.0101777	0	0	0.00785945	0	0	0	0	0	0	0
Burkholderia lata	0.0107254	0.0109353	0.00425729	0.00586788	0.0187528	0.00329774	0.0123534	0.00473965	0.0103448	0.00307946	0.0151151	0.00735582	0.0273817	0.0161597	0.0282563	0.00442161	0.00824072	0.00811041	0	0.00809638	0.0123046	0.00265347	0.0336241	0.0227837	0.00281363	0.00278972	0	0	0	0	0	0
Pseudomonas brassicacearum	0.0044685	0.011951	0.00397174	0.00373426	0.00167332	0.00077829	0.00177106	0	0.00293516	0.00713258	0.0190387	0.00510534	0.00591248	0.00156904	0.00818675	0.00477375	0.00609721	0.0130372	0.0242526	0.00577006	0.00657688	0.0236346	0.00254952	0.0287809	0.014011	0.0150595	0	0	0	0	0	0
Marinilactibacillus sp	0.00624409	0.00801807	0	0	0.00689505	0.000481052	0.00145957	0	0.00725676	0	0.0336217	0	0	0.0252149	0.00337342	0	0.00301489	0.0134303	0	0	0	0.0123949	0	0.00749017	0	0	0	0	0	0	0	0
Akkermansia muciniphila	0.0199	0.00397784	0.00283394	0.0255791	0	0.00449817	0	0	0	0.00563735	0.0139727	0	0.182248	0.00403037	0.00700974	0.00613114	0.00313237	0	0.0124595	0	0	0	0	0.0194551	0.00757683	0	0	0	0	0	0	0
Desulfobulbus propionicus	0	0.00652488	0	0	0	0	0	0	0	0	0	0	0	0	0	0.00848106	0.0108323	0.0154413	0	0.00512556	0.0272639	0.00508961	0.0181179	0	0.0104809	0	0	0	0	0	0	0
Actinomyces viscosus	0.0158507	0.00786875	0.00692008	0.00243987	0.0393588	0.00915325	0	0	0.015342	0.0139807	0.00533116	0	0.0869188	0.0107643	0.016047	0.016375	0.00119513	0.00212954	0	0.01131	0.00644573	0	0.00499736	0.0207841	0.00578174	0.00295184	0	0	0	0	0	0
Staphylococcus auricularis	0.00701392	0.0119536	0.0108991	0.00768556	0	0.00360408	0	0	0.00906138	0.00508144	0	0.00350247	0.0273794	0.0169537	0.0463356	0.0442123	0.0564696	0.0134161	0	0.00890661	0.006768	0.00663311	0	0	0.00682966	0.00929828	0	0	0	0	0	0
Cupriavidus pauculus	0.0412942	0.0140415	0.0151271	0.0820193	0.0239805	0.0176114	0.022046	0.0187149	0.00644884	0.00929926	0.010244	0.254155	0.0329294	0.00295486	0.00513917	0.00449503	0.0137789	0.0210473	0.0182692	0.0271658	0.0103215	0.00269753	0	0.0142634	0.0152761	0.00567209	0	0	0	0	0	0
Burkholderia pyrrocinia	0.00928607	0.00742889	0.000834471	0.00235373	0.00956009	0.00459072	0.0056533	0	0.00787575	0.00421656	0.0318491	0.00664265	0.0237969	0.0140595	0.00790604	0	0	0.00102718	0	0.00818304	0.00648456	0.00288261	0.00482093	0.00286434	0.00296802	0.00303062	0	0	0	0	0	0
Streptomyces olivaceus	0.0024344	0.00481171	0.00572223	0.00416523	0.00513269	0.00374373	0	0	0.00163695	0.00275391	0	0.00474545	0	0.00131259	0.0148388	0	0.00102013	0.00181773	0.00811545	0.00120675	0.00183398	0.00239656	0.00426563	0.0342145	0.00308447	0.00251962	0	0	0	0	0	0
Bacillus licheniformis	0.00144883	0.00408462	0.00214557	0.00201728	0	0.00189198	0.00191349	0	0.0031712	0	0.0044078	0.00183863	0	0	0.00442255	0	0.00197626	0	0	0	0	0.0139283	0	0	0.00239017	0	0	0	0	0	0	0
Capnocytophaga leadbetteri	0.00464964	0.00498745	0.00542719	0	0.00609735	0.00850796	0.00484014	0	0.00401075	0.010496	0.014866	0.00155027	0	0	0	0.00652309	0.00666523	0	0.0265119	0	0.0149783	0.00587191	0.0139352	0.0124193	0.0100765	0	0	0	0	0	0	0
Mordavella sp	0.0154376	0.00878085	0.0147204	0.0107646	0.00964721	0.00432684	0.0495951	0.0245546	0.0120872	0.00677829	0.0336013	0.00560646	0	0.013569	0.0134855	0.00589761	0.00301306	0.00268442	0.00599245	0	0.0108337	0.0194658	0.0188984	0.0261997	0.00728824	0	0	0	0	0	0	0
Burkholderia vietnamiensis	0.00422294	0.00879655	0.00120958	0.00633338	0.010421	0.00403661	0	0	0.00201825	0.00226359	0	0	0.024393	0	0	0.00492373	0.0092003	0.00224114	0.0296826	0.0119027	0.0060089	0.0124096	0.0154257	0	0.00556361	0	0	0	0	0	0	0
Shinella sp	0.016534	0.00869362	0.0077458	0.0182067	0.0187643	0.0637494	0.0103619	0.0145356	0.00214659	0.0168527	0.0159128	0.000829715	0.00864802	0.0206549	0.00997877	0.00698242	0.00713457	0.00556184	0.0141894	0.00632978	0.0112231	0.00628538	0.0149164	0.00886253	0	0.0198244	0	0	0	0	0	0
Providencia stuartii	0.00182529	0.00660368	0.00171506	0.00290253	0.00173416	0.000907412	0.00183546	0.00772426	0	0	0	0.00264548	0	0.00243913	0	0	0	0.00168891	0	0	0.003408	0.00445344	0	0.0329671	0	0.00468212	0	0	0	0	0	0
Alcanivorax pacificus	0.000742228	0.00615921	0.000362242	0	0.00366275	0	0	0.00407864	0.000803102	0	0	0	0	0	0.0112001	0.007837	0.00500486	0.00356717	0.00796302	0.044995	0.00359906	0.00235155	0.00418551	0.00497361	0	0.0049446	0	0	0	0	0	0
Marinobacter hydrocarbonoclasticus	0.000294816	0.00843455	0	0	0.00287028	0.00066751	0	0	0	0	0	0	0	0	0	0.0122828	0	0.00838615	0.0083202	0.00742314	0.0451259	0.00122851	0.0087465	0.00259835	0.00252983	0.00516638	0	0	0	0	0	0
Bacillus anthracis	0.00158929	0.0123435	0.00635502	0.00325911	0	0.00203778	0.00231857	0	0	0.00287309	0	0.00222787	0	0	0.0285802	0.0109366	0.0167624	0.0142229	0.015875	0.00755381	0.0258301	0.0196897	0.00667534	0.0257798	0.00675771	0.015772	0	0	0	0	0	0
Paraburkholderia fungorum	0.041132	0.0113123	0.381684	0.00121395	0.0268216	0.0105188	0.00181035	0.0540042	0.00190835	0.00550531	0	0.0101177	0	0	0.00266138	0	0.00424827	0.0016658	0.0111557	0	0	0.00139695	0.0536707	0	0.00226134	0	0	0	0	0	0	0
Klebsiella quasipneumoniae	0.0153598	0.00635291	0.0525076	0.00502048	0.006749	0.0167418	0.0166676	0.023381	0.0065769	0.00368819	0.00365661	0.0419455	0	0.00738315	0.00183443	0.0016045	0.00819731	0.00292129	0.0065212	0.0135756	0.00442109	0.0202206	0	0	0.00396566	0.0121479	0	0	0	0	0	0
Leuconostoc garlicum	0.00245036	0.00839316	0.000907716	0.00512065	0	0.0080043	0	0	0.00603731	0	0	0.00933435	0	0	0.0112262	0	0	0.0111734	0	0.0178026	0.00901862	0	0.0209763	0.012463	0	0.0433661	0	0	0	0	0	0
Bifidobacterium pseudolongum	0.0108894	0.0081029	0.0155997	0.044001	0.0112667	0.00917063	0	0.00836402	0.00329382	0.033248	0	0.00572919	0	0	0.0183743	0	0.00205268	0	0	0	0	0.00964458	0.0257495	0	0.00248259	0.0101398	0	0	0	0	0	0
Leucobacter sp	0.00123235	0.00714717	0.00188043	0	0	0.00331635	0	0	0.00208449	0	0	0.00120857	0.00629838	0	0.00581406	0.00762799	0.00259807	0.0115735	0.0103342	0.00922	0	0.013733	0.0325911	0.00645462	0.00314221	0	0	0	0	0	0	0
Streptococcus suis	0.00270282	0.00866946	0.0056284	0.00198445	0	0.00372237	0	0	0.0124783	0	0	0.00361742	0	0.00500288	0	0.00380527	0.0136087	0.00173205	0	0.00919892	0	0.0045672	0	0.0579587	0.0141076	0	0	0	0	0	0	0
Rhodocyclaceae bacterium	0.014073	0.00718662	0.0094599	0.0133414	0.0215217	0.00375381	0.0265754	0.0213026	0.014681	0.0105851	0.0174907	0.0158079	0.0126741	0.00168171	0.00584976	0.0102331	0	0.00232891	0.0103977	0	0.0117486	0.00921156	0	0.0129885	0.00474226	0	0	0	0	0	0	0
Lactobacillus plantarum	0.0402409	0.00767309	0.33456	0.0115866	0.00923013	0.0173066	0.0158751	0.0822255	0.00404764	0.00453967	0	0.00352018	0	0	0.00846725	0	0.011351	0.00674196	0.0200668	0.00298388	0.011337	0.00888886	0	0.0376005	0.0061015	0.0031151	0	0	0	0	0	0
Xylella fastidiosa	0.0151575	0.00867204	0.00619928	0.0206651	0.0113969	0.00546656	0.0829308	0.012691	0.00499782	0.00280268	0	0.0231815	0.00755057	0.0040075	0.0104549	0.00609634	0.00778648	0.00554976	0.0123888	0	0	0.0182925	0	0.0232136	0	0.00769273	0	0	0	0	0	0
Pseudomonas fluorescens	0.00733962	0.0117653	0.00330854	0.00373285	0.00278781	0.00369548	0.00354079	0.00248348	0.00244505	0.012066	0.0407818	0.00340228	0.00591025	0.00392112	0.00409183	0.0107369	0.00548542	0.00814519	0.0218191	0.00432591	0.0186275	0.030069	0.022937	0.0242274	0.01032	0.0301076	0	0	0	0	0	0
Arsenicicoccus sp	0.00891317	0.010166	0.0132782	0.00604079	0.0108275	0.0128419	0	0.0144683	0.0123451	0.0074554	0.0105594	0.0176186	0	0.00152291	0.00264868	0	0.00355077	0.00527247	0.0094158	0.00560042	0.0106392	0.00139028	0	0.0029405	0.00286296	0.00877004	0	0	0	0	0	0
Atlantibacter hermannii	0.00311588	0.00595472	0.00265271	0	0	0.00409356	0	0.007467	0.00588114	0.00164901	0.00817448	0.00511475	0	0.0023579	0.00410092	0.00358691	0.00549761	0.00734696	0.00728918	0.0390197	0.006589	0.0118391	0	0.00455273	0	0	0	0	0	0	0	0
Nocardia asteroides	0.00652783	0.00626056	0.00756788	0.00670879	0.00546581	0.00819875	0	0.0243457	0.00383503	0.00268826	0.0133262	0.00389115	0	0.00230634	0.00534833	0.00350848	0.000597488	0	0	0.00424072	0.00644492	0.0217567	0.0074951	0.00296879	0.00216788	0.00590294	0	0	0	0	0	0
Pantoea calida	0.00471499	0.00747408	0.0220795	0.00395416	0.00885927	0.00278141	0.00281303	0	0.000777001	0.00174291	0	0.00360399	0	0.00996861	0	0.00189557	0.00774751	0.0155306	0	0.0366591	0.00522313	0.00227512	0.00809896	0.00481196	0.017569	0.0191356	0	0	0	0	0	0
Novosphingobium pentaromativorans	0.00828129	0.00959347	0.00834765	0.0139133	0.000959158	0.0187371	0.00710631	0.0170891	0.0143009	0.00566093	0	0.00682832	0.00508362	0.00134908	0	0.00820905	0.00629094	0.00373652	0.0250231	0.00744175	0.0113097	0.00492637	0.00438421	0.0130243	0.0114128	0.015538	0	0	0	0	0	0
Porphyromonas asaccharolytica	0.00198062	0.00870596	0	0	0	0.00182701	0	0	0	0.00343457	0	0	0.0185058	0	0.0341656	0	0	0	0	0	0	0	0.0398994	0.0189649	0.0046162	0	0	0	0	0	0	0
Alcanivorax borkumensis	0.000557056	0.00459029	0	0.00409508	0	0	0.00258959	0	0	0	0	0	0	0	0	0	0.00133727	0	0	0	0	0	0.0111835	0	0	0	0	0	0	0	0	0
Agrobacterium tumefaciens	0.00965268	0.00571013	0.00303948	0.0392459	0	0.00616128	0.00712792	0	0.00319472	0.0079494	0.017762	0.00547926	0.0214161	0.00445614	0.0244112	0	0.0058894	0.00177377	0.00585649	0.00696675	0.019461	0.00345894	0.0166499	0.0219474	0.00356144	0.0145462	0	0	0	0	0	0
Pimelobacter simplex	0.00362852	0.00873419	0.00160711	0	0.00270834	0.000944775	0.00143327	0.00603173	0.0047507	0.00599422	0	0.0172151	0	0.00285701	0.00662532	0	0.00666132	0.00131884	0.0412166	0.00525325	0.00266125	0.0017388	0.00309489	0.0128717	0	0.00365618	0	0	0	0	0	0
Steroidobacter denitrificans	0.00577364	0.00662675	0.00130649	0.00122838	0.0033026	0.00345622	0.0570935	0	0.00289654	0	0	0	0	0	0	0.00471094	0.00601699	0.00643284	0.0143601	0.00569414	0.0216345	0.00424065	0.00503194	0	0.00582175	0	0	0	0	0	0	0
Novosphingobium aromaticivorans	0.0238573	0.00800272	0.0173825	0.0466377	0.0214341	0.0164495	0.0170147	0.057283	0.0131592	0.0115962	0.0418069	0.017439	0.0170404	0.00904428	0.0131084	0.00917231	0.0152298	0.00521871	0.0046599	0	0.0210614	0.00963277	0.00979732	0.0116421	0.0099182	0.00868063	0	0	0	0	0	0
Microbacterium lemovicicum	0.00578116	0.00842681	0.00467138	0.00598918	0.00429399	0.000748954	0	0.00478155	0.00753207	0.00316788	0.0314075	0.00109176	0.00568963	0	0	0.00689072	0.00821435	0.00418194	0	0	0.00210966	0.00413522	0.00490684	0.0262384	0.00425776	0.023187	0	0	0	0	0	0
Corynebacterium diphtheriae	0.00866887	0.00878022	0.00490319	0.00345752	0.0108451	0.00972825	0	0	0.0217411	0	0.030219	0.00787831	0	0.0152539	0.00379001	0	0.00508081	0.0196154	0.0269462	0	0.0426262	0.0119362	0	0.00841515	0.00819325	0	0	0	0	0	0	0
Aggregatibacter segnis	0.0147336	0.00911013	0.0149294	0.00421101	0.0547214	0.0032912	0	0.0336192	0.00661978	0.00556836	0	0.00383809	0.0500049	0	0.00923194	0.0242244	0.00412538	0.00735083	0	0	0.0148331	0.0169603	0	0.00512453	0	0.0101893	0	0	0	0	0	0
Christensenella sp	0.0117388	0.00719666	0.00970563	0.00665433	0.00298179	0.00315014	0.0469309	0	0.0119919	0	0	0.00909755	0.0395094	0.0108435	0.0150043	0	0.00325951	0	0	0	0	0	0.0340737	0.0283426	0	0	0	0	0	0	0	0
Massilia sp	0.0036557	0.00677946	0.000953701	0.003363	0.00609173	0.00167305	0.00226671	0	0.00248644	0.00370716	0	0.0088941	0.00815416	0.00627841	0.00884009	0.00109728	0.00243976	0.000586569	0.00891939	0.00576785	0.0132792	0.00696445	0.0110195	0.0147278	0.00374811	0.00463688	0	0	0	0	0	0
Streptococcus ruminantium	0.00310627	0.00422242	0	0.00407463	0	0	0	0	0.00160134	0	0	0	0.0290312	0.00256808	0	0	0	0	0	0	0	0	0	0	0.0193112	0	0	0	0	0	0	0
Achromobacter insolitus	0.00226206	0.00399034	0.000231454	0.00326422	0.00351046	0.00122458	0	0	0.00410512	0.00460414	0.00855886	0	0	0.00164585	0.0143125	0.00751115	0.0019187	0.000569809	0.00254398	0.0105919	0.00574902	0.00751258	0.0187203	0	0.0038676	0.00315934	0	0	0	0	0	0
Aggregatibacter aphrophilus	0.00403841	0.00718764	0.00516861	0	0.0114322	0.003988	0	0	0.00859424	0.0192779	0	0	0	0	0.00799035	0.0244609	0.00535584	0	0	0	0.0160477	0.0272617	0.0149301	0	0	0	0	0	0	0	0	0
Bradyrhizobium sp	0.0147794	0.0071469	0.00740216	0.0316002	0.0156771	0.00776216	0.0096346	0.0157678	0.0204027	0.0134312	0.00986386	0.00565748	0.0294836	0.0106695	0.00618555	0.0021641	0.00165844	0.00394014	0.0021989	0.00130788	0.0178891	0.0259742	0.00462313	0.00137341	0.00133719	0.00682698	0	0	0	0	0	0
Bacteroides thetaiotaomicron	0.109943	0.00779505	0.0438978	0.0571473	0.057922	0.109535	0.462695	0.0570306	0.0267371	0.030587	0.0267574	0.329881	0.103408	0.013721	0.0014915	0.00260911	0.00399895	0.00475036	0.0185575	0.00315365	0.00599103	0.00782883	0.0111476	0.0463631	0.00241824	0.00329233	0	0	0	0	0	0
Corynebacterium epidermidicanis	0.00188867	0.00675405	0.0016827	0.0094925	0.00850714	0.000494604	0	0	0.00248706	0	0	0	0	0	0	0	0.00619965	0.00138086	0	0	0	0.00546174	0.0259235	0.00770117	0	0.00382813	0	0	0	0	0	0
Spirosoma rigui	0.00279859	0.00513447	0.000518145	0.000730746	0	0.00205607	0.00277259	0.00583402	0.00114874	0.00257677	0.0127736	0.00333016	0	0.00184224	0	0.00280248	0	0.00765364	0.0170853	0.0101621	0.00772205	0.0134545	0.00598688	0	0.00432911	0.00353633	0	0	0	0	0	0
Elizabethkingia sp	0.0199585	0.00799734	0.00721539	0.0271359	0.0312674	0.0372665	0.0156276	0.0154745	0.0144733	0.017087	0.0296462	0.00353325	0.0322233	0.00855133	0.00424935	0.00743347	0.0161403	0.0109964	0.0188825	0	0.0170687	0.00223047	0	0.00707627	0.00229656	0.03283	0	0	0	0	0	0
Lactobacillus paragasseri	0.00178805	0.0106291	0.00155858	0.00439617	0	0	0	0	0	0.0155019	0	0	0	0	0	0	0.00430678	0.00767406	0	0	0.0232279	0.00505889	0	0	0.00520879	0.0904171	0	0	0	0	0	0
Mycobacterium stephanolepidis	0.0031952	0.00874433	0.00302329	0.00341103	0.00229271	0.00159957	0.00727993	0.00340406	0.0026811	0.00751753	0.00372658	0.00233171	0	0.00107492	0.00373906	0.0032704	0.0050125	0.00372148	0.013292	0.00790591	0.00450569	0.0107944	0	0.0145285	0.00101039	0.00619018	0	0	0	0	0	0
Isoptericola variabilis	0.0115759	0.00314384	0.000912997	0	0.116549	0.000402543	0	0.0154198	0	0	0.00562691	0	0	0	0	0	0	0	0	0	0	0.00148172	0	0	0	0	0	0	0	0	0	0
Paracoccus denitrificans	0.0152185	0.00654364	0.0127768	0.00597288	0.0159138	0.0228238	0.00566556	0.0414021	0.0225853	0.00999706	0	0.0148971	0.021278	0.0093093	0.005397	0.00758385	0.00731427	0.0056006	0.0345974	0.00346091	0.00525979	0.00798782	0	0.0712124	0.00353847	0.0036131	0	0	0	0	0	0
Streptococcus porcinus	0.00198965	0.00751876	0	0	0	0	0.00397428	0	0	0	0	0	0.0199015	0	0	0	0	0	0	0	0	0.00241073	0	0.00509878	0.0173752	0	0	0	0	0	0	0
Dialister sp	0.043037	0.00286613	0.0475073	0.0569041	0.146412	0.0154944	0.0905409	0	0.0216422	0.00970919	0.0160434	0.0685954	0.0435952	0	0	0	0.00719316	0	0	0.00850901	0.00646587	0.00844933	0	0.00893531	0.00434985	0	0	0	0	0	0	0
Microbacterium testaceum	0.0112356	0.00582013	0.00492957	0.00962617	0.0201295	0.00501569	0.0121745	0.0128087	0.0142918	0.0132005	0.0186963	0.00974854	0.0101608	0.00404466	0.0140692	0	0.0115261	0.000933537	0.00416788	0.00247901	0.0188376	0.00615405	0	0.0286353	0.00380185	0.00517604	0	0	0	0	0	0
Staphylococcus sciuri	0.00672208	0.00817283	0.00600924	0.00308178	0.0151903	0.00144518	0	0.0123019	0.0181673	0	0	0.00983102	0.0146382	0	0.00675629	0	0.00905734	0.00537963	0	0.0142856	0.00542771	0.00354635	0	0.0375033	0.0109543	0.00745691	0	0	0	0	0	0
Simplicispira sp	0.00226535	0.00793502	0.00115642	0.00434909	0	0.00101974	0.00618798	0	0.000854605	0.00191698	0	0	0.0103289	0.00137053	0	0.00625469	0.00319549	0.00284695	0.0211842	0.0100801	0	0.00375353	0.0178157	0.00529256	0.00386475	0.0157851	0	0	0	0	0	0
Paenibacillus odorifer	0.000492291	0.00453079	0.000443298	0	0	0	0	0	0	0	0.0054642	0	0	0	0.00822374	0	0.00122495	0.00109134	0	0.00289806	0.0022022	0	0	0	0	0.00302551	0	0	0	0	0	0
Streptococcus australis	0.0379808	0.00486949	0.161375	0.0216751	0.0123614	0.0055442	0.00934539	0.0471945	0.148685	0	0	0.00718384	0.0374381	0.00496762	0.00863982	0.0075569	0.00193039	0.0189183	0.0230353	0	0.00347043	0.00907002	0.0161437	0	0.00466939	0.00476788	0	0	0	0	0	0
Prevotella dentalis	0.0010647	0.00823997	0.00839997	0	0	0.00437638	0	0	0	0	0	0	0	0	0	0.00863914	0	0	0	0	0	0	0.0766239	0.0142942	0	0	0	0	0	0	0	0
Alcanivorax xenomutans	0.00616788	0.00811366	0.00765523	0.00359875	0.0241889	0.00393775	0	0.0107742	0.00636446	0.00475875	0	0.00820013	0	0.0045363	0.00591725	0.00690078	0.00881394	0.0141347	0	0	0.0126764	0.0176004	0.00737101	0.0131384	0.00426397	0.00435391	0	0	0	0	0	0
Cycloclasticus zancles	0	0.00620151	0	0	0	0	0	0	0	0	0	0	0	0	0	0	0.0111774	0.00284521	0	0.0151109	0.00287064	0	0	0.015868	0.00579358	0	0	0	0	0	0	0
Thermoanaerobacter wiegelii	0.00239093	0.00703929	0.00650606	0.00305853	0	0.00239045	0	0	0.00120201	0.00134813	0.00668294	0.00557533	0	0.00192767	0.00670531	0.00586486	0.0749083	0.00533903	0.00595917	0.00354445	0	0	0	0.00744406	0.00181194	0.00370032	0	0	0	0	0	0
Streptococcus anginosus	0.00789242	0.00865624	0.00473212	0.00381358	0.00512657	0.00238446	0.00361736	0	0.00749376	0	0	0.00173793	0.0633997	0.00240355	0.012541	0	0.00747206	0.00832134	0.00743031	0.00883893	0.0134331	0.00219423	0	0.0232044	0.00903701	0	0	0	0	0	0	0
Psychrobacter cryohalolentis	0.000696754	0.00776327	0.000984526	0.00694244	0	0.00043408	0	0	0	0	0	0	0	0	0.0304403	0.00532498	0.00136025	0.00605944	0.00541061	0	0.00733632	0	0.0227513	0.0135176	0.00164515	0	0	0	0	0	0	0
Novosphingobium resinovorum	0.013228	0.00678065	0.00639425	0.00901788	0.0212147	0.0140962	0.0128308	0.0179989	0.0141763	0.0298116	0.00985212	0.00410963	0.0107086	0.00852542	0.00247128	0.00216152	0.0088345	0.0118064	0	0	0.00397063	0.00908014	0.00461763	0.0109742	0.0013356	0.0136377	0	0	0	0	0	0
Corynebacterium marinum	0.0106723	0.00721804	0.012162	0.0130683	0.0102478	0.00255346	0.00309899	0.0130416	0.0192597	0.00720029	0.0285546	0.00446663	0	0.0144138	0.00716254	0.00939718	0.0128026	0.00142577	0.012731	0.00378614	0.00575407	0.00375959	0	0.0159033	0	0.0316211	0	0	0	0	0	0
Stenotrophomonas sp	0.0110104	0.0104278	0.00332478	0.0168803	0.0126067	0.00908861	0.0106745	0.0112305	0.0147423	0.00661374	0.0163928	0.0282066	0	0.00236422	0.0123358	0.00899132	0.00826852	0.0139148	0.0219262	0.0086943	0.0132133	0.00863332	0.0115248	0.0136948	0.0111114	0.0136149	0	0	0	0	0	0
Chryseobacterium antarcticum	0.000181584	0.00608015	0.000481311	0	0	0.00169769	0	0	0	0	0	0	0	0	0	0	0	0	0	0	0	0	0	0	0	0	0	0	0	0	0	0
Cronobacter sakazakii	0.00540128	0.00320908	0.00167357	0.00944099	0.0025383	0.00354182	0.00716419	0.00753736	0.0118731	0.0033291	0.0082515	0.0094654	0	0	0.0124187	0.00181035	0.0129486	0.00741618	0	0.00875275	0.00665108	0.00869136	0	0.00919126	0	0.00913765	0	0	0	0	0	0
Alistipes finegoldii	0.0285181	0.00625124	0.0121308	0.0273732	0.0398641	0.0267426	0.0833036	0.0682931	0.00896481	0.00904911	0.00996849	0.0291072	0.0216701	0.00575074	0.00500093	0	0.00446942	0	0.0177778	0	0	0.0209997	0	0.0166557	0.00810825	0	0	0	0	0	0	0
Corynebacterium ammoniagenes	0.015191	0.00853045	0.00378823	0.0412142	0.004104	0.0109759	0	0.01828	0	0.00941956	0.0533652	0.00695635	0.00725052	0.0269377	0.0234254	0.00585408	0.00299082	0.0373045	0	0.00707587	0.00806527	0.00351312	0.0250119	0.0148607	0.00361722	0	0	0	0	0	0	0
Pseudomonas rhizosphaerae	0.00121393	0.00905746	0	0.00181677	0.000814091	0.000567973	0	0	0.001428	0	0.00396967	0.00165588	0.00431475	0	0.00199148	0	0.000889912	0.00713563	0	0.00421082	0.0207983	0.00418128	0.0223267	0.00663267	0.00430518	0.013188	0	0	0	0	0	0
Streptococcus milleri	0.00271322	0.00765379	0.0047913	0	0.0040372	0.004225	0.00427303	0	0.0123929	0	0	0	0	0.00283921	0	0	0.00661982	0.00393185	0.0175542	0	0	0	0.0645877	0	0.00533752	0	0	0	0	0	0	0
Clostridium saccharolyticum	0.000884153	0.00598052	0.000971491	0	0	0.00142778	0	0	0.000717943	0	0	0.00749262	0	0	0	0	0	0.00159446	0.00711863	0	0	0.0367884	0	0	0	0	0	0	0	0	0	0
Phenylobacterium zucineum	0.00154164	0.00626867	0.00151139	0.00106577	0	0.00199913	0.0030328	0	0	0	0	0.00582831	0.00506231	0	0	0.00817464	0.0010441	0.00372086	0.0207652	0.00247019	0	0.0208493	0.0130975	0.0155637	0.00378832	0.0154729	0	0	0	0	0	0
Bacillus mobilis	0.00398857	0.0098414	0.00358974	0.00700983	0.00488614	0.00146098	0	0	0.00306099	0.00137323	0.00340369	0.013488	0.00369957	0.00589069	0.00512263	0.00746759	0.0175497	0.00747787	0.00910521	0.0072209	0.02332	0.0107554	0.00957173	0.00758268	0.0147655	0.0113077	0	0	0	0	0	0
Eubacterium sp	0.0103466	0.00840431	0.00345064	0.015816	0.00327099	0.00570524	0.00692412	0.0388522	0.00382509	0.00321755	0.0265834	0	0.00577884	0.010735	0.00533447	0.00466584	0	0.00212376	0	0	0	0.0406006	0	0.0118444	0	0.00588764	0	0	0	0	0	0
Paraburkholderia aromaticivorans	0.00305661	0.00503957	0.00103449	0.00194528	0.000871677	0.00212852	0	0.0194131	0.000764503	0.00342974	0	0.00709203	0	0	0.00852941	0.00559525	0.000952862	0	0.00758029	0.00901735	0.00513911	0.00551445	0	0	0.00345729	0.00470694	0	0	0	0	0	0
Variovorax paradoxus	0.00183172	0.00342156	0.000461058	0.000650236	0.000582739	0.000203282	0	0	0.000511091	0.00229288	0.0113662	0.0011853	0.00308857	0.00163927	0.00285107	0	0.00191104	0.00397273	0.00253381	0.00301417	0.00343563	0.00149652	0.00532728	0.00316518	0.00077043	0.00314672	0	0	0	0	0	0
Sphingopyxis macrogoltabida	0.023357	0.00620841	0.0204251	0.0666648	0.041305	0.0074617	0.00702609	0.0197122	0.020054	0.0166874	0.039563	0.0105019	0.00390929	0.0269734	0.0144347	0.00157818	0.000806287	0.00646509	0.00641424	0.0152605	0.0188439	0.0142064	0.0134858	0.0200313	0.00585093	0	0	0	0	0	0	0
Capnocytophaga ochracea	0.00816672	0.00770348	0.00577888	0.00815003	0.0277553	0.0112109	0	0	0.0153744	0	0.0142464	0	0.0154848	0	0	0.00625122	0.00319372	0.00569075	0.0127035	0.00377795	0.014354	0	0	0.00793445	0.00965653	0.00394408	0	0	0	0	0	0
Cellulomonas flavigena	0.00242131	0.00324124	0.00402839	0.00103296	0.00740589	0.00161466	0.000979813	0.0123702	0.00162383	0	0	0	0	0	0	0	0	0.00180316	0	0.00239415	0.00363855	0	0	0	0.0024478	0	0	0	0	0	0	0
Pseudomonas cremoricolorata	0.0049522	0.00438531	0.00126347	0.00178189	0	0.00194974	0.00338042	0.0106695	0.00350146	0.000785419	0.0233608	0.00487227	0	0.00786139	0.00195325	0.0170843	0.0157109	0.00233288	0.00694361	0	0.0156916	0.00512627	0.0182485	0.00650535	0.00105563	0.0043116	0	0	0	0	0	0
Jeotgalibaca sp	0.00665162	0.00507489	0.000511754	0	0.00646815	0	0.00547679	0	0.00113458	0.00254499	0	0	0	0.0636832	0.00632912	0.00830374	0	0	0	0	0	0.00166107	0	0.0105396	0	0	0	0	0	0	0	0
Mobiluncus curtisii	0.00214623	0.00408193	0.0021104	0.00198422	0.0035565	0	0	0	0.00935767	0.00874599	0	0	0	0	0.00435007	0	0.0330458	0.00346369	0	0.00919784	0	0.0114167	0	0.00965866	0	0	0	0	0	0	0	0
Arthrobacter arilaitensis	0.0134418	0.00606677	0.0109553	0.011036	0.00593426	0.00724535	0.00104682	0	0.0182162	0.00194577	0.0771645	0.0110645	0	0.0166934	0	0.0148134	0.00756812	0.00866912	0	0.0102315	0.00777476	0.00126997	0	0.0188022	0	0.00534071	0	0	0	0	0	0
Burkholderia cepacia	0.0161176	0.00707509	0.0259025	0.0139847	0.0230527	0.00583627	0.00675247	0.00896768	0.0104578	0.0115629	0.014726	0.0426683	0.0219419	0.00755744	0.0227172	0.00910035	0.00917481	0.00534326	0.00437705	0.00260342	0.00440187	0.00575218	0.0102383	0.00608303	0.015541	0	0	0	0	0	0	0
Thauera chlorobenzoica	0.00265245	0.00682762	0.00202112	0.00228032	0.0102181	0.00178223	0.00757049	0	0.000896177	0	0.00498255	0.00207838	0	0	0.00499923	0	0.0122867	0.00398059	0	0.00264261	0.0180727	0.0144324	0.00934117	0.00277501	0	0	0	0	0	0	0	0
Starkeya novella	0.00133274	0.00650123	0.000950664	0	0.00320416	0.000838302	0.00169567	0.00356798	0.000702551	0.000787954	0	0	0.00424558	0	0.00587867	0.0137116	0.00350259	0.00702124	0	0.00828663	0.00157422	0.0154285	0.00732294	0.00217545	0.00529521	0.0173021	0	0	0	0	0	0
Kluyvera intermedia	0.00471785	0.00648436	0.00191175	0.0242654	0.00161086	0.0103957	0.00170496	0.00717507	0.0014128	0.00158454	0	0.00655304	0	0	0.00394059	0.00344667	0.0105653	0.00862854	0	0.00624902	0.00633139	0.0020684	0.00736307	0.00874947	0.00425938	0.00652383	0	0	0	0	0	0
Lactobacillus curvatus	0.000849236	0.00612999	0.000714171	0.00402882	0	0	0	0	0	0.00177581	0	0.00367203	0	0	0.00883251	0	0.00394689	0.0210984	0.0156993	0	0	0	0	0.0294169	0	0	0	0	0	0	0	0
Macrococcus canis	0.00261415	0.00365294	0.00127779	0	0.0064601	0	0	0	0.015581	0.00476592	0	0.003285	0	0	0	0.00691118	0.00176544	0	0	0	0	0	0	0	0	0	0	0	0	0	0	0
Raoultella planticola	0.00314147	0.00165238	0	0.00232747	0.00139058	0.00363816	0	0.00929085	0.00609803	0.000683931	0.0135615	0.000707117	0	0	0.00340172	0.00446303	0.00456028	0.00203144	0	0	0.0109312	0	0	0	0.00183846	0.00375448	0	0	0	0	0	0
Bradyrhizobium icense	0.0121132	0.00270573	0.00544282	0.0220047	0.0178861	0.00607938	0.00728112	0.0102139	0.00603346	0.00812026	0.00894527	0.00979481	0.0364607	0.00709562	0.0022438	0.000981282	0	0.000893302	0.00398824	0.00118608	0.006309	0.00883323	0.0020963	0.00373652	0.00121266	0.00247648	0	0	0	0	0	0
Xanthomonas hortorum	0.00341534	0.00378609	0.000291769	0	0.00516281	0.00128642	0.00468377	0.00328516	0	0.00145099	0.0143857	0.00525063	0	0.00518686	0.00360846	0.00157809	0.00161247	0	0	0.00381489	0.00579775	0.00189407	0.00674247	0	0	0.0318612	0	0	0	0	0	0
Eikenella corrodens	0.00203244	0.0045618	0.000688678	0	0.00696345	0.0030364	0.00368511	0	0.00152682	0	0.0084888	0	0	0	0.00851722	0	0.003806	0.00169544	0.0227084	0.00900446	0.00684236	0	0	0	0	0	0	0	0	0	0	0
Tessaracoccus flavus	0.0344476	0.0069376	0.0107759	0.0224657	0.112512	0.00908911	0.00877461	0.00527524	0.0290841	0.0104849	0.0231002	0.00361344	0.163204	0.0149921	0.0173831	0.0177384	0.00906246	0.00576715	0.0308977	0	0.00930991	0	0	0.00321639	0.0109605	0.00959287	0	0	0	0	0	0
Pseudomonas taetrolens	0.00357251	0.00866368	0.000911902	0.00514426	0.00153676	0.00187628	0	0	0.000673905	0.00151165	0.0262274	0.00390724	0	0.00108074	0.00751863	0.00986436	0.00335977	0.00598663	0.010023	0.00794874	0.00302007	0.00197325	0.00702435	0.00417349	0.00406344	0.029044	0	0	0	0	0	0
Deinococcus actinosclerus	0.00855196	0.0070537	0.0072867	0.0192685	0.00805855	0.00923659	0.0134032	0	0.0141355	0.00226483	0	0.0163913	0.00610158	0.00647688	0.00563239	0	0.00125844	0.00560591	0	0.0089319	0.00226241	0.00443463	0.00526211	0.00625293	0.00456603	0.0310823	0	0	0	0	0	0
Staphylococcus simulans	0.00265979	0.00823943	0	0.00482605	0	0.00402336	0.00915548	0	0.00379332	0.00425443	0	0.00586489	0	0	0.00352677	0.033932	0	0.00842447	0	0.00745706	0.011333	0.0129583	0	0.0313226	0.00571813	0.00778499	0	0	0	0	0	0
Oxalobacter formigenes	0.00584927	0.00541756	0.00244643	0	0.00309208	0.00107864	0.0490906	0	0	0	0	0.00628936	0.00819415	0	0.00756405	0	0	0	0	0	0	0	0	0	0	0	0	0	0	0	0	0
Providencia rustigianii	0.00501657	0.0038566	0.00664261	0.0132256	0	0.00447926	0	0	0.00433143	0	0	0.00502265	0.0209402	0.00555705	0	0.00422679	0.00539861	0.00480978	0.0257685	0.0229903	0.00582332	0	0	0.00536491	0.00261172	0.00800042	0	0	0	0	0	0
Mannheimia haemolytica	0.00519754	0.00722506	0	0.00623614	0.00419161	0.00146219	0.0073941	0.0124468	0.00980332	0.0054975	0.00681305	0.00852582	0	0	0.00683585	0.0149476	0.0106913	0.00136074	0	0.0108404	0.00823743	0.00538217	0	0.015178	0.00738887	0.00754472	0	0	0	0	0	0
Desulfovibrio sp	0	0.00590472	0	0	0	0	0	0	0	0	0	0	0	0	0	0.0095662	0	0	0.0437401	0	0	0	0	0	0	0	0	0	0	0	0	0
Mycobacterium gilvum	0.0101689	0.00586019	0.0125202	0.0191928	0.0123844	0.00888033	0.00436928	0.00612916	0.0120686	0.00203035	0	0.023091	0.0145863	0.00677403	0.00673234	0.00294425	0.0157942	0.00268028	0.0029916	0.00711748	0.0175775	0.0185523	0	0.00373703	0.00363849	0.00557285	0	0	0	0	0	0
Blastomonas sp	0.00770117	0.00518351	0.00379141	0.00962474	0.0201265	0.00702091	0.0111583	0.00853784	0.011768	0.00754199	0.00467339	0.00682296	0	0.00134802	0	0.00410131	0.00314301	0.00933398	0.00833451	0	0.00188348	0.00246125	0	0.00780846	0	0	0	0	0	0	0	0
Geobacillus subterraneus	0.00158223	0.00678883	0.00651897	0	0.0120845	0.000383231	0	0	0	0	0	0	0	0	0.0752485	0	0.0144109	0.00748947	0	0	0	0.00282126	0.0200862	0	0.00580972	0	0	0	0	0	0	0
Leuconostoc lactis	0.00489178	0.010523	0.00260716	0.00980507	0	0.00383168	0	0.0195701	0.00770687	0	0.0107121	0.00446837	0	0	0.010748	0	0	0.017116	0	0.0340886	0	0.0112832	0	0.0119321	0	0.0415189	0	0	0	0	0	0
Chryseobacterium nakagawai	0.0160184	0.00649275	0.000269519	0.00152042	0.00408779	0.150441	0.00144219	0.0212424	0.00657285	0	0.0066443	0	0	0	0.00999982	0	0.00297901	0.00265408	0	0	0.0026778	0.00262443	0	0.00370051	0.00450367	0	0	0	0	0	0	0
Variibacter gotjawalensis	0.0020525	0.00179958	0.00131697	0	0.00416134	0.00174196	0	0.00370707	0	0	0	0.00253927	0.00882218	0.00234121	0	0	0	0	0	0.00430483	0	0.00213732	0.00760841	0	0	0	0	0	0	0	0	0
Pantoea vagans	0.00703357	0.00615552	0.00487697	0.00317448	0.0104315	0.0188562	0.00702601	0.012672	0.00166345	0.00932827	0	0.00868006	0.00502618	0.00266767	0.013919	0.00811629	0.0072565	0.0166243	0.0082468	0.0245255	0	0.00121768	0	0.0103017	0.00250752	0.0409665	0	0	0	0	0	0
Bifidobacterium bifidum	0.0387967	0.0068154	0.0102272	0.0250008	0.00172351	0.00661349	0.020066	0.084445	0.243368	0.0033907	0.0168083	0.00525847	0.0365389	0.0121208	0.00843231	0.0147508	0	0	0	0	0	0.00442609	0	0	0.00227862	0	0	0	0	0	0	0
Bacillus albus	0.00205457	0.00573855	0.00275121	0.00776013	0.000772733	0.000539119	0.00163574	0	0.00338862	0.00152022	0	0.00628702	0	0	0.0170128	0.00496013	0.00675762	0.00677313	0.0235195	0.0119907	0.00151859	0.00297665	0	0.0167886	0.00510809	0.0104317	0	0	0	0	0	0
Sulfuritalea hydrogenivorans	0.000574055	0.00761603	0	0.00224006	0.00200753	0	0	0	0.00264106	0	0	0	0	0	0.00491096	0.0107386	0.00329177	0.00488788	0.00872898	0	0.0216989	0.00128887	0.00458812	0.00817803	0.00663532	0	0	0	0	0	0	0
Tannerella sp	0.0350671	0.00565206	0.00304683	0.00286465	0.265714	0.0389573	0.00271726	0.0457408	0.00900656	0	0.0125186	0.00261096	0.0340171	0.00361095	0.00628027	0	0.007016	0.0100012	0	0.00331977	0.0100906	0	0	0.0034861	0.0135767	0.00693152	0	0	0	0	0	0
Leptotrichia buccalis	0.0116743	0.00417194	0.0116359	0.00172739	0.0572791	0.0356421	0.00491555	0.0137909	0.0135775	0.00152279	0	0	0	0	0	0	0.0101536	0.00603076	0	0.012011	0.00304233	0	0	0	0.00818679	0	0	0	0	0	0	0
Bradyrhizobium guangxiense	0.0358665	0.00523789	0.0200746	0.0802159	0.0729464	0.021943	0.0257359	0.0517984	0.0278164	0.0218384	0.0463959	0.0252667	0.0252145	0.0111523	0.00905162	0.00452405	0.00288915	0.00360363	0.0068952	0.00546825	0.0124657	0.015611	0.00724849	0.00574221	0.0027954	0.00999026	0	0	0	0	0	0
Microbacterium oleivorans	0.00487692	0.00566924	0.00201549	0.00284247	0.0101896	0.00177727	0.00134811	0.0226933	0	0.00626448	0.00621085	0.00518148	0	0	0.0124633	0.00545056	0.00696167	0	0	0	0.00250311	0	0	0.0138364	0.00168394	0.00687785	0	0	0	0	0	0
Klebsiella quasivariicola	0.00621015	0.00526509	0.00626865	0.00691885	0.00344481	0.0161025	0.0109381	0.00920629	0.00906379	0.00406623	0	0.00560545	0	0.00290712	0	0.00294827	0.0120501	0.00201295	0.00299568	0.0231634	0.00541585	0.00796185	0.0125967	0	0	0.00744061	0	0	0	0	0	0
Nocardioides sp	0.010029	0.00788636	0.00569895	0.0139313	0.0105644	0.00804059	0.004066	0	0.00421159	0.00944709	0.00936621	0.0136743	0.0305412	0.0108066	0.00939756	0.00821967	0.00734893	0.0215128	0.0125278	0.00993517	0.0207614	0.00493275	0	0.0104329	0.00761837	0	0	0	0	0	0	0
Bradyrhizobium oligotrophicum	0.0140264	0.00658244	0.00694313	0.0231915	0.0263266	0.0061225	0.00879931	0.0267444	0.009722	0.0127211	0.0225218	0.00798536	0.00489591	0.012343	0.00338957	0.00296472	0.00353421	0.00224909	0.0120496	0	0.00181536	0.00237223	0.00633349	0.00376301	0.00183189	0.00498809	0	0	0	0	0	0
Streptococcus intermedius	0.00442385	0.00593623	0.00983348	0.0106679	0	0.00466912	0	0	0	0	0.0186477	0.00388927	0	0.00537884	0	0.0490949	0	0.00372443	0.0166281	0.00989021	0.00751543	0	0	0	0	0.0103251	0	0	0	0	0	0
Cardiobacterium hominis	0.00328471	0.00797988	0.0022615	0.00478413	0.00428752	0.00348986	0	0	0.00501382	0.0126524	0	0.00290697	0	0.00402033	0.00699228	0	0	0.0111351	0.00621421	0	0.0280864	0.00917555	0	0.0232879	0.00944744	0	0	0	0	0	0	0
Mycobacterium marseillense	0.00636168	0.00583034	0.00630826	0.00647026	0.0166711	0.0068269	0.00460302	0.00322852	0.00826423	0.00427792	0.0141377	0.00147432	0	0.00407795	0	0	0.00316935	0.00423549	0	0	0.00854669	0.00930705	0.00662623	0.0078739	0.00191657	0.00391398	0	0	0	0	0	0
Alteromonas naphthalenivorans	9.22557e-05	0.00459129	0.000303687	0	0	0.00080338	0	0	0	0	0	0	0	0	0	0	0	0.00224292	0.00667584	0	0.0196124	0.0059143	0.0280716	0.00208482	0	0	0	0	0	0	0	0
Fusobacterium nucleatum	0.00457422	0.00431787	0.00240853	0	0.0182651	0.0116812	0	0	0.0133495	0.00299445	0	0.00619192	0	0	0.00372343	0	0.0133108	0.00296474	0	0	0.00299124	0.00781767	0	0	0	0.00821909	0	0	0	0	0	0
Porphyrobacter neustonensis	0.00716726	0.00447387	0.00684053	0.00964727	0.0296429	0.00344687	0.00261454	0.0110029	0	0.00971955	0	0	0.0130925	0	0	0.00528545	0.00270031	0.00962314	0	0	0.0145637	0.00951564	0	0.0201259	0.00653174	0	0	0	0	0	0	0
Staphylococcus lugdunensis	0.00792835	0.00583686	0.0443048	0.00961286	0.0215375	0.00500875	0.0121577	0	0.0025186	0	0	0	0	0	0.00702486	0.0307218	0.00313913	0.0139837	0	0	0.00564347	0.00553099	0	0	0.00569488	0	0	0	0	0	0	0
Beta proteobacterium	0.00671516	0.00414444	0.00147623	0.00208195	0.00186583	0.00195263	0.00394965	0	0	0.0036707	0.0636873	0.00189757	0	0	0	0	0	0.00363429	0	0.0193017	0	0.00479159	0	0	0	0	0	0	0	0	0	0
Rouxiella sp	0.000707057	0.00381744	0	0.0073377	0	0.00114699	0	0	0	0	0	0	0	0	0.00603251	0	0.0395367	0.00480332	0	0.00637761	0.00161542	0	0	0	0.00108676	0.00443871	0	0	0	0	0	0
Serratia liquefaciens	0.00498125	0.00536942	0.00115296	0	0.00801485	0.00101669	0.000771186	0	0.0108637	0.00573376	0.00710583	0.00666916	0	0.0184469	0.00712962	0	0.00796485	0.00567689	0.0126725	0	0.00429572	0.00561347	0	0.00395756	0.0019266	0.0157379	0	0	0	0	0	0
Ornithinimicrobium sp	0.00877927	0.0077071	0.0115592	0.00652081	0.00779191	0.00441694	0.0164941	0	0.00683389	0.00479038	0.0189975	0.0128772	0	0.0150693	0.00953054	0.00833598	0.00212941	0.00379429	0	0.00251894	0.0306257	0.0100051	0.026712	0.00793541	0	0.018408	0	0	0	0	0	0
Bacillus vallismortis	0.0285639	0.00551105	0.00268968	0.00108379	0.00582776	0.240904	0.00205606	0.0865264	0.00170374	0	0	0.00197563	0	0	0	0.00415645	0	0.00283784	0	0	0	0	0	0.00527563	0	0	0	0	0	0	0	0
Streptococcus pasteurianus	0.00547041	0.00465191	0.0107852	0.0101403	0.0163579	0.00760834	0.0153897	0	0	0.00536354	0	0	0	0	0	0	0.00397364	0.00708045	0	0.0141016	0	0.00466757	0.00830779	0.0444243	0.0168206	0	0	0	0	0	0	0
Ureibacillus thermosphaericus	0.0018399	0.00819414	0.00173158	0.00488412	0.00437713	0.00190864	0	0	0.0047987	0.00215281	0	0.0022258	0	0	0.0133845	0	0.0107658	0.0106573	0	0.00566009	0	0.00843059	0.0100037	0.0267465	0.0086804	0.0029545	0	0	0	0	0	0
Miniimonas sp	0.0439119	0.00836844	0.0615854	0.23353	0.0288674	0.0071929	0.0250976	0.0321452	0.00813796	0.0202827	0.0100545	0.0419406	0.0218571	0.0362523	0.0126102	0.00882372	0.029302	0.00502038	0.00896561	0	0.0182349	0.00661906	0	0.0111996	0	0.00278357	0	0	0	0	0	0
Rickettsia africae	0	0.00828497	0	0	0	0	0	0	0	0	0	0	0	0	0	0	0.00652694	0	0	0	0.005867	0	0	0	0.0828864	0	0	0	0	0	0	0
Lactobacillus amylophilus	0.00827869	0.00650119	0.00843903	0.00793444	0.00711082	0.010749	0.0075262	0	0.00831538	0.0046631	0.0231159	0.00482119	0	0.0166692	0	0	0	0.0092337	0	0.00613002	0.0186324	0.00304351	0.0108343	0.0128743	0	0	0	0	0	0	0	0
Bacillus coagulans	0.00117498	0.00673366	0.00576923	0.00232469	0	0.000726763	0.00220508	0	0	0.00307401	0	0	0	0	0.020386	0	0.0136645	0	0	0	0.0102358	0.00133757	0.00952291	0.005658	0.03443	0.00562499	0	0	0	0	0	0
Neisseriaceae bacterium	0.00025166	0.00754814	0	0.00301992	0	0	0	0	0	0	0	0	0	0	0	0	0	0.00263582	0.0235358	0	0.0106375	0.00695033	0	0	0	0.0365361	0	0	0	0	0	0
Bacillus megaterium	0.00814902	0.00481143	0.00254343	0.0119567	0.0121443	0.00224281	0.00680492	0.0222736	0.0144104	0	0	0.0196162	0.00378624	0.00200956	0.00349509	0	0.00312363	0.00139146	0.00621234	0	0.0028078	0	0.00653064	0.00776031	0	0.00385752	0	0	0	0	0	0
Staphylococcus argenteus	0.00188096	0.00392703	0.00874468	0.00616636	0	0.000963889	0	0	0	0	0	0.00281014	0	0.00388641	0	0.0206925	0.00302048	0.0080731	0	0	0.00543017	0.00886991	0	0.00750406	0.00547964	0	0	0	0	0	0	0
Haematobacter massiliensis	0.0106795	0.00705652	0.0024473	0.0120801	0.00309319	0.0318312	0.00654775	0.0482217	0.00271288	0.00456398	0.015083	0.0015729	0	0	0	0	0.0101438	0.0120499	0	0	0.0060788	0.0218447	0.0141386	0.0168008	0	0.02923	0	0	0	0	0	0
Streptococcus pseudoporcinus	0.00414848	0.00613706	0.0140068	0	0.00354069	0.00123513	0	0.0157709	0.00310536	0.00174142	0	0.00540138	0	0.00498006	0	0	0	0.0034483	0.00769766	0	0	0.00909275	0	0.0144236	0.00234055	0	0	0	0	0	0	0
Thermobacillus composti	0.000891948	0.00432956	0	0	0.00635203	0.00158274	0	0	0	0	0	0.00276861	0	0	0	0	0	0.00883755	0	0	0	0	0.0580689	0	0	0	0	0	0	0	0	0
Corynebacterium camporealensis	0.00397779	0.00611226	0.00246345	0.00347423	0.0031136	0.00325843	0	0	0.0122885	0.00612546	0	0	0.00825117	0.00875869	0	0.003331	0.00340359	0.00758088	0.0541531	0	0	0	0.00711596	0	0	0.00420326	0	0	0	0	0	0
Curtobacterium sp	0.00503012	0.00424975	0.0198894	0	0.0140775	0.00140308	0.00212856	0.00895772	0.00617335	0	0.00490322	0	0	0.00282863	0.00983926	0	0.00219838	0.000979301	0	0.00520107	0	0	0	0	0.00398822	0	0	0	0	0	0	0
Kangiella profundi	0	0.00272221	0	0	0	0	0	0	0	0	0	0	0	0	0	0.00615677	0.00629093	0.00420357	0.0125115	0.00744173	0.00282743	0.00369477	0	0	0	0	0	0	0	0	0	0
Chromohalobacter salexigens	0.00846797	0.00603654	0.00939487	0.0184343	0.00309765	0.00396213	0	0.0183967	0.00633918	0.00507841	0.0302096	0.00525057	0	0.0014523	0	0	0.00225744	0.00502803	0.0179586	0.0133519	0.00608757	0.0265166	0	0.0196292	0.0109209	0	0	0	0	0	0	0
Planococcus maritimus	0.00260054	0.00740776	0.00598336	0.00778929	0.00349037	0.000405859	0.00246284	0	0.00204082	0.0045778	0	0.00118325	0	0.00327285	0	0.0124469	0.00254363	0.00566548	0.0354118	0.00300894	0.00914579	0.00149392	0	0.00631938	0	0	0	0	0	0	0	0
Chryseobacterium carnipullorum	0.00486405	0.00499867	0.00138307	0.00234067	0.00559387	0.0168305	0.00148016	0.00311452	0.00367958	0.00137562	0.017048	0.00355564	0	0.00196698	0.00342102	0.00149612	0.00305743	0.00340494	0.00608069	0	0.0027483	0.000897841	0.00958838	0.00379793	0	0.00943944	0	0	0	0	0	0
Metakosakonia sp	0.00773321	0.00509892	0.0081632	0.0115126	0.00451395	0.0231697	0.00546015	0.00574456	0.00169669	0	0.0188665	0	0.013671	0	0.00315495	0.00689876	0.0218522	0.00376814	0.00560776	0.0133417	0.00506909	0.00331204	0.00589508	0.00350254	0.00255764	0.00348211	0	0	0	0	0	0
Vagococcus teuberi	0.00801208	0.00645938	0.014619	0	0	0.0104357	0	0	0.00926025	0.0103859	0	0.0143174	0	0.0371266	0.00430478	0	0	0	0.00765153	0	0.00345827	0.00451913	0	0.00477906	0.0186122	0.0332583	0	0	0	0	0	0
Enterococcus faecium	0.00706947	0.00520096	0.00111928	0.0142067	0.00282934	0.00197397	0	0	0	0.059837	0	0.00287747	0	0.00198977	0.00346066	0.0060538	0.00309286	0.00551102	0	0.00731726	0	0	0	0.00768386	0.00748125	0.00763904	0	0	0	0	0	0
Sulfurivermis fontis	0.00413542	0.00557642	0.000930302	0.00131202	0.0117582	0.00533225	0.00248902	0.0104747	0	0.00346984	0.0114671	0.00239165	0	0	0.00575275	0.0352219	0.00257067	0.00229028	0.0102252	0	0.0138645	0.0015098	0	0.00638655	0.00777268	0	0	0	0	0	0	0
Propionibacterium acidifaciens	0.000294749	0.00417444	0.000491407	0	0	0.000866651	0	0	0.00217893	0	0	0	0	0	0	0	0	0	0	0.00642515	0.00488237	0	0	0	0.00328457	0	0	0	0	0	0	0
Streptococcus macedonicus	0.0104876	0.00522198	0.00708899	0.0159963	0.00716791	0.00250045	0.0265532	0	0	0.00528811	0	0.0182246	0.0379906	0.00504092	0	0	0.00783551	0.00698087	0	0.00926886	0.0211298	0.0207087	0.0163819	0	0.0284297	0	0	0	0	0	0	0
Sphingomonas wittichii	0.0272817	0.00731497	0.0269325	0.0300701	0.0595708	0.0212754	0.0157627	0.0189528	0.0422948	0.0383675	0.0172905	0.0238009	0.0300696	0.00299242	0.010409	0.00151739	0.0108532	0.00138134	0.0123343	0.00183408	0.00557476	0.00364243	0	0.00770387	0	0.00957366	0	0	0	0	0	0
Enterobacteriaceae bacterium	0.00552544	0.00320121	0.000286653	0.00161708	0.00507228	0.00884704	0	0	0.00127104	0.0028511	0.00353336	0.00442163	0.0384051	0	0	0	0.0023763	0	0	0	0	0.00186085	0	0.00393577	0.00383199	0	0	0	0	0	0	0
Thermoanaerobacter pseudethanolicus	0	0.00224636	0	0	0	0	0	0	0	0	0	0	0	0	0	0	0.0335519	0	0	0.0083557	0	0	0	0	0	0	0	0	0	0	0	0
Niveispirillum cyanobacteriorum	0.00223787	0.0043845	0	0.00339499	0	0	0	0	0	0.0126157	0	0.00228491	0	0.0085589	0.0368699	0	0	0.00109403	0	0	0.00883048	0	0	0.0165259	0	0	0	0	0	0	0	0
Bacillus subtilis	0.0029415	0.00417561	0.00680557	0.00707219	0	0.00410608	0	0.004033	0	0	0	0.00368336	0.00959781	0	0.00442989	0	0.00395907	0.00176363	0.00393695	0	0.00355878	0.00465046	0	0.00491794	0.00478826	0.00488926	0	0	0	0	0	0
Myxococcus macrosporus	0.000293114	0.0038214	0.00268334	0	0	0	0	0	0	0.000834026	0	0	0	0	0.00207413	0	0	0.000412877	0.0423967	0.00328918	0.000833134	0	0.00581334	0	0	0	0	0	0	0	0	0
Neisseria lactamica	0.00126398	0.00475714	0.00203996	0	0	0.00299808	0	0	0	0	0.00838166	0.00174813	0	0	0.00840971	0.00735564	0.0093949	0.00334807	0.00747392	0.00889081	0.003378	0.00882845	0	0	0.00227251	0	0	0	0	0	0	0
Burkholderia territorii	0.00123322	0.00489726	0	0.00248995	0	0	0.00118092	0	0.00135714	0	0	0	0.00820131	0.00156932	0	0.00477459	0	0	0	0.0108893	0.00608194	0	0.0343907	0	0.00204578	0	0	0	0	0	0	0
Pedobacter cryoconitis	0.0047993	0.0031315	0.00380633	0	0.0012829	0.000895051	0.00407352	0	0.00168775	0.00315485	0.00312784	0.00195708	0.0339974	0.00360886	0.00313831	0	0	0	0	0	0	0.00164729	0.008796	0	0.0033922	0	0	0	0	0	0	0
Modestobacter marinus	0.00284568	0.00344901	0.00216659	0.00305556	0.00889974	0.00191051	0.000724586	0.00609863	0.00660466	0.000673411	0	0.00208872	0	0.0019258	0.0133976	0.00732397	0.00898028	0.00400039	0.0119068	0.00708203	0.00403615	0.00175809	0	0	0.00362037	0.00369673	0	0	0	0	0	0
Murdochiella sp	0.000976356	0.00547915	0	0	0	0.0023898	0.00483394	0	0	0.00449254	0	0	0	0	0	0	0.0149776	0.00444797	0	0	0	0.00293219	0	0.0310084	0	0.012331	0	0	0	0	0	0
Azoarcus aromaticum	0.000515758	0.00580341	0.000351466	0	0.00177689	0.0012397	0.00282104	0	0	0	0	0	0	0	0.00434676	0	0	0.00951791	0.00772614	0	0.0279359	0.0011408	0.012183	0.00241283	0.00352381	0.0047975	0	0	0	0	0	0
Leucobacter triazinivorans	0.0154865	0.00632818	0.008681	0.0330559	0.00329162	0.00421023	0.0301938	0.00977432	0.0115476	0.00323784	0.053502	0.00781109	0.0174459	0.00308649	0.00536811	0.00469527	0.011994	0.0085486	0	0.0056752	0.0043125	0.0126797	0	0.0089393	0.0101542	0.00592477	0	0	0	0	0	0
Campylobacter ureolyticus	0.0039767	0.00487533	0.00275898	0.0103761	0	0	0	0.0207097	0	0.00914708	0	0.00472859	0	0	0	0	0.0152476	0.00452817	0	0	0	0	0	0.0189405	0	0	0	0	0	0	0	0
Nitrobacter winogradskyi	0.00972292	0.00181323	0.00532606	0.0087633	0.0100975	0.00273965	0.00474995	0	0.0619923	0.0055181	0.00547085	0.00570517	0	0.00631219	0	0.00480115	0	0	0	0	0	0	0	0	0	0	0	0	0	0	0	0
Streptococcus constellatus	0.00655359	0.00430529	0.00702166	0	0.0177496	0.00687971	0.0250486	0.00878444	0.00345939	0.00969978	0	0	0	0	0	0	0.00431171	0.00768285	0.0171505	0.0102009	0	0	0.0270438	0.0321359	0	0	0	0	0	0	0	0
Wolbachia endosymbiont	0.00010066	0.00410524	0.00120793	0	0	0	0	0	0	0	0	0	0	0	0	0	0	0	0	0	0	0	0	0	0	0	0	0	0	0	0	0
Burkholderia seminalis	0.00716269	0.000668028	0.00215387	0.0121505	0.00653356	0	0.00230507	0	0.00410518	0.00337324	0	0.00586775	0.0461713	0.00329174	0	0	0	0.00471678	0	0	0.00213998	0.00160686	0	0.00591457	0.00165447	0	0	0	0	0	0	0
Dechloromonas aromatica	0.00125906	0.00181138	0	0	0	0	0	0.0151088	0	0	0	0	0	0	0	0.00362888	0	0.00825881	0	0	0.00333305	0.00217775	0.00775232	0	0	0.00228957	0	0	0	0	0	0
Ruminococcaceae bacterium	0.00278742	0.003026	0.00510622	0.00411507	0.00737582	0.00321621	0.00585501	0	0	0	0	0	0	0.00778069	0.0270648	0	0	0	0	0	0.0181189	0	0	0	0	0	0	0	0	0	0	0
Kocuria rosea	0.000697997	0.00286267	0.00324084	0	0	0.000816511	0	0	0.00102643	0	0	0	0	0.00329218	0	0	0	0	0	0	0	0.00300548	0	0.0127134	0.00464181	0.00315981	0	0	0	0	0	0
Bradyrhizobium ottawaense	0.0312292	0.00483839	0.0203522	0.0633444	0.0412462	0.0210409	0.0206543	0.0335829	0.0303403	0.0218131	0.0432527	0.01714	0.0470126	0.0149713	0.0086795	0.00379581	0.00242407	0.00345548	0.00964211	0.012617	0.0095875	0.0125286	0.0101361	0.00240894	0.00175906	0.0155668	0	0	0	0	0	0
Halotalea alkalilenta	0.00264565	0.0064492	0.00378576	0.00388299	0.0043499	0.00242786	0	0	0.00228905	0.000855767	0	0.0141565	0	0	0.0042564	0	0.000951007	0.00338912	0.00756554	0.0112497	0	0.00223417	0.0278361	0	0	0.00469778	0	0	0	0	0	0
Enterobacter bugandensis	0.00509554	0.00566122	0.00158391	0	0.00320309	0.00865955	0.0033902	0.00713358	0.00280926	0.00472614	0.0195236	0.00162879	0.00848832	0	0.0058767	0	0.00875353	0.00779877	0.00696369	0.0248516	0	0	0	0.0130483	0.00423475	0.00216203	0	0	0	0	0	0
Rhodococcus jostii	0.00178004	0.00433195	0.00232163	0.00272851	0.00244528	0.000341204	0	0.0043567	0.000428927	0.000962135	0	0	0.00777613	0	0.00358909	0.00209282	0.00320764	0.00238148	0.00212647	0	0.00192221	0.00941949	0.00223543	0.00265634	0.000646574	0	0	0	0	0	0	0
Bacillus flexus	0.00286106	0.00405919	0.00152511	0.00860354	0.00289142	0.00134485	0.00204022	0	0	0.00189612	0.00939945	0.00392081	0	0.00271123	0.00471546	0	0.00210715	0.0112639	0	0	0.00757638	0.00495025	0	0.0261749	0.00254847	0.00780666	0	0	0	0	0	0
Blautia sp	0.00594158	0.00545655	0.00686776	0.00903996	0.00115737	0.00242241	0.0306244	0	0	0	0	0.021187	0	0	0	0	0	0.00112717	0.00503237	0	0	0	0.0105804	0.0345747	0	0.0124993	0	0	0	0	0	0
Arthrospira sp	0.00211327	0.00702451	0.00211206	0	0	0.000413873	0	0	0.00104056	0	0.0144632	0.00482644	0	0.00250311	0	0.00253854	0.00194539	0.00231094	0.00515873	0.00460253	0.017487	0.00990221	0	0.0112773	0.00470568	0.044846	0	0	0	0	0	0
Brevibacterium frigoritolerans	0.0378952	0.00478295	0.0113064	0.00622268	0.00557674	0.00510663	0.392517	0.0186299	0	0.00274282	0	0.0028358	0	0.00980477	0	0	0.00228605	0.00135781	0	0	0	0	0.00637268	0	0	0	0	0	0	0	0	0
Xanthomonas gardneri	0.0020144	0.00255083	0	0	0.00287363	0.00175426	0.00152075	0.00319992	0	0.00141334	0.00700621	0.00438377	0	0.00202091	0	0	0.000785318	0	0	0.00557386	0.00141183	0	0.00656753	0.00195104	0	0.0349138	0	0	0	0	0	0
Burkholderia gladioli	0.00472651	0.00351809	0	0	0.000817589	0.000678042	0.0017307	0.0036417	0.0462847	0	0	0.000831497	0	0.00273387	0.00400008	0	0	0	0	0	0.00542657	0	0.0149485	0.00444078	0	0.00441488	0	0	0	0	0	0
Staphylococcus carnosus	0.00161315	0.00531147	0	0.00483052	0	0.00906094	0	0	0.00253122	0	0	0.00293516	0	0	0.0105901	0.0185255	0.0205066	0.0196753	0	0.00746397	0	0.0018529	0	0.00783791	0	0.0077922	0	0	0	0	0	0
Sphingobacterium psychroaquaticum	0.00279146	0.00772133	0.000343447	0.000968736	0	0.00545137	0	0.0232022	0	0	0	0.00353178	0	0	0	0.00928798	0.00759229	0.00845524	0.0377493	0	0	0	0	0.0165044	0.011478	0	0	0	0	0	0	0
Flavobacterium columnare	0.000352859	0.00499871	0	0	0	0	0	0	0.0042343	0	0	0	0	0	0	0.005165	0	0.00705288	0	0	0.00237197	0	0.0110339	0.00327788	0	0	0	0	0	0	0	0
Undibacterium parvum	0.00372903	0.00423294	0.000307511	0.00607161	0.000777336	0.00189816	0.0115184	0	0.00340881	0.00229391	0.00379045	0.00316224	0.0082399	0.00328002	0.00760628	0.00166323	0.00679788	0.00529937	0.0168997	0	0.00763819	0.00598877	0	0.00422215	0.010277	0.00629628	0	0	0	0	0	0
Mycobacterium vanbaalenii	0.0028563	0.00361614	0.00186076	0.000656064	0.00705555	0.00410208	0.00124462	0.0026189	0.00206269	0.00347014	0.00573405	0.00298982	0	0.00248095	0	0	0.00128545	0.00114524	0	0	0.00462191	0.00226489	0	0.00319355	0	0.00158746	0	0	0	0	0	0
Shewanella baltica	0.00274126	0.00330199	0.00228436	0	0.00360904	0.000251795	0.00152795	0.0128603	0.00253225	0.000710017	0	0.00146817	0.0076513	0	0.00353147	0.00617767	0.00236711	0.000702974	0.0031385	0.0112005	0.0170222	0.00648779	0	0.00784109	0.00668004	0	0	0	0	0	0	0
Thalassolituus oleivorans	0.00117421	0.00395575	0.000770333	0	0	0.000679284	0	0	0	0	0	0.00990199	0	0.00273888	0.00952709	0	0	0.00189646	0	0.0125901	0.00191341	0	0	0	0.00386169	0	0	0	0	0	0	0
Clostridium butyricum	0	0.0034478	0	0	0	0	0	0	0	0	0	0	0	0	0.0024412	0.0267468	0	0.00925872	0	0	0	0	0.00912286	0	0	0.00538869	0	0	0	0	0	0
Moraxella catarrhalis	0.00315385	0.00603725	0.00243116	0	0.00204852	0.010719	0	0	0.0035933	0.0040301	0	0.00416673	0.0108573	0	0.0200449	0	0	0.031921	0.00890718	0	0.0120774	0.00789111	0	0.00556332	0	0.00553087	0	0	0	0	0	0
Olsenella uli	0.000704603	0.00725322	0.00147179	0	0.00372044	0	0	0	0.00326301	0	0	0	0	0	0.00910117	0	0.00406695	0.0543503	0	0	0.014623	0	0	0	0	0	0	0	0	0	0	0
Thermoanaerobacter sp	0.000310161	0.00527128	0	0	0.00155381	0.00216812	0	0	0	0	0	0	0	0	0.00760208	0.00664923	0.0220809	0	0	0.00803697	0	0	0	0	0	0	0	0	0	0	0	0
Paraburkholderia caribensis	0.00118973	0.00446041	0	0	0.00434155	0.000744897	0.00919032	0	0	0	0	0	0	0	0.0208947	0	0	0.00103982	0	0	0.00419646	0	0.00976052	0.023966	0.00282313	0	0	0	0	0	0	0
Staphylococcus simiae	0.000307093	0.00457538	0.00171331	0	0	0.000503601	0	0	0	0	0	0.00146821	0	0	0.0105946	0.00617781	0.00157811	0	0	0	0.00567418	0.00370739	0	0.0117619	0.0076345	0	0	0	0	0	0	0
Bacillus aerophilus	0.00270202	0.0021544	0.000788611	0.00333656	0.000996738	0.0010431	0	0	0.00262257	0.00196091	0	0.0202739	0	0.00140194	0	0	0	0.00194146	0	0	0	0	0	0	0.00263554	0	0	0	0	0	0	0
Lactobacillus casei	0.00125878	0.00177806	0.00539419	0.00276636	0	0.00302695	0	0	0.00217438	0	0	0	0	0.00174353	0.00606478	0	0	0.00965804	0	0.0128235	0	0.00955015	0	0	0	0	0	0	0	0	0	0
Eggerthella sp	0.00141881	0.0018639	0.000966798	0	0	0	0.00517333	0.0108856	0	0	0	0	0	0	0	0	0	0	0	0	0	0	0	0.0066371	0	0	0	0	0	0	0	0
Bacillus infantis	0.00213189	0.00342543	0.00154562	0.0122069	0.00937695	0.00245328	0	0	0	0	0	0	0	0	0.00573462	0	0.00341676	0.00304409	0.040772	0.00404179	0	0.00401344	0	0	0.0103309	0.00421953	0	0	0	0	0	0
Filifactor alocis	0.00374482	0.00504454	0.00390981	0	0	0.00620585	0	0	0.0138691	0	0	0	0.0209531	0	0.00967092	0	0.00432154	0.00770037	0	0	0	0	0	0.0107364	0.0130666	0	0	0	0	0	0	0
Methylibium sp	0.00372714	0.00454454	0.00268193	0.0118874	0.00581097	0.00236494	0	0.00862772	0	0.000952674	0.00944517	0.00295491	0	0	0.00710759	0	0.0021174	0.00188645	0	0	0.0114199	0	0.00442689	0.0289324	0.00768259	0	0	0	0	0	0	0
Pandoraea sp	0.00217476	0.0063937	0.00358367	0.00336939	0.00150982	0.00210673	0.00159801	0.00672501	0.00264837	0.00148515	0	0.003071	0	0	0	0.00161524	0.00330087	0.00955773	0.0262594	0.0039047	0.0118685	0.00484665	0	0.012301	0.00399221	0.0122292	0	0	0	0	0	0
Rickettsia parkeri	0	0.00521758	0	0	0	0	0	0	0	0	0	0	0	0	0	0	0	0	0	0	0	0	0	0.015943	0.0194033	0	0	0	0	0	0	0
Caulobacter sp	0.00344016	0.00293175	0.0016539	0.0108851	0.0013936	0.000972282	0.001475	0	0.00305563	0.00753957	0	0.00496056	0.00738619	0.00196013	0	0	0.00304679	0.00542893	0.00605952	0.00360413	0	0	0	0.0037847	0.0036849	0.00940657	0	0	0	0	0	0
Anaerococcus sp	0.00530769	0.00375809	0.00653289	0.00204742	0.00733958	0.00256033	0.00582624	0.0326918	0.00482788	0	0	0.00186611	0	0	0	0	0	0.00357403	0.00797832	0	0	0.00471214	0.0167742	0	0.00727765	0.0148623	0	0	0	0	0	0
Xanthomonas sacchari	0.00308192	0.00422069	0.00134296	0.002841	0.00509218	0.0109542	0.00359309	0	0.00372174	0.00166966	0	0.0077682	0	0	0	0	0	0.0016531	0.00738046	0.00877963	0.00333575	0.00108976	0.00775861	0.0138292	0	0.00229143	0	0	0	0	0	0
Agrobacterium larrymoorei	0.000766843	0.0037368	0.000508609	0.00286919	0	0.00582433	0	0	0	0	0	0	0	0	0	0	0	0	0	0.0331825	0	0	0	0.00698323	0.00339955	0	0	0	0	0	0	0
Microbacterium sp	0.00333738	0.00454221	0.00315542	0.00556266	0.00199409	0.00139123	0.00422116	0.00444103	0.00262338	0.00392303	0.00486181	0.00507004	0	0.00280474	0.00487808	0.00426666	0.00544954	0.00291309	0.00867054	0	0.00587826	0.00640122	0	0.0216621	0.00263636	0.00269196	0	0	0	0	0	0
Lactobacillus acidophilus	0.00168073	0.00409196	0.00151486	0	0	0.00734695	0.0020265	0	0	0	0	0.00389444	0	0.005386	0.00936749	0	0	0.0130528	0	0	0	0	0	0	0	0.0103389	0	0	0	0	0	0
Staphylococcus schweitzeri	0.000836951	0.00317113	0.00379536	0	0	0.00334677	0.00290128	0	0	0	0	0	0	0	0.00670559	0.00293256	0.0104876	0	0	0.0035446	0.010774	0.00527961	0	0	0.00362404	0	0	0	0	0	0	0
Arcobacter cryaerophilus	0.000534389	0.00521847	0.00150478	0.00424442	0	0.000663462	0	0	0	0	0	0	0	0	0.0279156	0	0	0.00185229	0	0	0	0.0366319	0	0.0154956	0	0	0	0	0	0	0	0
Flavobacterium indicum	0.000644951	0.00520868	0	0.00284594	0	0.00489347	0	0	0	0	0	0	0	0	0.00311963	0.0327434	0.00139404	0.00248397	0	0	0	0	0	0	0.00337201	0	0	0	0	0	0	0
Variovorax boronicumulans	0.00306606	0.00412444	0.000846176	0.00477349	0.00588222	0.00130579	0.00169795	0.0071456	0.002345	0.00105202	0.00782262	0.00108769	0.00283421	0	0.00130813	0	0.00701463	0.00677032	0	0.00553188	0.00525449	0.00892625	0.00733283	0.00580903	0.000706981	0.00721893	0	0	0	0	0	0
Micromonospora aurantiaca	0.000872554	0.00499565	0.000859706	0.00121245	0.000543298	0	0	0.00241995	0.000952999	0.00106885	0.00264923	0	0	0.000764161	0.00398715	0.00464987	0.0273194	0	0.00236232	0	0.0202863	0	0.00248336	0	0	0.00293374	0	0	0	0	0	0
Pseudomonas syringae	0.00138694	0.00660019	0.00173455	0.00279573	0	0.00174805	0.00132594	0	0.0016481	0.00308074	0	0.00254814	0	0.00176204	0.00459688	0	0	0.00488029	0.0326829	0.0032399	0.00246195	0.0120644	0.00572624	0.00850556	0.00331251	0.0169119	0	0	0	0	0	0
Brucella microti	0.000147793	0.00762501	0	0	0	0	0	0	0	0.00177351	0	0	0	0	0	0	0	0	0	0	0.0229235	0	0.0615589	0	0.00413528	0	0	0	0	0	0	0
Corynebacterium crudilactis	0.000250049	0.00484002	0.000495502	0	0.00250509	0	0	0	0	0	0	0	0	0	0	0	0.00273841	0	0.0108924	0	0.00246153	0	0.0114505	0	0	0	0	0	0	0	0	0
Rickettsia bellii	0.00030137	0.00383955	0.000992052	0	0	0.00262439	0	0	0	0	0	0	0	0	0	0	0	0	0	0	0.00492827	0	0	0	0.059678	0	0	0	0	0	0	0
Intestinimonas butyriciproducens	0.00435664	0.00520304	0.00223603	0	0.00226092	0.00591523	0.0239299	0	0	0.00555997	0	0.00919753	0	0.00318004	0.00553082	0	0	0.00110096	0	0	0.00222161	0.00435466	0.0103344	0.0276307	0.00298913	0.00610435	0	0	0	0	0	0
Clostridioides difficile	0.00140674	0.00332837	0.000351956	0	0	0.000310357	0.00282497	0.00396283	0	0	0	0	0.00943082	0	0	0	0	0	0	0	0	0.00114239	0.00406666	0.00724857	0.00235248	0.00480419	0	0	0	0	0	0
Pediococcus pentosaceus	0.00139263	0.00220315	0.00082405	0.00464867	0.00833224	0.00290661	0	0	0	0	0	0	0	0	0	0	0	0	0	0	0	0.0106989	0	0.0113143	0	0.0112483	0	0	0	0	0	0
Haemophilus haemolyticus	0.00416034	0.00491427	0.0323063	0.00222253	0	0.00138965	0.00421636	0	0.00698771	0	0	0	0	0.00280155	0	0.0127854	0.0217734	0.0038797	0.0173214	0	0	0.0127879	0	0	0	0.0161334	0	0	0	0	0	0
Lactococcus raffinolactis	0.00505097	0.00723388	0.00136193	0.00768296	0.0103282	0.00120095	0	0.0153345	0.00452915	0.00338648	0.0167874	0	0	0	0.0168436	0	0.0112901	0	0	0	0.0202971	0.0221029	0	0	0.00910313	0.00929513	0	0	0	0	0	0
Lysobacter enzymogenes	0.00811503	0.00535957	0.0012385	0.00558933	0.00187843	0.00240265	0.00132544	0	0.00219663	0.00369548	0.0427448	0.0191038	0.00663721	0.0105682	0.0122537	0	0.00410675	0.00121961	0	0.0113353	0.00246101	0.00241196	0	0.00170046	0.000827812	0.00338109	0	0	0	0	0	0
Streptococcus viridans	0.0404589	0.00560579	0.138262	0.0106553	0.0133689	0.00932721	0.0101071	0.0680546	0.202679	0	0	0	0.0303671	0.00268624	0	0.0245184	0.0083509	0.0148801	0	0	0.0187664	0.00245231	0	0.0155602	0	0.0103129	0	0	0	0	0	0
Mageeibacillus indolicus	0.000907253	0.00614991	0	0	0.00421824	0.000735743	0	0	0	0	0	0	0	0.00593305	0	0	0	0	0	0	0.00414489	0	0	0.0458233	0.00278843	0	0	0	0	0	0	0
Bacillus horikoshii	8.47727e-05	0.00419063	0.000705996	0	0	0.000311276	0	0	0	0	0	0	0	0	0.0043657	0	0.00292628	0.00173807	0.00387991	0	0	0	0	0	0.00117972	0.0337289	0	0	0	0	0	0
Weissella confusa	0.00284289	0.00424776	0.00256384	0.00180791	0	0.0124345	0.00514467	0	0.0042631	0	0.00790063	0	0	0	0.00792708	0	0.0141692	0.00315593	0	0.00838057	0.0095524	0	0	0.00880044	0.0021421	0	0	0	0	0	0	0
Altererythrobacter dongtanensis	0.00381285	0.00318598	0.00100348	0	0.00507324	0.0061941	0.0013424	0.00564929	0.00444948	0.00124759	0.0123691	0.00128989	0	0.00713563	0.00620525	0	0	0	0.0110295	0	0	0	0	0	0.00167681	0.00342436	0	0	0	0	0	0
Pseudoalteromonas translucida	0	0.00262252	0	0	0	0	0	0	0	0	0	0	0	0	0	0	0.00246136	0.00219289	0.0268135	0	0	0	0	0.00305748	0	0.0060793	0	0	0	0	0	0
Cronobacter universalis	0.00117149	0.00397833	0.00105174	0.00889967	0	0.000618286	0.000937974	0	0.000777246	0.000871728	0	0.000901281	0	0	0	0.00379234	0.00193749	0.00431541	0.00770664	0.00229191	0	0.0056896	0.00405075	0.00722022	0.00351492	0.0143562	0	0	0	0	0	0
Myxococcus xanthus	6.84667e-05	0.00462266	0	0	0	0	0	0	0	0.000821601	0	0	0	0	0.00306485	0.000893567	0.00136956	0.0016269	0.0472126	0.00108006	0.000820722	0	0	0	0	0	0	0	0	0	0	0
Alkaliphilus metalliredigens	0.000136589	0.00233618	0	0	0	0	0.00163907	0	0	0	0	0	0	0	0	0	0	0	0	0	0	0	0	0	0	0	0	0	0	0	0	0
Streptococcus sp	0.00233562	0.00192754	0.00396567	0	0.00400982	0.00349695	0	0	0.00527521	0	0	0	0	0.0112798	0.00490454	0	0.0109582	0.00390518	0	0	0.00788018	0.00772312	0	0.0108898	0	0	0	0	0	0	0	0
Cellulomonas gilvus	0.00327579	0.00464757	0.00428188	0.00724654	0.00649432	0	0.00114561	0	0.00284792	0	0.00527794	0.0044032	0	0.00761201	0.0105912	0.00231593	0.011832	0.00210829	0	0.00279928	0.0127628	0.00694912	0	0	0.00715503	0.00876713	0	0	0	0	0	0
Altererythrobacter epoxidivorans	0.00660821	0.00410735	0.00270969	0.00611442	0	0.00334519	0.00434986	0.0488154	0.00240299	0	0	0	0	0.011561	0	0.00879351	0	0	0	0	0.00807664	0.00351808	0	0	0.00181116	0.0110962	0	0	0	0	0	0
Pseudomonas cerasi	0.00140899	0.00398793	0.00102555	0.00650858	0.00129621	0	0	0	0.00170527	0.00191256	0	0.00263653	0	0.00182315	0	0	0.00354235	0.00441837	0.0112722	0.00335228	0.00636837	0.0133151	0	0.00704046	0.000856852	0.0122489	0	0	0	0	0	0
Lactobacillus pentosus	0.0146413	0.00269939	0.128244	0.00241958	0.00325263	0.00226929	0	0.0338049	0.00570544	0	0	0	0	0	0	0	0.00237038	0	0	0	0	0	0	0	0	0	0	0	0	0	0	0
Mycobacterium neoaurum	0.00323903	0.00081813	0.0019497	0.00392812	0.00422445	0.00221048	0.00372601	0.00940824	0.00370505	0.00415543	0	0.00358025	0	0.00198059	0.00172235	0.00150647	0.000769649	0.00205711	0	0	0.00276732	0.00180811	0	0	0.000930845	0.00570287	0	0	0	0	0	0
Cronobacter malonaticus	0.00274017	0.00184563	0	0.0049586	0.00266633	0.000930119	0	0	0.00779501	0.00174851	0.00866772	0.00361558	0	0.00250017	0.00217418	0	0.00194311	0.000865585	0	0.00459712	0.00349329	0.00912976	0	0.00482744	0	0	0	0	0	0	0	0
Megamonas hypermegale	0.017578	0.00112627	0.00744719	0	0	0.00477598	0.128606	0.0686055	0.00150097	0	0	0	0	0	0	0	0	0	0	0	0	0	0	0	0	0	0	0	0	0	0	0
Herbaspirillum seropedicae	0.00396764	0.00157693	0.0019184	0	0.00484939	0.00169166	0.00513267	0	0.00121519	0.00681453	0.0168905	0.00422733	0	0.00487199	0	0.00148229	0.0136313	0.00742163	0.00301224	0	0.0027229	0.00266863	0.00316658	0	0	0.00374087	0	0	0	0	0	0
Vibrio sp	0.00791935	0.0036778	0.0120886	0.00444749	0	0.00354643	0	0	0.00932204	0.0104552	0.0388714	0.00135121	0	0.0149497	0.00325013	0	0.00239914	0	0	0.00343606	0.00261101	0	0.0242917	0.0144328	0	0	0	0	0	0	0	0
Azoarcus olearius	0.000637162	0.00317662	0	0.00382688	0	0	0	0.00381906	0	0	0	0	0	0	0.00629235	0	0.000937266	0.00250511	0.00372811	0	0	0.00220189	0.00783826	0	0	0.00231495	0	0	0	0	0	0
Marinobacter salarius	0.000302145	0.00385097	0	0	0	0	0	0	0.00362575	0	0	0	0	0	0	0	0.00632668	0	0.00719008	0	0.0519954	0	0	0	0.00109311	0	0	0	0	0	0	0
Burkholderia latens	0.00039332	0.00543404	0	0	0	0	0.00242513	0	0	0	0	0	0	0.00229472	0	0	0	0	0.0234696	0	0	0.00147104	0.0388711	0	0	0	0	0	0	0	0	0
Pseudomonas cichorii	0.000992136	0.00516407	0.00176576	0.000711506	0	0.00111218	0.00269959	0	0.002237	0	0	0	0.0033796	0	0.00779929	0.00545738	0.00278815	0.00310505	0.00277257	0.00659637	0.00626561	0.00736887	0	0.00346343	0.00590118	0.00860806	0	0	0	0	0	0
Staphylococcus stepanovicii	0.000103179	0.00423382	0.00123815	0	0	0	0	0	0	0	0	0	0	0	0	0	0	0	0	0.0202359	0	0	0	0.0212498	0	0	0	0	0	0	0	0
Azospirillum sp	0.00363716	0.00242468	0	0	0.0112936	0.00196983	0	0	0.00131851	0	0.0275351	0.00152892	0	0	0.00690681	0	0	0.00292824	0	0	0	0	0.00687165	0	0	0	0	0	0	0	0	0
Bordetella hinzii	0.00632479	0.00386005	0.00276611	0.0138705	0.00543842	0.0130089	0.0032892	0.0276843	0.00136279	0.00152845	0.00378841	0.00316053	0	0	0.00380109	0.00498699	0.00679421	0.00453986	0.0101344	0.00200927	0.00916088	0.00997589	0.0142048	0.00210993	0.00821719	0	0	0	0	0	0	0
Chelatococcus sp	0.00284171	0.0039763	0.00137457	0	0.00086867	0.00454538	0	0.00773843	0.0022856	0.00170896	0	0.00176689	0.0138121	0	0.00424999	0	0.0037983	0.00338401	0	0	0	0.00334621	0	0.00471823	0	0	0	0	0	0	0	0
Prevotella denticola	0.0033085	0.00317929	0.00205608	0.00144986	0.00389807	0.00317286	0	0.00578758	0.0193732	0	0	0.00396438	0	0	0	0.00556033	0.00710187	0.00379635	0.0112995	0	0.00510705	0.00500526	0.0118784	0.00705753	0	0	0	0	0	0	0	0
Herbinix sp	0.000854793	0.00435959	0.00115736	0	0.00292561	0.00102057	0.00309651	0	0	0	0	0	0	0.00205747	0	0.00312989	0.00159905	0	0	0	0.0201232	0.0150263	0	0.00794531	0	0	0	0	0	0	0	0
Cellulomonas fimi	0.00213391	0.00398587	0.000707856	0.00998298	0	0.00156048	0.0028408	0.00797006	0.00078467	0.00176011	0	0	0	0	0	0.00382856	0.00684598	0.0069706	0	0.00231381	0.0123076	0.00114879	0	0.00485946	0.00473132	0.00483111	0	0	0	0	0	0
Comamonas serinivorans	0.00280017	0.00393606	0.00367236	0.0103583	0.00168784	0.00323831	0.00803895	0.00375898	0	0.00166027	0	0	0	0.00118699	0.00206445	0.00361138	0	0	0.0146778	0.0152779	0	0.00541811	0	0	0.00557866	0	0	0	0	0	0	0
Kosakonia cowanii	0.310486	0.00244261	0.000974809	0.00274957	0.000821385	0.00229225	0.000869366	0.00731721	0.0165691	0.00807966	0.0720944	3.40492	0.187197	0.0219506	0	0.00527243	0.00269366	0.000799952	0	0	0.00322841	0	0	0	0	0	0	0	0	0	0	0
Burkholderia sp	0.00327236	0.00313078	0.00100217	0.00638156	0.00595357	0.00211811	0	0	0.00212878	0.00238756	0	0	0.0192966	0	0.00593759	0.00519337	0.00265327	0.00118194	0.0175952	0	0.0138602	0.0135137	0	0	0.00320897	0	0	0	0	0	0	0
Lysobacter capsici	0.0051196	0.00291167	0	0.000666326	0	0.00354131	0.00126408	0	0.00157121	0.000587403	0	0.0498	0.003165	0.000839918	0	0.00127771	0.00195833	0.00232631	0	0	0.00117355	0	0	0	0	0	0	0	0	0	0	0
Mitsuaria sp	0.00271223	0.00136326	0.000778016	0.010241	0.00458895	0.000914746	0.00138772	0	0.00287481	0.00257942	0.00319667	0.000666717	0.00347455	0.00184413	0.00160369	0	0	0	0	0	0.00901831	0	0.00299652	0.00178037	0.00173342	0.00884992	0	0	0	0	0	0
Burkholderia stabilis	0.00765574	0.00254735	0.00323938	0.00117472	0.00813891	0.00511369	0.00573427	0	0.0039633	0.0185985	0.0169015	0.0131861	0.0111597	0.00465873	0	0	0	0	0	0	0.0276469	0.00464822	0	0.00285912	0	0	0	0	0	0	0	0
Kosakonia radicincitans	0.000547401	0.00384094	0.00185838	0	0	0	0	0	0	0.00198039	0	0.00273004	0	0	0.00985006	0.00287182	0	0.00196075	0.00583599	0	0	0.00430855	0.01227	0	0	0.0199311	0	0	0	0	0	0
Defluviimonas alba	0.00460326	0.00414687	0.00286808	0.00179773	0.00322223	0.0199517	0	0	0.00141303	0.00475439	0.0117842	0.00491557	0	0.00453214	0	0.00172361	0.00176117	0.00549177	0	0.00833336	0	0	0.0110464	0.00437543	0.00106502	0.00869983	0	0	0	0	0	0
Erythrobacter seohaensis	0.00402356	0.00484912	0.00102626	0.0130262	0.00518844	0.00361986	0.00137288	0	0.00113763	0.0063796	0	0.00923423	0	0.00729767	0	0.00555073	0.00850752	0.00378979	0	0.0033546	0.0101964	0.00333107	0.00592896	0.010568	0.00514467	0.0175106	0	0	0	0	0	0
Geobacillus thermocatenulatus	0.00191181	0.0065619	0.00322795	0.00341431	0.00203993	0.00462545	0	0	0.00268368	0.00200661	0	0.00207463	0	0.00286921	0.047407	0	0.00780473	0.000993351	0	0	0.00801783	0	0.0139865	0	0.00539392	0	0	0	0	0	0	0
Actinomyces meyeri	0.00664859	0.00542636	0.0103166	0	0.0167649	0.00389883	0	0.0414856	0.00163374	0	0	0.00568336	0	0	0	0	0.00814504	0.00181416	0	0	0.0219645	0.00239186	0	0	0.0123137	0	0	0	0	0	0	0
Lactobacillus sakei	0.000909423	0.00509807	0.000775986	0	0	0	0.0041523	0	0	0	0	0.00598479	0	0	0	0	0.00214426	0.00382076	0.0170582	0.010146	0	0	0	0.031963	0	0.0105922	0	0	0	0	0	0
Bifidobacterium adolescentis	0.00847827	0.00351703	0.0021678	0.00611455	0.0109597	0.00127439	0.0289997	0.0244082	0.0144183	0	0	0.00371537	0.00968121	0	0	0	0.00399348	0	0	0	0	0.00469087	0	0	0	0	0	0	0	0	0	0
Bacteroides heparinolyticus	0.00238041	0.000841419	0.000418396	0.00472054	0	0.00368944	0.00783591	0	0	0	0	0	0	0.0119007	0	0	0.00231228	0	0.00919742	0	0	0	0	0	0	0	0	0	0	0	0	0
Corynebacterium phocae	0.000409946	0.00277773	0.00217294	0	0.00274641	0	0	0	0	0	0	0	0	0	0	0	0	0.010699	0	0	0	0	0	0.0335639	0.010893	0	0	0	0	0	0	0
Thalassospira xiamenensis	9.69801e-05	0.00233615	0	0	0	0.00116376	0	0	0	0	0	0	0	0	0	0	0.000911703	0	0	0	0	0	0	0	0	0	0	0	0	0	0	0
Soehngenia sp	0	0.00136401	0	0	0	0	0	0	0	0	0	0	0	0	0	0.00693246	0	0.00315546	0	0.00418966	0	0	0	0.00879912	0	0.0087478	0	0	0	0	0	0
Rhodococcus pyridinivorans	0.00333723	0.00218147	0.00288876	0.0146666	0.00876277	0.0015284	0.00154577	0.00650517	0.00192134	0	0	0.00222796	0	0	0	0	0	0.00426706	0.00635025	0.00566559	0.00143507	0.00281293	0	0	0	0	0	0	0	0	0	0
Olsenella sp	0.00358548	0.00197955	0.00657823	0.00265067	0	0.00165735	0.00377144	0.010581	0.00208345	0	0	0.0157036	0	0	0.00581116	0	0.00389516	0.00462708	0	0	0.00466843	0.00152513	0	0.0064514	0	0	0	0	0	0	0	0
Brachybacterium sp	0.00758012	0.0028111	0.00688607	0.00776921	0.00348137	0.00273248	0.0128966	0.0271367	0.00686999	0.00428062	0	0.00177029	0	0.0171382	0.00425817	0.00372445	0.00190281	0.000847631	0	0.00225089	0.0136833	0	0.00795648	0.00236366	0.00115066	0.00234987	0	0	0	0	0	0
Parvibaculum lavamentivorans	0.0108632	0.00406319	0.00308573	0.0206712	0.0165754	0.0207477	0.0175437	0.0130288	0.0145375	0.00383638	0.00950885	0.00396644	0	0.00685697	0.00954068	0	0.00959252	0.00854625	0	0.00504324	0.00383228	0.0037559	0.00891347	0.00264795	0.00515626	0	0	0	0	0	0	0
Burkholderia pseudomultivorans	0.00257343	0.00302969	0.000622681	0.000878174	0.00157403	0.000549084	0.00166598	0	0.00276101	0.00578749	0.012426	0.00129582	0	0.00332087	0	0	0.000860317	0	0.00342204	0	0.00500796	0.0032721	0	0	0.0031215	0	0	0	0	0	0	0
Micromonospora tulbaghiae	0.000671253	0.0031787	0.000417787	0	0.00158414	0.00128942	0	0.00235202	0.000926247	0	0	0	0	0.00148542	0	0.00225967	0.0357881	0.00257134	0.00229601	0	0.0155659	0	0	0	0.000698123	0.00142569	0	0	0	0	0	0
Meiothermus ruber	0.00168558	0.00567184	0.00097498	0.00275005	0	0.000859743	0.00521711	0	0.00432313	0.00484864	0	0.00125325	0	0	0.00602903	0.00527335	0.00538826	0.00240028	0.0321489	0	0.00968691	0	0.0112654	0	0	0.00332711	0	0	0	0	0	0
Altererythrobacter marensis	0.00153022	0.00506244	0.000523384	0.00590507	0.00264605	0.00184609	0.00280062	0	0.00464144	0	0	0	0	0	0	0.00283081	0.0028925	0.00515401	0	0	0	0.00339762	0.0120948	0	0.00174915	0.0178604	0	0	0	0	0	0
Geobacillus genomosp	0.000161882	0.00437762	0	0	0	0	0	0	0.00194258	0	0	0	0	0	0.0270912	0.0189565	0.00726357	0	0	0	0	0.00284401	0	0	0.00292829	0	0	0	0	0	0	0
Oceanobacillus iheyensis	0.00104927	0.00417634	0.00249547	0.00234626	0	0.00220052	0.00111277	0	0	0	0	0	0	0.00443626	0.00514379	0.00449906	0.00229855	0.0153588	0	0.00543805	0	0.00269995	0	0.0057105	0	0	0	0	0	0	0	0
Alphaproteobacteria bacterium	0.011328	0.00336899	0.00277276	0.0625673	0.00963748	0.0177265	0.0064912	0.00780494	0.0107578	0.00344729	0	0.00980142	0	0.00492921	0	0	0.000957735	0.0119458	0.0152381	0.00226587	0.0034436	0.00112499	0	0	0	0.00473102	0	0	0	0	0	0
Flavonifractor plautii	0.0876585	0.0042154	0.0166085	0.0234231	0.0299882	0.0690429	0.361835	0.0979535	0.0368216	0.0629297	0.0779886	0.195189	0.068874	0.0112478	0.00978121	0.00641642	0.00109271	0	0	0.00517038	0	0.0179694	0.00913819	0	0.0118941	0	0	0	0	0	0	0
Corynebacterium sp	0.00121847	0.00371601	0.00121917	0	0.0123274	0.00107507	0	0	0	0	0	0	0	0	0.00376952	0	0	0	0	0	0.00302827	0	0	0.0209241	0	0	0	0	0	0	0	0
Streptococcus parauberis	0.00214295	0.00131381	0.00281727	0.0158929	0	0	0	0	0	0.00700525	0	0	0	0	0	0.00380943	0	0	0	0	0	0	0	0	0	0	0	0	0	0	0	0
Ensifer adhaerens	0.00246655	0.00206703	0.00148358	0.00104615	0	0.00817642	0	0	0.00493371	0.0101447	0	0.00381403	0	0	0	0	0.00409952	0.00456547	0	0.00969889	0	0.00120386	0	0.0076386	0.018593	0	0	0	0	0	0	0
Candidatus Hamiltonella	0.000387078	0.00348297	0	0	0	0	0.00464494	0	0	0	0	0	0	0	0	0	0	0	0	0	0.0258736	0	0	0.0119184	0	0	0	0	0	0	0	0
Chryseobacterium glaciei	0.00217243	0.0017817	0.000623489	0	0.00157608	0.0222667	0	0	0	0	0	0.00160289	0	0	0	0	0.000861433	0	0	0	0	0.00202374	0	0	0.0020837	0	0	0	0	0	0	0
Leptothrix cholodnii	0.00529706	0.00168111	0	0.0190858	0.00544238	0.00189851	0.0016458	0.0103892	0.00136378	0.00229434	0.00758233	0.00948849	0	0.00437419	0	0.00998124	0.000849895	0.00302878	0	0	0.00305585	0.0069882	0	0.00633441	0.00513948	0	0	0	0	0	0	0
Caulobacter henricii	0.00276497	0.00366662	0.00234456	0.00551094	0.00197556	0.00103373	0	0	0.00866329	0	0.00963321	0.00401832	0	0	0.00241637	0.004227	0.0043191	0.00769602	0	0.0051092	0.0038824	0.00634171	0	0.00268259	0.00261185	0.0133347	0	0	0	0	0	0
Ottowia sp	0.00390089	0.00424913	0.00103219	0.00291141	0.0052184	0.00364076	0	0.0174328	0.011442	0.00513315	0	0	0	0	0	0	0	0.0088939	0	0	0.015383	0	0.00596319	0	0.0120735	0.00704467	0	0	0	0	0	0
Megasphaera hexanoica	0.00173276	0.00336617	0.00314814	0	0	0.0037014	0.00561522	0	0.00697953	0	0	0.00134889	0	0	0	0.00567575	0.00144986	0.00516688	0	0	0	0.00510916	0	0	0.0140281	0	0	0	0	0	0	0
Azotobacter vinelandii	0.000701867	0.00455528	0.00140689	0	0.000711277	0.0012406	0	0	0	0	0	0.00506363	0	0	0	0.00608753	0.00388761	0.0083126	0.00309271	0.00919755	0.0181716	0.00182661	0.00650234	0.00193167	0.0150459	0.00384081	0	0	0	0	0	0
Glutamicibacter halophytocola	0.00161826	0.00410582	0.000386006	0.00653267	0.000975759	0	0.00206552	0	0	0	0	0.00396943	0	0.00548971	0.00477393	0	0	0	0	0	0	0	0	0.0105998	0	0.00526898	0	0	0	0	0	0
Sanguibacter keddieii	0.00120999	0.00241939	0	0	0	0.00125218	0	0	0.00314822	0.00794457	0	0.000912656	0	0.0012622	0.00439051	0	0.000980971	0.00174795	0	0	0	0.0115228	0.0164075	0	0.00237285	0	0	0	0	0	0	0
Staphylococcus condimenti	0.00204454	0.00340203	0	0	0	0.00500628	0	0.00639233	0	0	0	0.0131359	0	0	0	0	0	0	0	0	0	0.0442261	0	0	0	0	0	0	0	0	0	0
Streptococcus pyogenes	0.00412334	0.00280454	0	0	0	0	0	0	0	0	0	0	0.0436837	0.00579634	0	0	0	0.00401351	0	0	0	0	0	0	0.0190693	0	0	0	0	0	0	0
Phenylobacterium sp	0.00067335	0.00361833	0	0	0	0	0.00571312	0	0.00236707	0	0	0	0	0	0	0	0.00147514	0.00262848	0.0234703	0.00348997	0	0.0155947	0.00616821	0	0	0.0109303	0	0	0	0	0	0
Rickettsia philipii	0	0.00416251	0	0	0	0	0	0	0	0	0	0	0	0	0	0	0	0.00288674	0	0	0.00582509	0	0	0	0.0274314	0	0	0	0	0	0	0
Parachlamydia acanthamoebae	0.00167121	0.00331161	0	0	0	0	0	0	0.00435841	0	0	0.00252697	0.0131691	0	0	0.00531639	0	0.0217788	0	0	0.00488299	0	0.0113573	0	0	0	0	0	0	0	0	0
Sagittula sp	0.000623048	0.00331944	0.000326545	0	0	0.00547104	0	0	0	0	0	0.00167899	0	0	0	0	0.00360933	0.00160783	0	0	0.00648878	0	0.0113192	0.00448349	0.00436527	0.00445734	0	0	0	0	0	0
Staphylococcus muscae	0.000543842	0.0035607	0.00216214	0	0.00182184	0.00254212	0	0	0	0	0	0	0	0	0	0	0	0	0	0	0	0.0491255	0	0	0	0	0	0	0	0	0	0
Halomonas huangheensis	0.000639126	0.0036388	0.00380868	0.00358095	0	0.000279877	0	0	0	0	0	0	0	0	0	0	0	0.000781374	0.0279082	0	0	0.00103019	0	0	0.00848576	0	0	0	0	0	0	0
Peptoniphilus ivorii	0.000279534	0.00401331	0	0	0	0.00335441	0	0	0	0	0	0	0	0	0	0	0	0.00468251	0	0	0.00472436	0	0	0.0391721	0.0095348	0	0	0	0	0	0	0
Ramlibacter tataouinensis	0.0059105	0.00476204	0.00408083	0.0104641	0.00468893	0.00130855	0.0029777	0.0125312	0.000822485	0.0027674	0.00914569	0.00762991	0	0.0145092	0.00229408	0.00601961	0.00717591	0.0109598	0.0040776	0	0.00737184	0.0108374	0	0	0.007439	0	0	0	0	0	0	0
Caulobacter mirabilis	0.00285694	0.005471	0.00098966	0.00279146	0	0.000290896	0.00176522	0	0.00658233	0.00164055	0	0.00254425	0.0176789	0	0.00407987	0.0035685	0	0.00730925	0.0217553	0	0.0016388	0.00749529	0	0.0181175	0.00440993	0.00675442	0	0	0	0	0	0
Cellulomonas sp	0.00402856	0.00443421	0.00115874	0.00217891	0	0	0.00516701	0.0217446	0.00256896	0	0	0	0.0155245	0	0	0	0.00747111	0.00190178	0	0.00252509	0	0.00125369	0.00892574	0.0026516	0.00129084	0.00527226	0	0	0	0	0	0
Phyllobacterium sp	0.00286358	0.00324837	0	0	0.0019323	0.000674062	0	0.0172137	0	0	0.0094223	0	0.00512068	0	0.0141808	0.00620167	0.00316841	0.00094094	0	0.00999467	0.0018987	0.00248114	0	0.0052477	0.00255466	0	0	0	0	0	0	0
Tolumonas auensis	0.00755032	0.00263223	0.00826482	0.00490778	0.00769708	0.0253161	0.00232763	0	0.00771511	0	0.026809	0.00447315	0	0.00309318	0.00537974	0	0.00120199	0	0	0.0056875	0	0.00423571	0	0	0	0	0	0	0	0	0	0
Clostridium sticklandii	0	0.00175058	0	0	0	0	0	0	0	0	0	0	0	0	0	0	0	0.00273793	0	0	0	0	0	0	0	0.0227709	0	0	0	0	0	0
Prevotella fusca	0.00435083	0.00318117	0.00270514	0	0.00798776	0.0116735	0.00563625	0	0.0106678	0	0	0.0135394	0	0	0.0246474	0	0.00456445	0.0040666	0	0	0	0.0175608	0	0	0	0	0	0	0	0	0	0
Halothiobacillus neapolitanus	0.00109706	0.00265377	0	0	0	0	0	0.0131647	0	0	0	0	0	0	0	0	0	0	0.0128512	0	0	0	0	0	0	0	0	0	0	0	0	0
Sphingobium herbicidovorans	0.0408074	0.00331477	0.0393031	0.218801	0.0379105	0.00866442	0.00553448	0.0291138	0.00229306	0.0038577	0.0956168	0.00531798	0.0138572	0.029419	0	0	0	0.00254629	0.0397887	0	0.0051381	0	0	0	0.00864152	0.0105885	0	0	0	0	0	0
Rhodobacter sphaeroides	0.000870209	0.00334335	0.000938538	0.00132363	0	0.00289663	0	0.00528371	0	0	0	0	0	0	0	0	0	0	0.0103157	0	0	0	0	0.00322155	0	0	0	0	0	0	0	0
Aerococcaceae bacterium	0.0020975	0.00358663	0.00293524	0.00496752	0	0	0.00471193	0	0.00260301	0	0	0	0.0078651	0.00208722	0	0	0	0	0	0	0	0	0	0.0725418	0	0	0	0	0	0	0	0
Lactobacillus apis	0	0.00527783	0	0	0	0	0	0	0	0	0	0	0	0	0.0166431	0.00970468	0	0.0154605	0	0	0	0	0	0.0123178	0	0	0	0	0	0	0	0
Pluralibacter gergoviae	0.00168198	0.00415201	0.0019254	0.000775834	0.0006953	0.00315312	0	0.00619399	0.00182944	0.00136788	0	0.00424276	0	0	0	0	0.00988075	0.00203147	0	0.00719276	0.00273284	0.00535674	0.0127126	0.00377656	0.00183849	0	0	0	0	0	0	0
Filimonas lacunae	0.000514336	0.00290893	0.00115938	0	0.00244227	0	0	0	0.00257039	0	0	0	0	0	0.00955909	0.0052256	0	0	0.00637155	0	0	0.00313596	0	0	0	0	0	0	0	0	0	0
Lactobacillus agilis	0.00577448	0.00338149	0.00759405	0.0175254	0	0.00669648	0	0.0155463	0.0153057	0.00171662	0	0	0	0.00490914	0	0	0.00572301	0.00339919	0.0151761	0	0.0137183	0	0	0	0	0.018847	0	0	0	0	0	0
Mycobacterium fortuitum	0.00544017	0.00393084	0.00700113	0.0122571	0.0109848	0.012773	0.000645914	0.00271824	0.00214093	0.00180089	0	0.00248258	0.00646892	0.00600846	0.00149287	0	0	0.00297171	0.0079605	0.00473482	0	0.0109704	0.00278946	0	0.00161364	0.00494303	0	0	0	0	0	0
Endosymbiont of	0.000389505	0.00366822	0.00467406	0	0	0	0	0	0	0	0	0	0	0	0	0.0505609	0	0	0	0	0	0	0	0	0	0	0	0	0	0	0	0
Phytobacter ursingii	0.00269876	0.00354062	0.000819285	0.00770298	0.00276135	0.0043347	0.00219199	0.00614979	0	0	0	0.00842498	0	0	0	0	0.00603708	0	0.00300167	0.0107122	0.00271334	0.00177284	0	0.00374961	0.00456343	0.00186387	0	0	0	0	0	0
Novosphingobium sp	0.00676536	0.00252025	0.00579056	0.0130664	0.0136617	0.0068082	0.00619705	0	0.00427929	0.0163182	0.00475838	0.00893193	0	0.00137254	0	0.00208795	0.00426689	0.00665262	0	0	0	0	0	0	0.00516055	0.0079041	0	0	0	0	0	0
Ezakiella sp	0.00323328	0.0025193	0.00693532	0.00244524	0	0.0015289	0.00927771	0	0.00768792	0.00646684	0	0.00445738	0	0	0	0	0.00479103	0	0	0	0	0	0	0.0238056	0.00579447	0	0	0	0	0	0	0
Streptococcus pluranimalium	0.00148112	0.00274359	0.00470603	0	0	0	0	0	0	0	0.0082868	0	0	0.00478059	0	0	0	0	0	0	0	0	0	0	0.0314552	0	0	0	0	0	0	0
Paeniclostridium sordellii	0	0.00359354	0	0	0	0	0	0	0	0	0	0	0	0	0	0	0	0	0	0	0.0105637	0	0.0442261	0	0	0	0	0	0	0	0	0
Burkholderia metallica	0.00541012	0.00515592	0.00396828	0.00712464	0.00364606	0.00127189	0.00249747	0	0.00526728	0.00971079	0	0.0134211	0.0113762	0.00663775	0.00525069	0	0.00375256	0	0.0368604	0.00277553	0.00843634	0.00330363	0	0	0.00567547	0.00289759	0	0	0	0	0	0
Vagococcus penaei	0.00165157	0.00340142	0.00127677	0	0	0	0	0	0	0	0	0.00492356	0	0.0136185	0	0	0	0	0	0	0.00634269	0.00207209	0	0	0.00426699	0	0	0	0	0	0	0
Corynebacterium renale	0.00120607	0.00154952	0.00387988	0	0	0.00228087	0	0	0	0	0	0.00831211	0	0	0	0.00699501	0	0.0175116	0	0	0	0	0	0	0	0	0	0	0	0	0	0
Ralstonia solanacearum	0.00224091	0.00203548	0	0.00114602	0.00308118	0.00107483	0	0	0	0.00303084	0.0150245	0.00208906	0	0.00144458	0.00502492	0	0	0.00200052	0	0.00796856	0.0040368	0.00395634	0	0	0.00135786	0	0	0	0	0	0	0
Arthrobacter crystallopoietes	0.00138177	0.00141238	0.00665876	0.00268312	0	0.00307567	0	0	0.00140597	0	0	0.00163034	0	0.00112738	0	0	0.00175237	0.00312248	0	0.00207294	0.00157519	0.0010292	0	0	0	0	0	0	0	0	0	0
Nitrosomonas europaea	0.00216063	0.00181192	0.00214784	0	0.00678671	0.000946987	0.00861979	0.00604586	0	0	0	0.00138043	0	0	0	0	0	0.00264385	0.0118037	0	0.00533496	0.00174288	0.0124085	0	0	0	0	0	0	0	0	0
Xanthomonas axonopodis	0.00129301	0.00229933	0	0.0016529	0	0.00313387	0.00316105	0.00329905	0	0.00218569	0	0	0	0.00208352	0	0.00158476	0.00323858	0.000721336	0	0.00383102	0.00291113	0.00289922	0	0	0	0.00606387	0	0	0	0	0	0
Marinobacter sp	0	0.00345057	0	0	0	0	0	0	0	0	0	0	0	0	0	0.00443288	0.00226474	0	0	0.0160742	0.016286	0	0	0.022506	0	0	0	0	0	0	0	0
Neisseria weaveri	0.000695003	0.0032679	0	0	0	0.00121682	0.00369198	0	0	0.00343123	0	0	0	0	0	0	0	0.0016986	0.0151671	0	0	0	0	0	0	0	0	0	0	0	0	0
Obesumbacterium proteus	0.00458613	0.00307605	0.00482056	0.0110475	0.00837758	0.00398512	0.00403043	0	0.00200388	0.00299662	0.0148548	0.000774553	0	0.00214241	0.00745228	0.00488866	0.00999037	0.00445035	0	0	0.00598684	0.00977919	0	0.0103417	0.00201379	0.00205627	0	0	0	0	0	0
Bacillus thuringiensis	0.00278153	0.00482971	0.00352194	0.0113532	0.00190776	0.00820785	0.00403841	0	0.00111547	0	0	0.00323369	0	0	0.00155563	0.00408194	0.0111224	0.00247731	0	0.00328924	0.0124972	0.00408272	0.00872018	0.00345404	0.00252222	0.00515084	0	0	0	0	0	0
Paracoccus aminophilus	0.00348618	0.0040422	0.00167134	0.00235712	0.00211244	0.00810591	0	0	0.00277907	0.0103896	0	0.00322256	0.0111961	0	0	0	0	0.00617195	0	0	0.00622712	0.00271245	0	0.0229477	0	0	0	0	0	0	0	0
Hafnia paralvei	0.000656539	0.00184344	0	0	0	0.000589984	0.00358015	0	0.00370834	0	0	0	0	0	0	0.00180937	0	0	0	0.004374	0	0	0	0	0	0	0	0	0	0	0	0
Hyphomicrobium sp	0.000301411	0.00025764	0	0	0.000802302	0	0	0	0.00281463	0	0	0	0	0	0	0	0	0	0	0	0	0	0	0	0	0	0	0	0	0	0	0
Candidatus Nitrospira	0.0012614	0.00225911	0.00174884	0	0.00176831	0	0.00374322	0.00787639	0	0	0	0	0	0	0.00432576	0	0.0125645	0.00602759	0	0.0114331	0.00695025	0.00227057	0	0.00480234	0.00584464	0	0	0	0	0	0	0
Flavisolibacter sp	0.00224289	0.0036548	0.00219999	0.00177295	0.00317783	0.000831412	0.00168173	0	0.006271	0	0.00774787	0.00323188	0	0	0	0.00339972	0.00434225	0.0100584	0	0	0.00624513	0.00306033	0	0	0.00210068	0.00428997	0	0	0	0	0	0
Nocardiopsis alba	0.00122083	0.00243371	0.00232376	0.00218481	0	0.000910712	0	0.00581426	0.000572427	0.00192603	0	0	0	0.000918001	0	0.00139649	0	0.00317822	0	0.0101277	0.00769589	0.00251417	0	0	0	0	0	0	0	0	0	0
Cronobacter muytjensii	0.000736177	0.0028926	0.000345999	0.00683153	0	0	0	0	0.000767091	0	0	0.000889505	0	0	0	0.00561419	0.000956087	0.00170361	0.00380298	0.00452394	0.00171884	0.00449221	0.00399783	0.00237529	0.00115633	0.0141686	0	0	0	0	0	0
Neisseria gonorrhoeae	0.00196293	0.00339501	0.00350519	0.00790944	0	0.000618179	0.00375124	0	0.00777111	0	0	0	0	0	0.00433504	0	0.0038743	0.00690345	0.00770531	0.00458303	0	0	0	0	0	0.00956914	0	0	0	0	0	0
Riemerella anatipestifer	0.00391628	0.00367779	0	0.00393615	0	0.0375318	0.00373362	0	0	0	0	0.00179378	0	0	0	0	0	0	0	0	0	0	0.0322482	0	0	0.0190484	0	0	0	0	0	0
Mycobacterium immunogenum	0.00601441	0.0032937	0.00511871	0.00835882	0.0136203	0.00712692	0.00576636	0.00303336	0.00776467	0.00200966	0.0166038	0.00277039	0	0	0	0	0.00148888	0.00265297	0	0	0.00401503	0.00787001	0.00622568	0.00369896	0.00180071	0	0	0	0	0	0	0
Achromobacter sp	0.00277163	0.00240269	0.000242118	0.00478046	0.00122407	0.000854003	0.000647785	0	0.00375748	0.0114386	0	0.00124489	0.00648765	0.00258251	0.00748597	0.00261907	0.00133807	0.00119213	0	0.00158284	0.00240556	0.00157174	0.00839261	0.00332429	0	0	0	0	0	0	0	0
Corynebacterium aquilae	0.00160317	0.00174317	0.00103196	0.00873229	0	0.000909986	0	0	0.00343183	0.005132	0	0	0	0	0	0	0	0	0	0	0	0	0.0119237	0	0	0	0	0	0	0	0	0
Halomonas elongata	0.00231985	0.00218493	0.00111525	0	0.00657803	0.00295029	0.000994613	0	0.00082418	0.000924367	0.00916453	0	0	0.00528694	0.0022988	0	0.00308172	0.000915198	0.016344	0	0.00554027	0.00120663	0.00859071	0	0	0.00253718	0	0	0	0	0	0
Oblitimonas alkaliphila	0.00231249	0.00242245	0	0.00341542	0	0	0	0	0	0	0	0	0.0243345	0	0	0	0	0.00745254	0	0	0.00601532	0	0	0.00415635	0	0	0	0	0	0	0	0
Photobacterium gaetbulicola	9.20234e-05	0.000734342	0	0.00110428	0	0	0	0	0	0	0	0	0	0	0	0	0	0	0	0	0	0	0	0	0	0	0	0	0	0	0	0
Thermoanaerobacter brockii	0	0.00199543	0	0	0	0	0	0	0	0	0	0	0	0	0	0	0.0320299	0	0	0.00841981	0	0	0.00744064	0	0	0	0	0	0	0	0	0
Mycobacterium intracellulare	0.000256557	0.00278069	0.00110798	0	0	0.000488511	0.00148219	0	0	0	0	0	0	0	0	0	0	0.00205195	0.0121781	0	0	0.00181443	0	0.00188436	0.000917338	0	0	0	0	0	0	0
Blastomonas fulva	0.0108685	0.00248287	0.00417606	0.00749578	0.0307094	0.0066954	0.0101573	0.0128237	0.0075751	0.00849593	0.0233978	0.00975995	0.00508634	0.00404939	0	0.00410672	0.0020981	0.0140194	0.00417275	0	0.00377193	0.00616125	0	0.00260625	0.00380629	0	0	0	0	0	0	0
Xanthomonas euvesicatoria	0.00254727	0.00437004	0.00178375	0.0016771	0.00375752	0.00445662	0.00636323	0	0.00197732	0	0	0.00152858	0.00796608	0.00105701	0	0.00160796	0	0.0102465	0.00326763	0.0038871	0.0177225	0	0	0.00612276	0.000993552	0.0202902	0	0	0	0	0	0
Tannerella forsythia	0.0106562	0.0043064	0.00443392	0.0100051	0.012329	0.00547379	0.0521969	0.00499234	0.00786411	0.00992258	0.0109307	0.00341966	0	0.00630583	0	0.00959264	0.00490084	0.00436629	0	0.017392	0	0	0	0	0.00296363	0	0	0	0	0	0	0
Salegentibacter sp	0.000708466	0.00300856	0.000738999	0.0052111	0	0.000651654	0	0	0	0	0	0.00189984	0	0	0	0.00799402	0	0	0	0	0.00550675	0	0.00426937	0.0152198	0	0	0	0	0	0	0	0
Gemella morbillorum	0.00576179	0.00370259	0.00342996	0	0.00433518	0.00302456	0	0	0.0247141	0.0106609	0	0	0.0229768	0	0	0	0.00947789	0	0	0	0	0.00556652	0	0.0176601	0.0114629	0.0117047	0	0	0	0	0	0
Enterococcus gilvus	0.000390038	0.00232801	0	0	0	0.000930135	0	0	0	0	0	0	0	0.00375032	0	0	0	0	0	0	0	0	0	0	0	0	0	0	0	0	0	0
Paenarthrobacter aurescens	0.00133041	0	0.000328422	0.00185271	0	0	0	0	0.00218436	0	0.0080964	0	0	0.00350306	0	0	0	0	0	0	0	0	0	0	0	0	0	0	0	0	0	0
Rickettsia slovaca	0	0.00131193	0	0	0	0	0	0	0	0	0	0	0	0	0	0	0	0.00582789	0	0	0.00587997	0	0	0	0.0197785	0	0	0	0	0	0	0
Janthinobacterium agaricidamnosum	0.00233144	0.00275816	0.00203056	0	0	0.000223821	0.00135819	0	0	0	0.00938596	0.00456771	0.00680124	0.00360979	0.00313913	0	0.00350687	0.0024995	0.00557963	0	0.00504367	0.00329543	0.00293276	0.00871244	0	0	0	0	0	0	0	0
Martelella sp	0.00834768	0.00193429	0.000994563	0.0364687	0.00335212	0.0298184	0	0.0261292	0	0	0	0.00340914	0	0	0	0	0.00183216	0	0	0	0.00988148	0	0	0	0	0	0	0	0	0	0	0
Bacillus safensis	0.0433406	0.000488068	0.0339063	0.00227707	0	0.00427126	0	0.00908968	0.00536939	0	0.00995089	0.445177	0	0.010046	0	0	0	0	0	0	0	0	0	0	0	0	0	0	0	0	0	0
Haemophilus influenzae	0.00109737	0.00196486	0.00412531	0	0	0.00509282	0	0	0.00182919	0	0	0.0021211	0	0	0	0.026775	0.00911948	0	0	0	0	0	0	0	0	0.0112621	0	0	0	0	0	0
Halomonas sp	0.000273977	0.00323981	0	0	0.00175154	0	0	0	0.00153619	0	0	0	0	0	0	0	0.000957336	0	0.00761589	0	0.00688433	0	0.00800611	0.00713519	0	0	0	0	0	0	0	0
Flavobacterium communis	5.76229e-05	0.00266862	0	0	0	0.000691475	0	0	0	0	0	0	0	0	0.00242452	0	0	0	0	0.0205057	0	0.00254524	0	0	0.00262066	0.00535187	0	0	0	0	0	0
Magnetospirillum magneticum	0.00187261	0.00198403	0.00547188	0	0.00153689	0.00268063	0	0	0	0	0.00749418	0.00312606	0	0.00216167	0	0	0.000840014	0.00299357	0	0.00198736	0	0	0	0.00834769	0	0	0	0	0	0	0	0
Streptomyces globosus	0.000160239	0.000834588	0	0.00124111	0	0.000194002	0	0	0.00048776	0	0	0	0	0	0	0	0	0.0021665	0	0	0	0.000714101	0	0.00151035	0.00147052	0	0	0	0	0	0	0
Corynebacterium terpenotabidum	0.00490416	0.00161771	0.00219535	0.00154806	0.00277474	0.045493	0.00440524	0	0.00243358	0	0	0	0	0	0	0	0.00303317	0	0	0	0.0109059	0	0.0190246	0	0	0	0	0	0	0	0	0
Propionimicrobium sp	0.00308655	0.00305478	0.00075098	0.00847292	0	0.000662218	0	0	0	0	0	0.00579193	0	0.0213606	0	0	0.0145261	0.0110929	0	0.00490953	0	0.00731265	0	0	0.00250978	0	0	0	0	0	0	0
Helicobacter pullorum	0.000537533	0.00247917	0	0.00491411	0	0.00153629	0	0	0	0	0	0	0	0	0	0	0	0	0.0191491	0	0	0	0	0	0	0	0	0	0	0	0	0
Burkholderia diffusa	0.00227372	0.00292206	0	0	0	0	0.00121197	0	0.00127817	0.00143354	0.00558365	0.00232912	0.0154482	0	0	0.00490014	0	0	0	0.00753802	0	0	0.0385422	0	0	0	0	0	0	0	0	0
Shewanella frigidimarina	0.00343045	0.00323438	0.000311641	0.00615315	0.00393888	0.000549613	0	0	0.00760009	0	0.00768271	0.00240353	0.0125258	0	0	0.00505669	0.00172229	0	0.00342533	0.0040747	0.00619261	0.00404613	0	0	0	0.00212694	0	0	0	0	0	0
Megasphaera elsdenii	0.00284795	0.00211228	0.00241177	0.00170067	0.00457241	0.00531679	0.00967903	0	0	0.0104947	0	0	0	0	0	0	0	0.00148437	0	0	0.00299527	0.0195705	0	0	0	0	0	0	0	0	0	0
Laceyella sacchari	0.00458846	0.00171507	0.00223742	0	0	0	0	0	0	0	0.0496421	0	0	0.00318201	0.00553425	0	0.00123652	0	0	0	0	0	0.0103409	0	0	0	0	0	0	0	0	0
Lactobacillus helveticus	0.00387032	0.00241353	0.00349438	0	0.00529992	0.0166394	0	0.0157379	0	0.00347556	0	0.00179669	0	0	0.012965	0	0.00579354	0.00344108	0	0	0	0.00907372	0	0	0	0.00953964	0	0	0	0	0	0
Bacillus gibsonii	0.00302963	0.0031102	0.00368279	0.00311633	0	0.0019485	0	0.00829323	0	0	0	0.00189357	0.0148023	0.0026188	0.00455469	0	0.00203531	0.00181331	0.00809573	0	0.00365904	0.00119537	0	0.00252825	0.00492316	0.005027	0	0	0	0	0	0
Desulfovibrio alaskensis	0.00301079	0.00299643	0.00121438	0.00685064	0.00306976	0.00107085	0.00216605	0	0.00358978	0.00402615	0.00997919	0.00416264	0	0	0	0	0.00559278	0.00498277	0.0133477	0.0052927	0.00201092	0.00131389	0	0.00277893	0	0.00276272	0	0	0	0	0	0
Parvimonas micra	0.0030784	0.00260187	0	0	0	0.00327351	0	0	0.00617269	0.00461536	0.0228792	0	0	0	0	0	0	0	0	0.0121345	0	0.00602471	0	0	0.00620323	0	0	0	0	0	0	0
Mycoplasma bovis	0.000967183	0.0010151	0	0	0	0	0	0	0	0	0	0.0116062	0	0	0	0	0	0	0	0	0	0	0	0	0	0	0	0	0	0	0	0
Haemophilus aegyptius	0.00120325	0.00231281	0.0060604	0	0	0.00334006	0	0	0.00503854	0	0	0	0	0	0.00936899	0.00819468	0.00837325	0.00932495	0	0.00990496	0	0	0	0	0	0.0103405	0	0	0	0	0	0
Sphingobium chlorophenolicum	0.00448181	0.00357126	0.00637347	0.00898858	0.00402777	0.00929464	0	0	0.00217324	0.00853096	0	0.00126002	0.0131331	0	0	0	0	0.00482648	0.0107742	0	0	0	0.0113262	0	0.00327599	0	0	0	0	0	0	0
Chryseobacterium lactis	0.00678124	0.00202036	0.00241889	0.00151617	0.00815272	0.0421858	0	0.00605229	0.00119172	0	0.0165643	0.0013819	0	0.00191116	0	0	0.00297068	0.00132333	0.00590815	0	0.00267032	0.00174473	0	0	0	0.00366864	0	0	0	0	0	0
Prevotella sp	0.00461743	0.00288052	0.0191446	0	0.0268858	0.0093788	0	0	0	0	0	0	0	0	0	0	0	0.0157105	0	0	0	0.0138089	0	0	0.0213271	0	0	0	0	0	0	0
Bacillus kochii	0.000366979	0.00381648	0.0026507	0	0	0.00175305	0	0	0	0	0	0	0	0	0	0	0.00366229	0.00652567	0.00728364	0	0	0.00322639	0.00765684	0.00454928	0.00332199	0.00452274	0	0	0	0	0	0
Rickettsia japonica	9.80694e-05	0.00382823	0.00117683	0	0	0	0	0	0	0	0	0	0	0	0	0	0	0	0	0	0	0	0	0	0.0511288	0	0	0	0	0	0	0
Bifidobacterium indicum	0	0.00296858	0	0	0	0	0	0	0	0	0	0	0	0	0	0	0	0	0	0	0	0	0.0201171	0	0	0	0	0	0	0	0	0
Chryseobacterium indologenes	0.0042303	0.00135057	0	0	0.00359093	0.0152824	0	0.0255915	0.00629884	0	0	0	0	0	0.00351374	0	0	0.000699445	0	0	0.00141139	0.00184435	0	0	0.000949501	0.00387811	0	0	0	0	0	0
Sphingosinicella sp	0.000704891	0.000938209	0.00237186	0.00446009	0	0.00162674	0	0	0	0	0	0	0	0	0	0.0014254	0.00145646	0.00389281	0	0.00344579	0	0	0	0	0	0	0	0	0	0	0	0
Bifidobacterium choerinum	0.00353267	0.00203144	0.00941098	0.00379212	0	0.00770589	0.003597	0.00756874	0.00447095	0	0	0.00345629	0	0.00239002	0	0	0.00743001	0.0033098	0	0	0	0	0.0233012	0	0.00449308	0	0	0	0	0	0	0
Idiomarina loihiensis	0.000127715	0.00342622	0.00106362	0	0	0.000468954	0	0	0	0	0	0	0	0	0	0	0.00146953	0	0.0175359	0	0.0211352	0	0	0	0.00355463	0	0	0	0	0	0	0
Leuconostoc gelidum	0.0150589	0.00203455	0.117521	0	0	0.000677323	0.0452116	0.0172969	0	0	0	0	0	0	0	0	0	0	0	0	0	0	0	0	0.00513405	0	0	0	0	0	0	0
Bacillus toyonensis	0.000260203	0.001779	0.00152817	0	0	0.000808531	0	0	0	0	0	0.000785735	0	0	0.0113398	0	0.0016891	0	0	0.00399617	0.00303663	0.00496018	0	0.00419638	0	0.00834381	0	0	0	0	0	0
Thermus oshimai	0.0124204	0.00362854	0.0116579	0.0287721	0.0368364	0.00835248	0.00584823	0	0.0323073	0.00543519	0.0179622	0.00187315	0	0	0	0	0	0	0.00800844	0	0	0.0118248	0	0.0100039	0.00974016	0.0099456	0	0	0	0	0	0
Xanthomonas translucens	0.00146856	0.00362924	0	0.00186755	0.00167369	0.00437887	0.000885732	0	0.00146791	0.0032927	0	0.00170216	0	0.00235409	0.0040943	0.00179056	0.00182958	0.00815011	0.00727741	0	0	0.00537271	0	0.00454538	0	0.00451887	0	0	0	0	0	0
Anoxybacillus gonensis	0.00405642	0.002399	0.00269286	0.0197484	0.00272284	0.0028495	0	0	0	0.0187485	0	0	0	0.00191487	0	0	0.00595288	0.00530359	0	0	0	0.00874057	0	0	0	0	0	0	0	0	0	0
Candidatus Tremblaya	0.00319465	0.00083321	0	0	0	0.0383358	0	0	0	0	0	0	0	0	0	0	0	0	0	0	0	0	0	0	0	0	0	0	0	0	0	0
Pseudoalteromonas arctica	0	0.00164337	0	0	0	0	0	0	0	0	0	0	0	0	0	0	0	0	0	0	0	0	0	0	0	0.0394409	0	0	0	0	0	0
Croceicoccus marinus	0.00453282	0.00287463	0.00150929	0.0141905	0.00508699	0.00532362	0.00673018	0	0.00223077	0.00125097	0.0124026	0.00388014	0	0.00178874	0	0	0	0.00743137	0.0221188	0	0	0	0	0	0	0	0	0	0	0	0	0
Selenomonas sputigena	0.00506053	0.00302548	0.00293958	0	0.0460707	0.00259214	0	0	0.009124	0	0	0	0	0	0	0	0	0.00868423	0.0129239	0	0.0175237	0	0	0	0.00392963	0	0	0	0	0	0	0
Lysinimonas sp	0.0015362	0.00279141	0.00195018	0.00412554	0	0.0021496	0.00130442	0.00548948	0.00216181	0	0	0.0012534	0	0	0	0	0.00134722	0.00480109	0	0	0	0	0.0112666	0	0.00651751	0	0	0	0	0	0	0
Chryseobacterium camelliae	0.00592828	0.00150073	0.00241522	0.00291961	0.00436091	0.0386398	0.00092313	0.0155394	0	0	0	0.00266105	0	0.00368023	0	0	0.00286024	0	0	0	0.00685612	0	0	0.00236865	0	0	0	0	0	0	0	0
Corynebacterium efficiens	0.0134268	0.00214462	0.00239901	0.00947338	0.00242572	0.00126928	0	0	0.00744615	0.00477218	0.0473132	0.0296038	0.025713	0.0307064	0	0.00259509	0	0.00944968	0	0.00627341	0	0	0	0.00329385	0.0112245	0.00654928	0	0	0	0	0	0
Jeongeupia sp	0	0.003105	0	0	0	0	0	0	0	0	0	0	0	0	0	0	0	0.00392458	0.00876086	0.00521086	0.00395966	0.00517432	0	0	0.00266382	0.00544001	0	0	0	0	0	0
Treponema sp	0.000409735	0.00207224	0	0	0	0.00491682	0	0	0	0	0	0	0	0	0.00689594	0	0.00770379	0	0	0	0	0	0	0	0	0	0	0	0	0	0	0
Altererythrobacter atlanticus	0.0038997	0.000861932	0.00267546	0.0138352	0	0.00196603	0	0	0.00197719	0.00110877	0.0109928	0.00229272	0.0119484	0	0	0	0	0	0	0	0	0	0	0	0	0.00608665	0	0	0	0	0	0
Planococcus kocurii	0	0.00151558	0	0	0	0	0	0	0	0	0	0	0	0	0	0	0	0	0	0	0.00648135	0	0	0.020899	0.00290684	0	0	0	0	0	0	0
Bacillus oceanisediminis	0.00349706	0.00353253	0.0046999	0.00701823	0.00838628	0.00341304	0.00221904	0.00622568	0.00858104	0	0	0.00142149	0	0	0.00341918	0.00299062	0.00458368	0	0	0.00361478	0.00274682	0.00179471	0	0	0.0240226	0.0113212	0	0	0	0	0	0
Chryseobacterium arthrosphaerae	0.0167757	0.00392668	0.00422421	0.00794327	0.00569499	0.157441	0.000753458	0.00951245	0.00249739	0.00140049	0.00694248	0.00289593	0	0.00200253	0.00348286	0.00304632	0.00700357	0.00485309	0	0.00368211	0.00139899	0.00182814	0	0.00966645	0.000941156	0.00384403	0	0	0	0	0	0
Alcanivorax dieselolei	6.75451e-05	0.0028701	0	0	0	0.000810541	0	0	0	0	0	0	0	0	0.00378933	0	0	0.00150861	0	0	0.00152209	0.011934	0	0.00210341	0.00409589	0.00418228	0	0	0	0	0	0
Herbaspirillum robiniae	0.00424963	0.00346748	0.0011092	0.0132968	0.00280388	0.00268978	0	0	0	0.00758471	0.0102542	0.00142579	0	0.0118312	0.0120033	0	0.00153251	0.00409608	0	0	0.00275513	0.00180014	0.0224284	0.00761473	0.00185348	0	0	0	0	0	0	0
Lysobacter maris	0.00273942	0.00397455	0	0.00423995	0	0.00695902	0	0	0.000833159	0	0	0.00676281	0.0100697	0.00400841	0	0.0162606	0.0031153	0	0.00826104	0.00245679	0	0.00487911	0	0	0.00376777	0.00256482	0	0	0	0	0	0
Devriesea agamarum	0	0.00256904	0	0	0	0	0	0	0	0	0	0	0	0	0	0	0	0	0	0.0133449	0	0	0	0.00700674	0	0	0	0	0	0	0	0
Streptococcus sobrinus	0.00069125	0.00197547	0.00140772	0	0	0	0.00376634	0	0.00312095	0	0	0	0	0	0	0	0	0.00346562	0	0	0.0139864	0	0	0	0	0.00960764	0	0	0	0	0	0
Rickettsia rickettsii	0	0.00220289	0	0	0	0	0	0	0	0	0	0	0	0	0	0	0	0	0	0	0.00591464	0	0	0	0.0198951	0	0	0	0	0	0	0
Arthrobacter sp	0.000435468	0.00188321	0.00264998	0	0	0.000638465	0.00193717	0	0	0	0	0	0	0	0	0	0.0100036	0	0	0	0.0041723	0.00272609	0	0.00248529	0	0	0	0	0	0	0	0
Immundisolibacter cernigliae	0.000930688	0.00210151	0	0	0	0.00410511	0	0	0	0.00347271	0	0.00359044	0	0	0	0.00251793	0.00257279	0.00573043	0	0	0.00925064	0.00151104	0	0	0.00311164	0.00635454	0	0	0	0	0	0
Paraburkholderia sp	0.000310006	0.00169606	0	0	0	0	0	0	0	0	0	0.00372007	0	0	0	0	0	0	0	0	0	0.0015656	0	0	0	0.00809084	0	0	0	0	0	0
Jeotgalibacillus malaysiensis	0.00129998	0.00190939	0.00214703	0.00605596	0	0	0	0	0	0.00213547	0	0.00220786	0	0.00305346	0	0	0	0	0	0	0.00639954	0	0.0297693	0	0	0	0	0	0	0	0	0
Lactobacillus paracasei	0.00137139	0.00300936	0.00302412	0.0028433	0.00254815	0.00222224	0	0	0.00223486	0	0	0	0	0.00358404	0.00623346	0.00545215	0.00278548	0.00124083	0	0	0	0.00654384	0	0.00692022	0	0.00687985	0	0	0	0	0	0
Exiguobacterium sibiricum	0.000896816	0.00316283	0	0.00421116	0.00125801	0.00131653	0	0	0.00220667	0	0	0	0	0.00176942	0	0	0.00412553	0.00122518	0	0	0	0	0.0345014	0	0	0	0	0	0	0	0	0
Rickettsia conorii	0	0.00244549	0	0	0	0	0	0	0	0	0	0	0	0	0	0	0	0.00292994	0	0	0	0	0	0	0.0159096	0	0	0	0	0	0	0
Microlunatus phosphovorus	0.00272921	0.00167477	0.00106278	0.00149885	0.00335817	0.00210863	0	0	0.0141373	0.00198198	0	0.00409835	0.00355972	0.000944667	0.00164299	0	0.00293675	0.00654108	0	0.00347397	0.00131991	0	0	0	0	0.0054401	0	0	0	0	0	0
Ketogulonicigenium vulgare	0.000990935	0.00118715	0.00109166	0	0.00137976	0.0033692	0	0	0.0060506	0	0	0	0	0	0	0	0	0	0	0.00713671	0	0	0	0	0	0	0	0	0	0	0	0
Bordetella pseudohinzii	0.00207604	0.00149581	0	0.00948492	0	0.00919228	0	0	0.000745523	0.000836149	0	0.00345798	0	0.00119559	0.00207941	0	0.00185841	0.000827855	0	0	0.00167051	0	0.00388542	0.013851	0	0.00459008	0	0	0	0	0	0
Candidatus Arthromitus	0	0.00196774	0	0	0	0	0	0	0	0	0	0	0	0	0	0	0	0	0	0	0	0.0121015	0	0	0	0.00636146	0	0	0	0	0	0
Confluentimicrobium sp	0.000243244	0.0020494	0	0	0	0.00291892	0	0	0	0	0	0	0	0	0	0	0	0.0020373	0	0	0	0	0.0286854	0	0	0	0	0	0	0	0	0
Flavobacterium anhuiense	0.00102478	0.00186653	0.00168481	0.00158407	0.00283928	0.000495225	0.00300513	0	0.00124509	0	0	0.00144379	0	0	0.00694563	0	0.00155186	0	0	0	0	0.00182287	0	0	0.00375376	0	0	0	0	0	0	0
Herbaspirillum hiltneri	0.000240026	0.00114445	0	0.000857739	0	0	0	0	0.00202257	0	0	0	0	0	0	0.00657902	0	0.00149729	0.00334241	0	0	0.00197408	0	0	0	0	0	0	0	0	0	0
Streptococcus canis	0.00377042	0.00168028	0.0007243	0.00204298	0.00366182	0	0	0	0	0	0	0	0.0388159	0	0	0	0.00400287	0.00356627	0	0	0	0	0	0	0.0193649	0	0	0	0	0	0	0
Janthinobacterium sp	0.00125456	0.00200022	0.00112683	0.0105945	0	0.00066243	0	0	0	0	0	0	0	0.00267093	0	0	0	0.00369881	0.0123853	0	0.00373187	0	0	0	0.00125529	0	0	0	0	0	0	0
Nitrospirillum amazonense	0.00979972	0.00120824	0.00581734	0	0	0	0	0	0.0950728	0.00509843	0.011608	0	0	0	0	0.00509352	0.00283292	0	0	0	0	0	0	0	0	0	0	0	0	0	0	0
Chryseobacterium carnis	0.0029118	0.00195335	0.000467471	0.00527424	0.00118169	0.0164888	0	0	0.0020728	0.00464953	0	0.00480716	0	0	0.00289072	0.0025284	0.00516699	0.00575427	0.0102762	0.00611218	0	0.00303466	0	0	0	0.00319049	0	0	0	0	0	0
Streptococcus acidominimus	0.00168624	0.00250047	0	0	0	0.00114253	0.00173328	0	0	0	0	0	0.017359	0	0.00801209	0	0	0	0	0	0	0.00210276	0	0.0044474	0.0064952	0	0	0	0	0	0	0
Nocardia cyriacigeorgica	0.00117273	0.00131661	0	0.0123758	0.000616173	0	0	0	0.00108083	0	0	0	0	0	0	0.00263679	0	0	0	0	0.00121092	0	0	0.00669356	0	0	0	0	0	0	0	0
Aeromicrobium erythreum	0.00343852	0.00219251	0.00166424	0.00234709	0.0147242	0.0044026	0	0	0.00276725	0.00206909	0	0.00213924	0.0111485	0	0.00514561	0	0.00114968	0.00307285	0.0182921	0.00543998	0	0	0.00480734	0	0.00417142	0	0	0	0	0	0	0
Pseudomonas viridiflava	0.000769225	0.00340281	0.000495602	0	0.0018792	0	0	0	0	0.000616166	0.00305445	0.00318528	0	0	0.00306468	0.00134028	0.0034237	0.000610054	0	0	0.00123101	0.00160864	0.0114528	0.00850581	0.00496892	0.00338248	0	0	0	0	0	0
Acholeplasma axanthum	0	0.00238397	0	0	0	0	0	0	0	0	0	0	0	0	0	0	0	0	0.0176269	0	0	0	0	0	0	0	0	0	0	0	0	0
Bosea sp	0.0022062	0.00175823	0.000548768	0.00154787	0.000693597	0.00338735	0	0.00617883	0.000608319	0.00136453	0.00338212	0.00141079	0.00735225	0	0.00339345	0	0.00227459	0.0020265	0	0.00717515	0	0.000890603	0.00317036	0.00376731	0	0.00187267	0	0	0	0	0	0
Desulfovibrio piger	0.00304601	0.00102378	0.0016135	0.0075851	0	0.00142279	0.0143897	0.00605568	0	0.00133734	0	0.00414803	0	0	0	0	0	0	0	0	0	0	0	0	0	0	0	0	0	0	0	0
Aeromonas salmonicida	0.0013969	0.00121027	0.000963324	0	0	0.000849465	0	0	0.0149501	0	0	0	0	0	0	0	0	0.00158105	0	0.0188932	0.00638074	0	0	0	0	0.00219156	0	0	0	0	0	0
Lactobacillus bombi	0	0.00329816	0	0	0	0	0	0	0	0	0	0	0	0	0	0	0	0	0	0.0107177	0	0	0	0.0393915	0	0	0	0	0	0	0	0
Corynebacterium argentoratense	0.00207458	0.00307201	0.000743136	0.00419221	0	0.0013106	0	0	0.014828	0	0	0.00382096	0	0	0	0	0.00410696	0	0	0.0097165	0.00738343	0.00241209	0	0	0	0	0	0	0	0	0	0
Turicibacter sp	0.00320411	0.00182764	0.00287941	0	0.0043672	0	0	0	0.0025535	0.00143195	0.0212953	0.00592198	0	0	0.0106833	0	0	0	0	0	0	0.00560763	0	0.00395345	0	0	0	0	0	0	0	0
Helicobacter typhlonius	0.000739104	0.000843517	0	0.00886924	0	0	0	0	0	0	0	0	0	0	0	0	0	0	0	0	0	0	0	0	0	0	0	0	0	0	0	0
Geoalkalibacter subterraneus	0.000924342	0.00109684	0.00304123	0	0	0.00153244	0	0	0	0.00540151	0	0.00111693	0	0	0	0.00234986	0.00240106	0.00427835	0	0	0	0.00282037	0.0100399	0.00298259	0.00145197	0	0	0	0	0	0	0
Lachnoanaerobaculum umeaense	0.00080945	0.00263368	0.0021491	0.00151545	0.00271628	0.00189509	0.00143748	0	0	0	0	0	0	0	0	0	0	0	0	0	0	0	0	0.0368841	0	0	0	0	0	0	0	0
Polaromonas naphthalenivorans	0.000852971	0.00199951	0	0.00193143	0	0	0.00183205	0	0.00227718	0	0	0.00176038	0	0.00243461	0	0	0.00189215	0	0	0	0	0.00222259	0	0.00470085	0.00228845	0	0	0	0	0	0	0
Bacillus siamensis	0.0035252	0.000810323	0	0	0	0.032443	0.00189299	0.00796638	0	0	0	0	0	0	0	0	0	0	0	0	0.00351483	0	0	0	0	0.00482888	0	0	0	0	0	0
Curtobacterium pusillum	0.00452998	0.00204488	0.0132996	0.010718	0.00480274	0.00167538	0	0	0.0117943	0	0.00936765	0	0	0.00270206	0.0140985	0.00411047	0.00210002	0.00187097	0	0	0.00566306	0	0	0.00521727	0.00507969	0.00259342	0	0	0	0	0	0
Lactobacillus gasseri	0.00496862	0.00331177	0.00557964	0.0359727	0.00604474	0	0	0	0	0.00792799	0	0.00409838	0	0	0	0	0	0.00392468	0	0	0	0.0129361	0	0.0218883	0	0	0	0	0	0	0	0
Azorhizobium caulinodans	0.00429907	0.003039	0.002812	0.00634527	0.0113732	0.013886	0.000752349	0	0.00187029	0	0	0.00578334	0.00376744	0.00499897	0	0.00456276	0.00699327	0.00346139	0	0.00367669	0.00279386	0.000912726	0.00324911	0	0.00469886	0.00383837	0	0	0	0	0	0
Mycobacterium shigaense	0.00210823	0.00186129	0.00115976	0.000817814	0.00293169	0.000511344	0.00232721	0	0	0.00937233	0.00714776	0	0	0.00103087	0.00179292	0	0	0	0	0	0.00144035	0.000941098	0.00335011	0.00199046	0.000968985	0	0	0	0	0	0	0
Thalassotalea crassostreae	0	0.00116994	0	0	0	0	0	0	0	0	0	0	0	0	0	0	0	0.00481317	0	0.0127814	0	0	0	0	0	0	0	0	0	0	0	0
Streptomyces sampsonii	0.00126283	0.00123602	0.00149496	0.00662627	0.00269929	0.000941617	0	0	0	0	0.00263246	0	0	0.000759323	0.00264127	0.00231021	0	0.00210308	0	0	0	0.00138639	0	0	0.000713738	0.00291517	0	0	0	0	0	0
Corynebacterium provencense	0.00233108	0.00122022	0.000970533	0	0	0.00299538	0	0.0218553	0.0021517	0	0	0	0	0	0.00600153	0	0	0	0	0	0	0	0.011214	0	0	0	0	0	0	0	0	0
Hymenobacter sp	0.00124279	0.00165093	0.000929982	0	0	0.000546709	0.00248816	0	0	0	0.00764212	0	0	0.00330651	0.00383385	0	0.00171319	0.00152633	0	0.00405317	0.00615989	0.00201237	0	0	0.00310801	0	0	0	0	0	0	0
Pseudomonas amygdali	0.00034431	0.0020479	0.000247164	0.00278862	0	0	0	0	0.00109594	0	0	0	0	0	0	0.00133683	0.00273192	0	0.00271665	0.00161583	0	0	0	0.00509036	0.0115643	0.00168689	0	0	0	0	0	0
Lactobacillus parabuchneri	0.00235394	0.00278943	0.00116126	0.00491323	0	0.00256002	0	0.0196128	0	0	0	0	0	0	0	0	0	0.00571777	0	0	0	0.00376926	0.0268356	0	0.00388095	0	0	0	0	0	0	0
Mogibacterium diversum	0.00163306	0.00242311	0	0	0	0.00439967	0	0	0.0110616	0.00413543	0	0	0	0	0	0	0	0	0	0	0.012393	0	0	0	0.00555818	0	0	0	0	0	0	0
Corynebacterium lactis	0.00143206	0.00245019	0.00272585	0	0.00275619	0.00240367	0	0	0	0.00542233	0	0	0	0.00387665	0	0	0	0	0	0	0	0.00176952	0	0.0224556	0.00546587	0.0111623	0	0	0	0	0	0
Corynebacterium halotolerans	0.000814292	0.00286162	0.00385229	0.00271647	0	0	0	0	0.00320275	0	0	0	0	0	0	0	0	0	0	0	0	0.00156298	0	0.00661153	0.0032186	0.0164324	0	0	0	0	0	0
Bosea vaviloviae	0.00350904	0.00253353	0.000710713	0.00267287	0.00299427	0.00501369	0	0.00533482	0.0021009	0.00294536	0.0116806	0.00548137	0.00317398	0	0.00292991	0	0.00458241	0.00466582	0.00520777	0.00619505	0	0.00230685	0.0054746	0	0	0.00161687	0	0	0	0	0	0
Pseudomonas savastanoi	0.00192055	0.00285597	0.000250959	0.0106179	0.000634383	0	0.000671441	0	0.00111277	0	0	0.00193552	0.00336229	0.00446137	0	0	0.00277387	0	0.0137918	0	0.00623352	0.00162914	0	0.00344569	0.000838708	0.00685118	0	0	0	0	0	0
Eubacterium sulci	0.00372055	0.00273966	0	0	0.00438889	0.00153102	0	0	0.0365681	0.0021586	0	0	0	0	0	0	0	0	0	0	0.030188	0	0	0	0	0	0	0	0	0	0	0
Chondrocystis sp	0.000838432	0.00171408	0.00200587	0.00188594	0	0.00117919	0.0017889	0	0.00148236	0	0	0.00171892	0	0	0.0041346	0	0.00184759	0.00164607	0	0	0.00332156	0	0	0	0	0	0	0	0	0	0	0
Mycobacterium chimaera	0.000156079	0.00138852	0	0.000727697	0	0.000454997	0.000690256	0	0	0	0	0	0	0	0	0	0.0014258	0.00254057	0.00567132	0	0.00256328	0.00334958	0.00596191	0	0.00086221	0	0	0	0	0	0	0
Chryseobacterium bernardetii	0.0114572	0.00260425	0.00141952	0.00240235	0.00574128	0.110153	0.00379791	0.0031966	0.00377654	0	0.00699892	0	0	0	0.00702235	0	0.00784501	0.00489254	0	0	0	0.0027645	0.00984106	0.00194901	0	0.00581292	0	0	0	0	0	0
Actinoplanes friuliensis	5.70391e-05	0.00214754	0	0	0	0.000284023	0	0	0	0.000400447	0	0	0	0	0	0	0	0.000792949	0.0106206	0	0	0	0	0	0	0	0	0	0	0	0	0
Paenibacillus yonginensis	0.000127592	0.000726313	0	0	0.00153111	0	0	0	0	0	0	0	0	0	0	0	0	0	0	0	0.00601793	0	0	0	0	0	0	0	0	0	0	0
Mycoplasma columbinasale	0.00131284	0.000996652	0	0.00501389	0	0	0	0	0	0.00442003	0	0	0	0.00632012	0	0	0	0	0	0	0	0.00576973	0	0	0	0.012132	0	0	0	0	0	0
Austwickia chelonae	0.000905932	0.00128282	0.00208094	0	0.00105205	0.00220198	0	0	0.00553621	0	0	0	0	0	0	0.0090041	0	0.0010246	0	0	0	0	0	0.00285714	0	0	0	0	0	0	0	0
Gordonia iterans	0.000707277	0.00117283	0.00263819	0	0.0028581	0.00299105	0	0	0	0	0	0	0	0	0	0	0.00520715	0	0	0.00246388	0	0.0024466	0	0	0	0.00514446	0	0	0	0	0	0
Arcobacter porcinus	0.000876651	0.00222801	0	0	0.0018925	0.00462123	0.00400609	0	0	0	0	0	0	0	0	0	0	0.00737245	0	0	0	0	0	0.0308376	0	0	0	0	0	0	0	0
Bifidobacterium gallinarum	0.00253604	0.0026872	0.00313828	0.00354076	0.00475983	0.00719512	0	0	0.00695767	0	0	0.0048408	0	0	0	0.00339479	0	0	0	0	0	0.00407453	0.0145045	0.00430888	0	0	0	0	0	0	0	0
Chryseobacterium balustinum	0.00106744	0.00229742	0.000620638	0	0	0.0101247	0	0	0.00206396	0	0	0	0	0	0	0	0.00171499	0.0022919	0	0	0.00154159	0.00402896	0.0107567	0.0085214	0	0	0	0	0	0	0	0
Mycetocola sp	0	0.00217704	0	0	0	0	0	0	0	0	0	0	0	0	0	0	0	0.00117586	0	0	0.0142365	0	0	0	0.0079812	0	0	0	0	0	0	0
Nocardia farcinica	0.00313806	0.00174363	0	0.017509	0.0020922	0	0	0	0.00275245	0	0.015303	0	0	0	0.00511808	0	0	0.00305641	0	0	0.0102791	0	0	0	0	0	0	0	0	0	0	0
Neisseria animaloris	0.000835612	0.00184943	0	0	0.0100273	0	0	0	0	0	0	0	0	0	0	0	0	0	0	0.0259328	0	0	0	0	0	0	0	0	0	0	0	0
Sphaerochaeta coccoides	0.000199271	0.00219237	0	0	0	0.00239126	0	0	0	0	0	0	0	0	0	0.00366677	0	0	0	0	0	0.00440097	0	0.0186164	0	0	0	0	0	0	0	0
Lysobacter gummosus	0.00197748	0.00135799	0.000997242	0.00140642	0	0.00131906	0	0	0.00386911	0.00061992	0	0.0121778	0.0033402	0	0	0	0.00344456	0	0	0.00162987	0	0	0	0	0.000833198	0	0	0	0	0	0	0
Cellulosimicrobium cellulans	0.0019628	0.000792514	0.00251671	0.00177467	0	0.00221925	0	0.0141684	0.00209236	0.000782235	0	0	0	0	0.00389067	0.00170151	0.00173858	0	0	0	0	0	0.0036349	0	0	0.00214706	0	0	0	0	0	0
Rickettsia typhi	0	0.00130306	0	0	0	0	0	0	0	0	0	0	0	0	0	0	0	0	0	0	0	0	0	0	0.0181606	0	0	0	0	0	0	0
Polymorphum gilvum	0.00409327	0.00149356	0.000649542	0.00549634	0.00164193	0.0209061	0.000868924	0	0.00576023	0.00161511	0.00800641	0.00417466	0	0	0.00803321	0	0	0.00319818	0	0	0.00645353	0	0	0	0	0	0	0	0	0	0	0
Campylobacter showae	0.00105801	0.00218106	0.00139775	0	0.00883322	0.00246509	0	0	0	0	0	0	0	0	0	0.00755999	0.00386237	0	0	0.00456891	0	0.00907373	0	0.00959562	0	0	0	0	0	0	0	0
Aeromonas encheleia	0.00155384	0.00215081	0.00066482	0	0	0.000586242	0	0	0.0162132	0	0	0	0	0.00118187	0	0	0	0	0	0.0130388	0.00165133	0	0	0	0	0.00226869	0	0	0	0	0	0
Celeribacter manganoxidans	0.000259335	0.000837155	0	0	0.00230719	0.000804836	0	0	0	0	0	0	0	0	0	0	0	0	0	0	0	0	0	0.0031329	0	0	0	0	0	0	0	0
Acidithiobacillus caldus	0.0192004	0.000697112	0.00543604	0.00306661	0.0398501	0.00671095	0.031997	0.0244827	0.00964151	0.0162203	0.0536048	0.0209627	0.0145661	0.00386552	0	0	0	0	0	0	0.00810147	0.00176445	0	0.00373186	0	0	0	0	0	0	0	0
Pandoraea sputorum	6.31403e-05	0.00183342	0.000525839	0	0	0.000231844	0	0	0	0	0	0	0	0	0.00975497	0	0.00145303	0.000647274	0.00288983	0.010313	0	0	0	0	0.00175736	0.00358885	0	0	0	0	0	0
Rhodococcus rhodochrous	0.00535096	0.00152806	0.000286265	0.0492542	0.0072363	0.00025243	0	0.00644637	0	0	0	0.00073594	0	0	0	0	0	0.0014095	0	0	0	0.000929167	0	0.00393044	0	0	0	0	0	0	0	0
Xanthomonas fuscans	0.000928156	0.000560076	0	0	0	0.00106906	0.00324363	0.00682519	0	0	0	0	0	0	0	0	0	0	0	0	0.00301132	0	0	0.00416141	0	0	0	0	0	0	0	0
Amycolatopsis albispora	0.00150366	0.00105483	0.000331083	0.00280158	0	0	0	0.0149113	0	0	0	0	0	0	0.00102367	0	0	0.000407542	0	0	0	0.0155823	0	0	0	0.00112982	0	0	0	0	0	0
Bacillus circulans	0.000467035	0.0017895	0.00114513	0.00242249	0	0.000504893	0.0015319	0	0	0	0	0	0	0	0.0194734	0.00154842	0.00237323	0.00140959	0	0	0	0	0	0	0	0	0	0	0	0	0	0
Parascardovia denticolens	0	0.00176497	0	0	0	0	0	0	0	0	0	0	0	0	0	0	0	0	0.0175546	0	0	0	0	0	0	0	0	0	0	0	0	0
Citrobacter sp	0.00179476	0.00165522	0.00124779	0	0	0.000550153	0.000834612	0	0.00276638	0.00155133	0	0.00400981	0.00835876	0.00221822	0.001929	0.00168722	0	0.00230392	0.0034287	0.00611806	0.00309935	0	0.00360437	0	0	0	0	0	0	0	0	0
Bacillus aryabhattai	0.00573966	0.00144731	0.00239878	0.00761182	0.00833762	0.00105763	0.00320897	0.0202567	0.0119659	0	0	0.0100212	0.00401728	0	0	0	0	0	0	0	0.00297914	0	0.00346458	0.00411693	0.00200419	0	0	0	0	0	0	0
Arachidicoccus sp	0.00151332	0.000827812	0	0	0	0	0	0	0	0	0.0181599	0	0	0	0	0	0	0.0018135	0	0	0.00548913	0	0	0	0	0	0	0	0	0	0	0
Salimicrobium jeotgali	0	0.000876554	0	0	0	0	0	0	0	0	0	0	0	0	0	0.00605248	0	0	0	0	0	0	0	0.00768219	0	0	0	0	0	0	0	0
Bacillus pseudofirmus	0.000781153	0.00161764	0.000782576	0.00220735	0.00197822	0	0	0.00440568	0	0	0	0	0	0	0	0	0	0	0	0	0	0	0.00904224	0.013431	0.00261537	0	0	0	0	0	0	0
Neisseria polysaccharea	0.00193105	0.00211571	0.00298278	0	0.00188499	0.00197267	0	0	0.00330646	0	0.0091916	0.00383411	0	0	0	0.00806644	0.00412111	0.00367161	0	0	0.00740885	0.00242039	0	0	0	0	0	0	0	0	0	0
Aerococcus urinaehominis	0.00122144	0.00201371	0	0	0	0	0	0	0	0	0	0	0	0.0146573	0	0	0	0	0	0	0	0	0	0.0226407	0	0	0	0	0	0	0	0
Fibrella sp	0	0.00231337	0	0	0	0	0	0	0	0	0	0	0	0	0.00874277	0.00764695	0.00130226	0.010442	0	0	0	0.00152968	0	0	0	0.00321646	0	0	0	0	0	0
Methylobacterium nodulans	0.0013737	0.00202082	0	0	0.00196436	0.0015418	0	0	0.00172284	0.0014492	0	0.00199777	0.00780845	0	0.00120134	0	0.00483145	0.00239138	0	0	0	0.00189173	0	0	0	0.00530365	0	0	0	0	0	0
Streptomyces globisporus	0.000809212	0.000959224	0.000403275	0.00170623	0.00101941	0.000533415	0	0	0	0.00150414	0	0.00311026	0	0.00143383	0.00124687	0	0	0	0	0	0	0.00065448	0	0.00415274	0.00134775	0	0	0	0	0	0	0
Candidatus Babela	0.000249434	0.000585391	0	0	0	0	0	0	0.00299321	0	0	0	0	0	0	0	0	0.00664754	0	0	0	0	0	0	0	0	0	0	0	0	0	0
Altererythrobacter mangrovi	0.000651611	0.00147167	0.00167598	0	0	0.000492631	0	0	0	0.00277826	0	0.00287245	0	0	0	0	0	0.00550141	0.00614042	0	0	0.00181332	0	0.00767046	0.0037341	0.00381286	0	0	0	0	0	0
Plantibacter sp	0.00186425	0.00220025	0.00332913	0	0	0	0.00197935	0	0.00246027	0	0.00911903	0.00285288	0	0.00263035	0	0.00200069	0.00204428	0.00546393	0	0	0.00367518	0.00240128	0.00854807	0	0	0	0	0	0	0	0	0
Treponema succinifaciens	0.00328032	0.00212161	0	0.0109133	0.00419163	0.000487401	0.00739414	0.0124469	0	0	0	0	0	0.00393042	0.00683589	0	0	0	0	0	0	0.00717627	0.012773	0	0	0	0	0	0	0	0	0
Zymomonas mobilis	0.000790549	0.00213675	0.00149372	0	0	0	0.00799287	0	0	0	0	0	0	0	0	0.00807903	0	0	0.0164179	0	0	0	0	0	0	0	0	0	0	0	0	0
Aerococcus christensenii	0.00188397	0.00181326	0	0	0	0	0	0	0.00614282	0.00459303	0	0.0118718	0	0	0	0	0	0	0	0	0	0	0	0.0190212	0	0	0	0	0	0	0	0
Ralstonia pseudosolanacearum	0.000837267	0.00160286	0	0	0.00205393	0.00071649	0	0	0	0.00101019	0	0.0062666	0	0	0.00502445	0	0	0.00100017	0	0	0.00201821	0.00263732	0.00469415	0	0.0040732	0	0	0	0	0	0	0
Frischella perrara	0.00122676	0.000810312	0.00112168	0.00632768	0	0.000494552	0	0	0	0.0027891	0	0	0	0.00398808	0	0	0	0	0	0	0	0	0	0	0	0	0	0	0	0	0	0
Tenericutes bacterium	0	0.000856959	0	0	0	0	0	0	0	0	0	0	0	0	0.00451536	0	0	0	0.0160517	0	0	0	0	0	0	0	0	0	0	0	0	0
Halomonas chromatireducens	0.00210148	0.00195567	0.000759996	0.00428732	0.00192114	0.00134034	0.00406673	0	0.00336987	0.00283464	0.00468394	0.00195382	0	0	0	0.00411057	0	0.00467753	0	0.00248424	0.00377547	0	0.00878134	0	0.00253991	0	0	0	0	0	0	0
Methylobacterium sp	0.00248103	0.00199242	0.000591449	0.00222434	0.0024918	0.00382465	0.00474725	0.00221979	0.00131126	0.000490219	0	0.0065889	0.00528271	0	0.00243825	0.00213264	0.00490299	0	0	0	0.00685573	0.0051193	0	0	0	0	0	0	0	0	0	0
Neisseria sp	0.00139985	0.00228813	0.00381965	0	0	0.000561365	0	0	0.00423415	0	0	0.00818307	0	0	0	0.0103296	0.00351824	0.00156725	0	0	0.00632502	0	0.00735566	0.00437034	0	0	0	0	0	0	0	0
Fervidobacterium nodosum	0	0.00250724	0	0	0	0	0	0	0	0	0	0	0	0	0	0	0	0.00381476	0	0.0151952	0.00769772	0	0	0	0	0	0	0	0	0	0	0
Legionella geestiana	0	0.00251285	0	0	0	0	0	0	0	0	0	0	0	0	0	0	0	0	0	0	0.0316643	0	0	0	0.00193653	0	0	0	0	0	0	0
Elizabethkingia meningoseptica	0.00213604	0.00250702	0	0	0.00492751	0.00687563	0	0	0.0138293	0	0	0	0	0	0	0	0.00215458	0	0.0128552	0.00254871	0	0	0.00900926	0	0	0	0	0	0	0	0	0
Altererythrobacter namhicola	0.000776151	0.00252685	0	0	0	0.00154129	0.00311763	0	0.0025834	0	0	0	0	0.0020715	0	0.0094537	0	0.00143435	0.00640381	0	0.00289434	0.0018911	0	0.0119992	0	0	0	0	0	0	0	0
Mycoplasma bovirhinis	0	0.00203491	0	0	0	0	0	0	0	0	0	0	0	0	0	0	0.0147614	0	0	0	0	0	0	0	0	0	0	0	0	0	0	0
Streptomyces coelicolor	0.00046676	0.000932848	0	0.00147415	0	0.000307241	0	0.00196152	0	0	0	0	0	0.0018582	0.00215456	0.00188451	0	0	0	0	0	0	0	0.0035879	0	0	0	0	0	0	0	0
Lysinibacillus fusiformis	0.000416163	0.00116439	0.00062347	0	0	0.00109956	0.00166809	0	0	0	0	0.00160284	0	0	0.00385538	0	0.00172281	0	0.00685275	0	0.00154862	0	0	0	0.00208364	0.00425518	0	0	0	0	0	0
Rickettsia heilongjiangensis	0	0.00216233	0	0	0	0	0	0	0	0	0	0	0	0	0	0	0	0	0	0	0	0	0	0	0.0315775	0	0	0	0	0	0	0
Lactobacillus jensenii	0.000616592	0.00234844	0.00180517	0	0	0.00159181	0	0	0.00400212	0	0	0	0	0	0	0	0	0	0	0	0	0	0	0.0247851	0	0	0	0	0	0	0	0
Bacillus clausii	0.000658381	0.00136909	0	0	0	0	0	0.00790057	0	0	0	0	0	0	0	0	0	0	0	0.00458726	0.00348579	0	0	0	0	0	0	0	0	0	0	0
Aurantimicrobium minutum	0.00224967	0.000336377	0.00651501	0	0	0.00164142	0	0	0.00412685	0	0	0.00478542	0	0.00992734	0	0	0	0	0	0	0	0	0	0	0	0	0	0	0	0	0	0
Aeromonas schubertii	6.34024e-05	0.000747834	0	0	0	0	0	0	0.000760829	0	0	0	0	0	0	0	0	0	0	0.017948	0	0	0	0	0	0	0	0	0	0	0	0
Wolbachia sp	0.000153484	0.00178749	0	0	0	0.00184181	0	0	0	0	0	0	0	0	0	0.011297	0	0	0	0.0136547	0	0	0	0	0	0	0	0	0	0	0	0
Carnobacterium divergens	0.00067117	0.00103965	0	0	0	0	0	0	0	0	0	0	0	0.00805404	0	0	0	0	0	0	0	0	0	0	0	0	0	0	0	0	0	0
Rhodovulum sulfidophilum	0.00146192	0.00024703	0	0	0.00738903	0.00322197	0	0.00411401	0	0	0	0.00281802	0	0	0	0.00592872	0	0	0	0	0	0	0	0	0	0	0	0	0	0	0	0
Polyangium brachysporum	0.0025461	0.000987086	0.00186528	0.00526125	0.00412573	0.000616806	0.000623819	0	0.00258462	0.00695713	0	0.00539474	0.00312382	0	0	0	0.00193285	0.00344406	0.0076882	0	0	0.00151359	0	0	0	0.00318263	0	0	0	0	0	0
Cobetia marina	0.000851006	0.00217714	0.000723101	0.00203959	0.00365576	0	0.00193465	0	0	0	0	0.00185897	0	0	0.00670721	0	0	0	0	0	0	0.00117353	0.0167101	0.00496411	0	0.00493516	0	0	0	0	0	0
Magnetospirillum sp	0.000292813	0.00172167	0	0	0.0015821	0.00193165	0	0	0	0	0	0	0	0	0	0.00169257	0	0	0	0.00409165	0	0	0	0	0.00104584	0	0	0	0	0	0	0
Rhodobacter sp	0.00228557	0.000819499	0	0	0	0.0155704	0.00121134	0.00509774	0	0	0	0.0023279	0	0.00321948	0	0	0	0	0	0	0.00224916	0.00440867	0	0	0	0.00618007	0	0	0	0	0	0
Pantoea rwandensis	0.00289658	0.000679357	0.0097697	0	0	0.00215374	0	0.00785724	0.00464137	0.00173519	0.00860168	0	0	0	0	0	0	0	0	0	0.00346667	0	0	0	0	0	0	0	0	0	0	0
Kosakonia sp	0.0591471	0.000176784	0.00157635	0	0	0.00222406	0	0	0.00559171	0.00705537	0	0.644353	0.042239	0.00672557	0	0	0	0.000776154	0	0	0	0	0	0	0	0	0	0	0	0	0	0
Rhodococcus equi	0.000683416	0.000859458	0.000598821	0.000844525	0.00151372	0	0.00160214	0	0.000663803	0.00297798	0	0	0	0	0	0	0.0016547	0	0	0.0019574	0.0014874	0.00583101	0.00691906	0	0.00200126	0	0	0	0	0	0	0
Citrobacter rodentium	0.00528812	0.00137629	0.00338899	0.00955905	0.00928069	0.00298843	0.00453361	0	0.00626124	0.00842683	0.00348112	0.00217813	0.0113512	0.00200823	0	0.00458248	0	0.000695271	0	0	0.00280594	0.00183334	0.00326316	0	0	0	0	0	0	0	0	0
Vibrio aphrogenes	0.000764703	0.00124297	0	0	0	0	0.00917643	0	0	0	0	0	0	0	0	0	0.00334515	0	0.0133058	0	0	0	0	0	0	0	0	0	0	0	0	0
Erysipelotrichaceae bacterium	0.00283728	0.00186498	0.00709657	0.000953178	0.0025627	0.000893971	0.00632894	0.00760984	0	0.00252084	0	0.00608136	0	0	0	0	0	0	0.00371431	0	0.00335752	0.0109687	0.00780923	0	0.00225874	0	0	0	0	0	0	0
Streptomyces albidoflavus	0.0013665	0.00164934	0.00105291	0.00831561	0.000532316	0.000557077	0	0	0	0	0.00519137	0	0	0.000748715	0.00260437	0.00227794	0.000581894	0	0	0	0	0	0.00243316	0	0.000703766	0.00287444	0	0	0	0	0	0
Mycobacterium smegmatis	0.000435553	0.00143214	0.000432151	0.00121893	0.000546202	0.000762146	0.00115622	0	0	0	0	0.00111099	0	0	0	0	0.00238829	0	0.00949979	0	0	0.00140269	0	0.00593346	0.000722125	0.00294942	0	0	0	0	0	0
Selenomonas sp	0.000414704	0.00183657	0.00330536	0	0.00167108	0	0	0	0	0	0	0	0	0	0	0	0.0146138	0	0	0	0.00656809	0	0	0	0	0	0	0	0	0	0	0
Nocardia soli	0.00186192	0.00182244	0.00123936	0.00116526	0.0041772	0.0023679	0	0.00697726	0.00137385	0.00102724	0.00254611	0	0	0.00146883	0.00510927	0	0.000570781	0.000508525	0	0	0	0.00402275	0.00954677	0.00141804	0.00138065	0	0	0	0	0	0	0
Bacteroides helcogenes	0.00506085	0.0016396	0.00188799	0.00106506	0.000954505	0.00299671	0.0313181	0	0	0.00563347	0	0.0155319	0	0.00134253	0.00233497	0	0	0	0.00415029	0	0	0	0	0	0	0.0103084	0	0	0	0	0	0
Nitrobacter hamburgensis	0.00658925	0.00130744	0.00616742	0.0164295	0.0121257	0.00271923	0.00825046	0	0.014433	0.0127796	0	0.00616599	0	0	0	0	0	0	0	0.0134398	0	0	0	0	0.00114509	0	0	0	0	0	0	0
Enterococcus hirae	0.00240271	0.00145271	0.0085438	0.00301236	0.00269966	0.00141262	0	0	0	0	0.0131641	0	0	0	0	0.017329	0.0029511	0	0	0	0	0	0	0	0	0	0	0	0	0	0	0
Rhodopseudomonas palustris	0.00703478	0.00173849	0.00708025	0.0135801	0.0107386	0.00324657	0.00757728	0	0.00690675	0.0147885	0.00349091	0.0101932	0.00379437	0.00302082	0.0017513	0.00153179	0	0.000697227	0.00622569	0.00185149	0.00422075	0	0.00327234	0	0.00189298	0	0	0	0	0	0	0
Rhodobacter blasticus	0.0029775	0.00161158	0	0	0	0.0198848	0	0.00479058	0.00471643	0	0.00524447	0.00109382	0	0	0.00263101	0.00230124	0.00235139	0	0	0	0.00211364	0	0.0049161	0.00292088	0	0	0	0	0	0	0	0
Meiothermus silvanus	0.00594171	0.00194353	0.00185878	0.0104858	0.00704804	0.00204886	0.0136762	0	0.00618147	0.00231096	0.0229118	0.00477862	0	0	0.00574712	0	0.00513631	0	0	0	0.00461698	0	0.0107386	0	0	0.00317154	0	0	0	0	0	0
Verminephrobacter eiseniae	0.000926075	0.00205426	0.000542499	0.000765093	0.0027427	0.000478379	0.00290291	0	0.00300685	0.000674472	0	0	0	0	0.00335468	0	0.00149907	0	0.00298139	0.0017733	0.0013475	0.00176086	0.00626829	0	0.000906518	0	0	0	0	0	0	0
Brucella sp	0.0011035	0.00167983	0.0024288	0.00194358	0	0.0054429	0	0	0	0.00342676	0	0	0	0	0.012783	0	0.00764134	0	0	0	0	0	0	0	0	0	0	0	0	0	0	0
Arcanobacterium haemolyticum	0.000910877	0.00150341	0.000760253	0	0	0	0.0101703	0	0	0	0	0	0	0	0	0	0	0	0	0	0	0	0	0.0156575	0	0	0	0	0	0	0	0
Acetobacter orientalis	0.000109459	0.00145768	0	0	0	0.00131351	0	0	0	0	0	0	0	0	0	0	0.00274404	0.00244475	0.0109148	0	0	0.00322325	0	0	0	0	0	0	0	0	0	0
Mycobacterium vaccae	0.000681439	0.00115121	0	0.00136602	0.00122422	0.000640584	0	0	0.000536851	0.00120422	0	0.000622523	0	0.00258284	0	0	0	0	0	0	0	0	0	0.00664943	0	0.00165266	0	0	0	0	0	0
Rhizobacter gummiphilus	0.0047929	0.00108779	0.000708013	0.0179733	0.00835212	0.00020811	0.00568286	0.00531456	0.00052323	0.0017605	0.00290905	0.0109211	0.00316192	0	0	0.00255294	0	0	0	0	0.00351723	0.00612823	0	0.00324036	0.00236618	0	0	0	0	0	0	0
Psychroserpens sp	0.00156371	0.000822369	0.00104871	0.00197201	0	0	0	0.0157438	0	0	0	0	0	0	0	0	0.00193191	0	0	0	0	0	0	0	0	0	0	0	0	0	0	0
Rubrobacter xylanophilus	0.000479298	0.000606869	0	0.00132034	0	0.00206388	0	0	0	0.00116395	0	0.00120341	0	0	0	0	0.00388047	0	0	0	0.00232541	0	0	0.00642707	0	0	0	0	0	0	0	0
Fusobacterium hwasookii	0.0080334	0.00144578	0.00622753	0	0.0141679	0.022515	0.00499852	0.0280474	0.00966464	0.0015485	0	0.00480298	0	0.00442834	0	0.00673653	0.00516249	0	0	0	0	0.00808539	0	0	0.00208124	0	0	0	0	0	0	0
Zymobacter palmae	0.000509394	0.00161484	0.000499417	0	0	0.00176156	0	0	0	0	0	0.00385175	0	0	0	0	0	0	0	0	0	0	0	0	0.0166905	0	0	0	0	0	0	0
Streptococcus urinalis	0.00318387	0.00213232	0.00633853	0	0.00356061	0	0	0	0	0	0	0	0.0283073	0	0	0	0	0.00173385	0	0	0	0	0.0162752	0	0.016476	0	0	0	0	0	0	0
Luteipulveratus mongoliensis	0.000826739	0.00226466	0.000278547	0	0.00281648	0	0	0	0	0	0	0.00286439	0	0.00396145	0.00344493	0.00602628	0	0.000685747	0	0	0.00415126	0.000904116	0	0	0.00465453	0	0	0	0	0	0	0
Idiomarina sp	0.000199357	0.00177842	0	0.00147194	0	0.000920339	0	0	0	0	0	0	0	0	0	0	0	0.0051389	0	0	0.00518483	0	0	0.0107475	0.00174402	0	0	0	0	0	0	0
Lactobacillus acidipiscis	0.00221746	0.00110728	0.00289554	0	0.00439166	0.00204264	0	0	0	0.0172797	0	0	0	0	0	0	0	0	0	0	0	0.00375937	0	0	0	0	0	0	0	0	0	0
Vibrio cyclitrophicus	0.000113143	0.000571169	0.00135771	0	0	0	0	0	0	0	0	0	0	0	0	0	0	0	0.00994869	0	0	0	0	0	0	0	0	0	0	0	0	0
Enterobacter cancerogenus	0.000517011	0.00134083	0.00157404	0	0	0.000832798	0	0	0.00139588	0.000782781	0	0.00161864	0	0	0.00194669	0	0.00260969	0.0046501	0	0.00617417	0	0	0.00363743	0.00216117	0.00105209	0	0	0	0	0	0	0
Desulfovibrio desulfuricans	0	0.00140763	0	0	0	0	0	0	0	0	0	0	0	0	0	0	0	0	0.0115518	0	0	0	0	0	0	0	0	0	0	0	0	0
Sphingobacteriaceae bacterium	0.000420163	0.000944605	0	0.000688941	0	0.000430765	0	0	0.00270757	0.00121468	0	0	0	0	0.00151039	0	0	0	0	0	0	0.00396399	0.00564439	0	0	0	0	0	0	0	0	0
Streptacidiphilus sp	6.30994e-05	0.000573026	0	0	0	0	0	0	0	0	0	0	0	0.000757193	0.00263386	0	0	0	0	0	0	0	0	0	0	0	0	0	0	0	0	0
Methylocystis rosea	0	0.00131995	0	0	0	0	0	0	0	0	0	0	0	0	0	0.002242	0.00343628	0.00102049	0.00455611	0	0	0.00538183	0.0095791	0	0	0.00282909	0	0	0	0	0	0
Thermoanaerobacter italicus	0	0.00177159	0	0	0	0	0	0	0	0	0	0	0	0	0	0.00666404	0.00680925	0	0	0	0	0	0	0	0	0	0	0	0	0	0	0
Herbaspirillum rubrisubalbicans	0.00403261	0.0018687	0.000537589	0.00151634	0.00543574	0.0028443	0.00431495	0.00302648	0.00238371	0.00133674	0.0198794	0.00138205	0	0.00573412	0.00664863	0.00145382	0.00297101	0.00463217	0	0	0.00667653	0.00348984	0	0	0	0.00550356	0	0	0	0	0	0
Tistrella mobilis	5.66191e-05	0.00212472	0	0	0	0.000679429	0	0	0	0	0	0	0	0	0	0	0.00425818	0	0	0	0.00382764	0	0.00890268	0	0	0.00262932	0	0	0	0	0	0
Pantoea stewartii	0.00374737	0.00173751	0.00633574	0.00188113	0.00252879	0.00205833	0.00267651	0.0187729	0.00221788	0.00165832	0	0	0.00446761	0.0023712	0	0	0.00276432	0.00164187	0.00733032	0.00435999	0.00165655	0.00432941	0	0	0	0	0	0	0	0	0	0
Campylobacter concisus	0.000586984	0.00161537	0.000820623	0	0.00622319	0	0	0	0	0	0	0	0	0	0	0	0	0	0	0	0	0	0	0	0.00548505	0.0112015	0	0	0	0	0	0
Thermoactinomyces vulgaris	0.000859808	0.00125145	0.0017453	0.00656377	0	0.000513005	0	0	0	0	0	0.00149562	0	0	0.00359749	0	0	0	0	0	0.00578014	0	0	0	0	0.00397055	0	0	0	0	0	0
Sphaerochaeta globosa	0	0.00146016	0	0	0	0	0	0	0	0	0	0	0	0	0	0.00738767	0	0	0	0	0.00904722	0	0.00526072	0	0	0	0	0	0	0	0	0
Sulfuriferula sp	0.000193933	0.00133853	0	0	0	0	0	0	0.00232719	0	0	0	0	0	0	0	0	0	0	0	0.0104292	0	0	0	0	0	0	0	0	0	0	0
Thermoanaerobacterium xylanolyticum	0	0.001801	0	0	0	0	0	0	0	0	0	0	0	0	0.0147372	0	0	0.0102675	0	0.00779013	0	0	0	0	0	0	0	0	0	0	0	0
Weeksella virosa	0.00105924	0.00216496	0.00132865	0	0	0.00117161	0	0	0.00147283	0.00165187	0	0	0	0.00708593	0	0	0	0	0.0146036	0	0	0	0	0.00456061	0	0	0	0	0	0	0	0
Alcaligenaceae bacterium	0.00061631	0.0016032	0.000622916	0	0.00157463	0.000274645	0	0	0	0	0	0.00160141	0	0.00332212	0	0.00336915	0	0.00153354	0	0.00203616	0.00309449	0	0.00719745	0	0.00208179	0	0	0	0	0	0	0
Aeromicrobium sp	0.00136306	0.00124466	0.000876218	0.00123574	0	0.00231796	0	0	0	0	0.0108005	0.0011263	0	0	0.00270915	0	0.00484245	0	0	0	0	0	0	0.00300763	0	0	0	0	0	0	0	0
Halorhodospira halochloris	0.000386986	0.00069643	0	0	0	0	0.00142525	0	0	0.00132459	0	0	0	0.001894	0	0	0	0	0	0	0	0	0.0061551	0	0	0	0	0	0	0	0	0
Haemophilus pittmaniae	0.00683716	0.00160622	0.0159211	0	0.00174982	0.00488324	0	0.015588	0.0352976	0.00860616	0	0	0	0	0	0.011232	0	0.00511248	0	0.00905079	0	0.00224683	0	0.00475212	0	0	0	0	0	0	0	0
Luteimonas sp	0.00340506	0.00241772	0.000901002	0	0.00227758	0.00476706	0	0.00507239	0.00499388	0.00560094	0	0	0.0060357	0.0112122	0.0111431	0	0.00248971	0	0	0	0	0.00584899	0	0	0	0.00614933	0	0	0	0	0	0
Novosphingobium tardaugens	0.00448958	0.00227639	0.00138591	0.00097728	0.00700668	0.00611051	0.000926997	0.00390113	0.0015363	0.00516916	0.017083	0.0026722	0.004642	0.00246376	0.00428505	0	0.00191482	0.00255894	0	0	0.00516363	0	0.0080067	0.00475715	0.00231585	0	0	0	0	0	0	0
Candidatus Saccharimonas	0.00201009	0.00205054	0	0	0.0188254	0	0	0	0	0	0	0	0	0.00529568	0.0092104	0	0	0.0110005	0	0	0	0	0	0	0	0	0	0	0	0	0	0
Xanthomonas sp	0.000277502	0.00133245	0	0	0	0.00178373	0.00154629	0	0	0	0	0	0	0	0.00357387	0	0	0	0	0	0.00143555	0.00281387	0	0	0	0.00394448	0	0	0	0	0	0
Gallibacterium anatis	0.00118633	0.000809897	0.00280944	0.00792436	0	0.000495476	0.00300665	0	0	0	0	0	0	0	0	0	0	0	0	0	0	0	0	0	0	0.00766975	0	0	0	0	0	0
Mycolicibacterium flavescens	0.00609533	0.000719728	0.00531726	0.0157874	0.00565943	0.00419524	0.00149751	0.00630204	0.0049636	0.00626285	0	0.0136698	0.00749887	0.00199003	0	0	0.00773317	0	0	0	0	0	0	0	0.00187056	0	0	0	0	0	0	0
Paracoccus sp	0.00267178	0.00164966	0.00281122	0.00792938	0.00203037	0.00920752	0	0	0	0	0	0.00722717	0	0.00285576	0	0	0.00443894	0.000988693	0	0	0.00399012	0.00130353	0	0.0137851	0	0.00548186	0	0	0	0	0	0
Pantoea sp	0.000499492	0.0019755	0.00103691	0.00194981	0.000873708	0.00213348	0	0	0	0	0	0	0	0	0	0.00186943	0.000955082	0.00170182	0	0	0.00343406	0	0	0.00474559	0	0.00471791	0	0	0	0	0	0
Hartmannibacter diazotrophicus	0.00223747	0.000957073	0.000566868	0.0039973	0	0.00624835	0.000758327	0.0127652	0.00251353	0	0	0	0	0	0	0	0	0	0	0.0037059	0	0.00183996	0	0	0	0	0	0	0	0	0	0
Vibrio cholerae	0.000583569	0.00152377	0	0	0	0	0	0	0	0.00700283	0	0	0	0	0.0126131	0	0	0	0	0.0184115	0	0	0	0	0	0	0	0	0	0	0	0
Xanthomonas fragariae	0.000311935	0.00185771	0	0	0	0	0.00190895	0	0	0	0	0.00183427	0	0	0	0	0	0.00263479	0	0	0	0.00115794	0	0.00489816	0	0.00486959	0	0	0	0	0	0
Beijerinckia indica	0.00372321	0.000711931	0.000362092	0.0040853	0.00274592	0.00159647	0.00678143	0	0	0	0	0	0.0291073	0	0	0	0	0	0	0	0	0.00352586	0	0	0	0	0	0	0	0	0	0
Psychroflexus torquis	0	0.000700279	0	0	0	0	0	0	0	0	0	0	0	0	0	0	0	0	0	0	0.00520696	0	0.00807389	0	0	0	0	0	0	0	0	0
Atopobium parvulum	0.00207238	0.00110966	0.000978089	0	0	0	0.00523375	0	0.0151792	0	0	0	0	0.00347755	0	0	0	0	0	0	0	0	0	0	0	0.0133509	0	0	0	0	0	0
Bifidobacterium coryneforme	0	0.00138466	0	0	0	0	0	0	0	0	0	0	0	0	0	0	0	0	0	0	0	0	0.0198809	0	0	0	0	0	0	0	0	0
Xenorhabdus nematophila	0	0.00131563	0	0	0	0	0	0	0	0	0	0	0	0	0	0	0	0	0	0	0	0	0	0.0116943	0	0	0	0	0	0	0	0
Cupriavidus basilensis	0.00989393	0.00168219	0.00619675	0.0305877	0.0166434	0.00463994	0.0165794	0.00872149	0.0034346	0.00166034	0.00954782	0.00896107	0.0103778	0.00137702	0	0.00418952	0.00856163	0.00572085	0	0.0050639	0.00384799	0	0	0	0.00129435	0	0	0	0	0	0	0
Rathayibacter rathayi	0.000353961	0.00177405	0.00048648	0	0.00245948	0	0.00130157	0	0	0	0	0	0	0	0	0	0	0	0.0106941	0	0	0.00157903	0	0	0.00162582	0	0	0	0	0	0	0
Parolsenella catena	0.000745262	0.00121779	0.00420211	0.00474103	0	0	0	0	0	0	0	0	0	0	0	0	0	0	0	0	0	0	0.00971062	0	0.00561739	0	0	0	0	0	0	0
Mycobacterium rhodesiae	0.00811044	0.00178242	0.00400104	0.00730234	0.029747	0.00747136	0.00377816	0	0.0057397	0.0134601	0.0174063	0.00423542	0	0.00418398	0	0	0.00325175	0.00115883	0	0.00461591	0.00584594	0.00229177	0.00543881	0.00484717	0	0	0	0	0	0	0	0
Yersinia massiliensis	0.000612077	0.00164768	0.00333128	0	0.00229661	0.000267049	0	0	0.000671415	0	0	0.00077856	0	0	0	0.00327597	0.000836838	0	0	0	0	0.000982978	0.00699839	0	0	0	0	0	0	0	0	0
Thermobifida fusca	0.000420328	0.00164026	0	0	0.00209594	0	0	0	0	0	0	0	0	0.00294799	0.00256362	0	0	0	0	0	0.012357	0	0.00958034	0	0.00277101	0	0	0	0	0	0	0
Auritidibacter sp	0.00222814	0.00238291	0.00113696	0.00320694	0.00431108	0	0	0	0.00252068	0.00141355	0	0	0	0.0141485	0	0.0122989	0.00628346	0	0	0.0074329	0	0	0	0.00390264	0	0	0	0	0	0	0	0
Psychrobacter arcticus	0.000657632	0.00224536	0	0.0064271	0	0	0	0	0	0	0	0.00146448	0	0	0	0	0	0.00140241	0.00626122	0	0	0	0.00658203	0.00782137	0.00190378	0	0	0	0	0	0	0
Pseudolabrys sp	0.00184782	0.00103307	0.00100275	0.00754234	0.00168985	0.00265269	0.000894284	0	0	0	0	0.0060151	0	0.00237682	0	0	0	0.00082288	0	0	0	0	0	0	0	0	0	0	0	0	0	0
Herbaspirillum sp	0.0011322	0.000622735	0.00027626	0.000779224	0.00279335	0	0	0	0	0.000686929	0	0.00142043	0.00370125	0.00392891	0	0.00597679	0.00229014	0	0	0	0.00137239	0.00448345	0	0	0	0	0	0	0	0	0	0
Prevotella enoeca	0.00224608	0.00122215	0.0015831	0.00297689	0.00133394	0.00511862	0.00564744	0	0.00350979	0	0	0.00678315	0	0	0	0	0	0.00259826	0	0	0	0	0	0.00724536	0.00176358	0.00360155	0	0	0	0	0	0
Acinetobacter larvae	0.00132281	0.00119869	0	0.00227692	0	0.00284731	0	0	0.00178967	0.00401445	0	0.00207527	0	0.0028701	0	0	0	0	0	0	0.00401016	0.00131008	0	0.00554172	0.0026978	0	0	0	0	0	0	0
Pantoea gaviniae	0.00058235	0.00178402	0.000333505	0	0.00252913	0.00264678	0	0	0.00147878	0	0	0	0	0	0	0.00180382	0.00829407	0.00492628	0	0.00436058	0	0.002165	0.00770694	0	0	0	0	0	0	0	0	0
Flaviflexus sp	0.00163037	0.00173822	0.00320065	0	0	0.000470392	0	0	0	0	0.0131506	0.00274278	0	0	0.00659733	0	0	0	0.00586321	0	0	0	0	0	0	0	0	0	0	0	0	0
Methylovirgula ligni	6.72767e-05	0.000519189	0	0	0	0.00080732	0	0	0	0	0	0	0	0	0	0	0	0	0	0	0	0	0	0	0	0	0	0	0	0	0	0
Lysobacter sp	0.000643143	0.000113762	0.000956707	0	0	0.00463996	0	0	0.00212105	0	0	0	0	0	0	0	0	0.00117764	0	0	0	0.00155265	0	0	0	0	0	0	0	0	0	0
Xanthomonadales bacterium	8.42874e-05	0.000254607	0.00101145	0	0	0	0	0	0	0	0	0	0	0	0	0	0	0	0	0	0	0	0	0	0.00338027	0	0	0	0	0	0	0
Mycobacterium phlei	0.00100524	0.000927045	0.000564516	0.00318457	0.0035675	0.00199117	0	0	0.000625775	0.00140369	0	0.000725638	0	0	0	0.00305328	0	0	0	0.00369052	0	0.00366464	0.00652267	0.00193771	0	0	0	0	0	0	0	0
Rathayibacter festucae	0.00109753	0.00187143	0.000692689	0.00195382	0.00437751	0.00122164	0.00185329	0	0.00307143	0	0	0	0	0	0.00642512	0	0.00191409	0	0.0114203	0	0.00516166	0.00112417	0	0	0	0	0	0	0	0	0	0
Corynebacterium glyciniphilum	0.000917264	0.00203229	0.000860439	0	0	0.00682867	0	0	0	0	0	0.00331807	0	0	0	0	0	0	0	0.00843769	0	0.00139642	0.00994191	0.00295347	0	0	0	0	0	0	0	0
Acetobacter aceti	0.000297874	0.00161994	0	0	0	0.00357448	0	0	0	0	0	0	0	0	0	0	0	0	0.0133663	0	0	0	0	0.00278281	0	0	0	0	0	0	0	0
Geobacter uraniireducens	0	0.00107039	0	0	0	0	0	0	0	0	0	0	0	0	0	0.0095402	0	0	0	0	0	0	0	0	0	0	0	0	0	0	0	0
Oscillatoria nigro-viridis	0.000853644	0.00159017	0.000605686	0.00569471	0.000510358	0.000712131	0	0.00227323	0.000447609	0	0	0	0	0	0	0	0.00278946	0.000994082	0.00443819	0.00131989	0.00100297	0	0.00233279	0	0.00472315	0.0110235	0	0	0	0	0	0
Methylocystis sp	0	0.00214945	0	0	0	0	0	0	0	0	0	0	0	0	0.00494897	0.00216433	0.00331724	0	0	0	0	0.00389654	0.00462362	0	0.00401201	0	0	0	0	0	0	0
Mycobacterium dioxanotrophicus	0.00237375	0.0018259	0	0.00392495	0.00502503	0.00350585	0.000531857	0.00223824	0.00088144	0.00247147	0.00735093	0.00255526	0	0	0.00245851	0	0.00329583	0.00293635	0	0.00389873	0.00691271	0	0	0	0	0.00135673	0	0	0	0	0	0
Paenibacillus naphthalenovorans	0	0.00128985	0	0	0	0	0	0	0	0	0	0	0	0	0	0	0	0	0	0	0.0100975	0	0	0	0	0	0	0	0	0	0	0
Clostridium perfringens	0.000344082	0.00131585	0.000927311	0	0	0.000817708	0	0	0	0	0	0.00238396	0	0	0.00573426	0.00501552	0.00384361	0.00228292	0	0	0.00460665	0	0	0	0	0	0	0	0	0	0	0
Flavobacteriaceae bacterium	0.0045237	0.00112997	0	0	0	0.0173167	0.0175136	0	0.0048375	0	0	0	0.0146167	0	0	0.00295039	0	0.00268587	0	0	0	0	0	0	0	0	0	0	0	0	0	0
Lactobacillus gallinarum	0.00121175	0.00121777	0.0013033	0.00367612	0	0.00632091	0	0	0	0.0032407	0	0	0	0	0.00402964	0	0.00360136	0.00320856	0	0.00852032	0	0.00423028	0	0	0	0	0	0	0	0	0	0
Burkholderia dolosa	0.000179607	0.00172307	0	0	0	0.00117258	0	0	0.000982699	0	0	0	0	0	0	0	0	0	0.00974378	0.00289775	0.00220195	0.00143871	0	0	0.00148134	0	0	0	0	0	0	0
Humibacter sp	0.0019461	0.00125677	0.000806576	0.00113752	0.00305833	0.00106686	0.00215799	0	0	0	0.00994204	0.00518393	0	0	0	0	0.00111439	0	0	0	0.00400687	0.002618	0.00465977	0	0	0	0	0	0	0	0	0
Acidisphaera sp	2.83971e-05	0.00115696	0	0	0	0.000340765	0	0	0	0	0	0	0	0	0.00238965	0	0	0.000951366	0	0.00505271	0.00191974	0.00376295	0	0	0.00129149	0	0	0	0	0	0	0
Corynebacterium frankenforstense	0.00186111	0.00179951	0.00173951	0	0	0.000511302	0	0	0.00771308	0	0	0	0	0.0123695	0.00717111	0.00627228	0	0.00285496	0	0	0.0115219	0	0	0	0	0	0	0	0	0	0	0
Methylocystis bryophila	0.000156597	0.00173236	0	0.00187917	0	0	0	0	0	0	0	0	0	0	0.00411976	0	0.000920477	0	0.00366133	0	0.00165482	0	0	0.00228682	0.00111326	0	0	0	0	0	0	0
Rhodobacter capsulatus	0.00179425	0.000769251	0.00201925	0.00911287	0.00102087	0.00747847	0	0	0.000895349	0.00100419	0	0	0	0	0	0	0	0	0	0	0.00200623	0	0	0	0.00269934	0	0	0	0	0	0	0
Providencia alcalifaciens	0.00226919	0.000453826	0.000746973	0	0	0	0	0	0.0024841	0	0	0	0.0200155	0.00398374	0	0	0	0	0	0.00244167	0	0	0	0	0.00374458	0	0	0	0	0	0	0
Azospirillum brasilense	0.000686467	0.00125533	0.000502368	0.00283398	0	0.00132897	0	0	0	0	0	0	0	0.00357229	0.0124261	0	0	0.00494706	0	0.00656846	0	0	0	0	0	0	0	0	0	0	0	0
Moraxella bovis	0.00252782	0.00179212	0.0021268	0	0	0.00656398	0.00853535	0	0	0	0.0131077	0	0	0	0.00657579	0	0	0.0052359	0	0	0	0	0	0	0	0.00725768	0	0	0	0	0	0
Zobellella denitrificans	0.000476995	0.00137172	0.000361739	0	0	0	0	0	0	0	0	0.00278991	0	0.00257229	0	0	0	0.00178111	0	0	0	0.00234828	0	0	0.0072536	0.00246887	0	0	0	0	0	0
Truepera radiovictrix	0.00036528	0.000937123	0	0	0.00234142	0.00204194	0	0	0	0	0	0	0	0	0	0	0	0.00228032	0	0	0	0	0	0.00635877	0	0	0	0	0	0	0	0
Xylanimicrobium sp	0.00176328	0.000359962	0	0.00551697	0	0	0	0.00880912	0	0	0.00482188	0.00201136	0	0	0	0	0	0	0	0	0	0	0	0	0	0	0	0	0	0	0	0
Lactobacillus brevis	0.0026472	0.00101158	0.00527223	0.00743548	0	0.00174341	0	0	0.00584435	0.0114709	0	0	0	0	0	0	0	0	0	0	0	0	0.0152294	0.0090485	0	0	0	0	0	0	0	0
Serratia odorifera	0.000765303	0.00198283	0.000572769	0	0.00144786	0	0	0	0	0.00142421	0.00353004	0.00220874	0	0	0	0	0	0.00141008	0	0	0.00142269	0	0.0165451	0.00393208	0	0	0	0	0	0	0	0
Phreatobacter sp	0.00155737	0.00140027	0.0010079	0	0	0.00177754	0.00449437	0.00756557	0.00297939	0	0	0.000863711	0	0	0.00415505	0	0	0.00165421	0	0	0	0.00218097	0	0.00230642	0	0	0	0	0	0	0	0
Christensenella minuta	0.00339467	0.000810787	0.00203413	0	0.00128548	0.00269056	0.0244903	0.00572578	0.00450973	0	0	0	0	0	0	0	0	0.00751164	0	0	0	0.00165061	0	0	0	0	0	0	0	0	0	0
Carnobacterium inhibens	0.00331429	0.000634925	0.00128629	0.00907032	0.0260121	0.00340276	0	0	0	0	0	0	0	0	0	0	0.00177718	0	0	0	0	0	0	0	0.00429877	0	0	0	0	0	0	0
Leuconostoc sp	0.000134058	0.000989899	0.00160869	0	0	0	0	0	0	0	0	0	0	0	0	0	0	0	0.0176816	0	0	0	0	0	0	0	0	0	0	0	0	0
Levyella sp	0.000180528	0.00142449	0	0	0	0	0.00216633	0	0	0	0	0	0	0	0	0	0.0044748	0.00398672	0	0	0.00804471	0	0	0	0	0	0	0	0	0	0	0
Lactobacillus sp	0	0.0014058	0	0	0	0	0	0	0	0	0	0	0	0	0	0	0	0	0.0172331	0	0	0	0	0	0	0	0	0	0	0	0	0
Komagataeibacter saccharivorans	0.000142903	0.00122121	0	0	0	0.00171484	0	0	0	0	0	0	0	0	0	0	0	0	0	0	0.0120759	0	0	0	0	0	0	0	0	0	0	0
Tsukamurella paurometabola	7.3858e-05	0.00119056	0	0	0	0	0	0	0	0	0	0.000886296	0	0	0.0042637	0	0.00190528	0	0	0	0	0.005595	0	0.00473345	0	0	0	0	0	0	0	0
Pseudarthrobacter phenanthrenivorans	0.00481721	0.00168061	0.00674984	0.00200408	0.00449012	0.000313266	0.00475241	0.00399997	0.0070885	0.00795018	0	0.0036532	0.0142788	0.00252618	0	0.00384291	0.000981663	0.00174918	0	0	0.00882408	0	0	0.00487767	0.00356179	0	0	0	0	0	0	0
Alcanivorax sp	0.000229322	0.00165781	0	0.00275186	0	0	0	0	0	0	0	0	0	0	0	0	0.00134795	0	0	0	0	0	0.0112728	0	0	0.00332931	0	0	0	0	0	0
Lysobacter antibioticus	0.00228836	0.00149998	0.00157148	0	0.00132415	0.000230957	0	0.00884701	0	0	0	0.0154867	0	0	0.00809804	0	0	0.000644798	0	0.00171226	0.00780673	0	0	0	0	0.00178756	0	0	0	0	0	0
Flavobacterium album	8.90974e-05	0.00149022	0	0.00106917	0	0	0	0	0	0	0	0	0	0	0	0	0	0.00373273	0	0	0.00564914	0	0	0	0.006334	0	0	0	0	0	0	0
Arcobacter butzleri	0.000941599	0.00133429	0	0.0036383	0	0.00113743	0	0	0	0.00320736	0	0.00331609	0	0	0	0	0	0	0	0	0	0	0.00745199	0.00885514	0	0	0	0	0	0	0	0
Bacillus marisflavi	0.000415655	0.00115788	0	0	0.00498786	0	0	0	0	0	0	0	0	0	0	0.0106723	0	0.000809618	0	0	0	0	0	0	0	0	0	0	0	0	0	0
Gallionella capsiferriformans	0.000194669	0.00113586	0	0	0	0	0.00127746	0	0.00105856	0	0	0	0	0	0	0	0	0	0	0	0.00948777	0.00309956	0	0	0.0031914	0	0	0	0	0	0	0
Methylophaga nitratireducenticrescens	0.000618709	0.000722543	0	0	0	0	0	0	0	0	0	0.00742451	0	0	0	0	0	0	0	0	0	0.00156231	0	0	0	0	0	0	0	0	0	0
Flavobacterium johnsoniae	0.00120384	0.000873816	0.00371497	0	0	0.00109196	0	0.00836569	0	0	0	0.00127341	0	0	0	0.00267907	0	0.000609718	0.00544431	0.00323821	0.00246067	0.000803876	0	0	0.00248309	0.00169031	0	0	0	0	0	0
Chryseobacterium jeonii	3.3739e-05	0.00157065	0	0	0	0.000404868	0	0	0	0	0	0	0	0	0.00567835	0	0	0	0	0	0	0	0	0.0126079	0	0	0	0	0	0	0	0
Streptomyces sp	0.000715079	0.00139066	0.000369006	0.00260206	0	0.00115884	0	0	0.0016362	0.000917546	0	0.0018973	0	0	0.00228184	0	0	0.000908444	0	0	0.00183313	0	0	0.00759971	0.00246644	0	0	0	0	0	0	0
Gemmatimonas aurantiaca	0	0.000971436	0	0	0	0	0	0	0	0	0	0	0	0	0	0	0	0.00160337	0	0	0	0	0	0	0.00217658	0.00444497	0	0	0	0	0	0
Leifsonia xyli	0.000582179	0.000644067	0.00112416	0.00317083	0	0	0	0	0.00124615	0	0	0.00144501	0	0	0.00347575	0	0	0	0	0	0	0	0	0	0.00375694	0	0	0	0	0	0	0
Cytophaga hutchinsonii	0.00184701	0.000882738	0	0.00192144	0.0103319	0.000600696	0	0	0.00604107	0.000846928	0	0	0	0.00242202	0.00421244	0	0.00752947	0	0	0	0	0.00221109	0	0	0	0	0	0	0	0	0	0
Lactobacillus rhamnosus	0.000115527	0.00135687	0.000501636	0	0	0.000884691	0	0	0	0	0	0	0	0	0.0186119	0	0	0	0	0	0	0	0	0	0	0	0	0	0	0	0	0
Clostridium isatidis	0.000110832	0.0014829	0	0	0.00132999	0	0	0	0	0	0	0	0	0	0	0	0	0.00129529	0	0	0.0156824	0	0	0	0	0	0	0	0	0	0	0
Ralstonia eutropha	0.000922184	0.000946528	0	0.00223777	0	0	0	0	0.000879455	0	0.00488958	0.0030594	0	0	0	0	0	0	0	0	0.00394122	0.00179782	0	0	0	0	0	0	0	0	0	0
Frondihabitans sp	0.00110036	0.000335892	0	0	0.0114178	0	0	0	0	0	0	0.00178647	0	0	0	0	0	0	0	0	0	0	0	0	0.00232236	0	0	0	0	0	0	0
Alkalilimnicola ehrlichii	0	0.000635143	0	0	0	0	0	0	0	0	0	0	0	0	0	0	0	0.0022695	0	0	0	0	0.0106516	0	0	0	0	0	0	0	0	0
Mycoplasma hyorhinis	0.000265168	0.0013516	0	0	0	0.00318201	0	0	0	0	0	0	0	0	0	0.0195173	0	0	0	0	0	0	0	0	0	0	0	0	0	0	0	0
Tatumella ptyseos	0.00162503	0.00136684	0.000841629	0	0.004255	0	0	0	0.00186592	0	0.0103741	0.00216369	0	0	0	0	0.00232565	0.00103599	0	0	0.00418101	0	0	0	0	0.00574411	0	0	0	0	0	0
Xanthomonas vasicola	0.000657596	0.00152157	0.000303511	0	0.0030689	0.00160582	0	0	0	0.00075469	0	0	0	0.00215824	0.00375367	0	0	0.00448322	0	0.0079368	0.00301553	0.00197029	0	0	0	0.00207146	0	0	0	0	0	0
Pseudonocardia dioxanivorans	0.00106958	0.00142753	0.00106388	0	0.00107572	0.00168864	0.00113856	0	0	0	0.00786817	0	0	0	0	0.00460334	0	0.00157148	0	0	0	0.0041438	0	0	0.000711098	0	0	0	0	0	0	0
Caldicellulosiruptor kristjanssonii	0	0.000983063	0	0	0	0	0	0	0	0	0	0	0	0	0.0067019	0.00586188	0	0	0	0	0	0	0	0	0	0	0	0	0	0	0	0
Actinobacillus suis	0.000150901	0.000523491	0.00181082	0	0	0	0	0	0	0	0	0	0	0	0	0	0	0	0	0	0	0	0	0	0	0	0	0	0	0	0	0
Arcobacter suis	0.000372696	0.00103773	0	0	0	0	0.00153071	0	0	0	0	0.00294165	0	0	0	0	0.00316184	0	0	0	0	0	0.0198316	0	0.00191203	0	0	0	0	0	0	0
Symbiobacterium thermophilum	0.000372411	0.00103773	0	0	0.00107034	0	0.00339859	0	0	0	0	0	0	0	0	0	0	0	0	0	0	0	0	0	0	0	0	0	0	0	0	0
Vibrio vulnificus	9.80647e-05	5.12167e-05	0	0	0	0.00117678	0	0	0	0	0	0	0	0	0	0	0.0012292	0	0	0	0	0	0	0	0	0	0	0	0	0	0	0
Bacteroides zoogleoformans	0.00991798	0.000432629	0.000898317	0.00886835	0.0102186	0.00990177	0.0492706	0.00505728	0.004979	0.0100516	0.0110729	0.00230942	0	0.00638785	0	0	0.00248229	0.00221154	0	0	0	0.00145789	0	0	0.00300218	0	0	0	0	0	0	0
Desulfovibrio profundus	0.000185376	0.00141584	0.0003622	0	0	0	0	0	0	0	0	0.00186231	0	0	0	0.00391805	0.00400343	0	0	0	0	0.00235128	0.00837006	0.00497304	0.00121048	0	0	0	0	0	0	0
Lactobacillus zymae	0.00018409	0.00103443	0.00220908	0	0	0	0	0	0	0	0	0	0	0	0	0	0	0	0	0	0	0	0	0	0	0	0	0	0	0	0	0
Paenibacillus riograndensis	0.00078339	0.00016933	0	0	0	0	0	0	0	0	0.00940068	0	0	0	0.00353706	0	0.000526856	0	0	0	0	0	0	0	0	0	0	0	0	0	0	0
Erwinia billingiae	0.000256012	0.000444159	0	0	0.0014968	0.000783215	0.00079212	0	0	0	0	0	0	0	0	0.00320264	0	0.00145775	0	0.00193552	0	0	0	0	0	0	0	0	0	0	0	0
Rhodoferax saidenbachensis	0.000556196	0.00106718	0.000354052	0	0	0	0.00189453	0	0.000784944	0	0	0.00364083	0	0	0	0.00191495	0.00293502	0	0	0	0.00703536	0.00229838	0	0	0	0.0048328	0	0	0	0	0	0
Pontimonas salivibrio	0.000189048	0.00120521	0	0	0	0.00226857	0	0	0	0	0	0	0	0	0	0	0	0	0	0	0	0	0.0099085	0	0	0	0	0	0	0	0	0
Beutenbergia cavernae	0.000633555	0.000583966	0	0	0.00326993	0	0	0	0	0	0	0	0.00433273	0	0	0	0.00089362	0	0	0	0.00321307	0	0	0	0	0	0	0	0	0	0	0
Salmonella sp	0.00124316	0.000333394	0.0016142	0.000910611	0.00244826	0.000854048	0.00172752	0	0.00214724	0.00240826	0	0.00165994	0	0.00114784	0	0	0.00178419	0	0	0.00211057	0	0	0	0	0	0	0	0	0	0	0	0
Isoptericola dokdonensis	0.00125106	0.000876624	0.00197281	0.00111291	0.000997388	0.000695855	0.00316695	0.00444255	0.00262427	0	0	0	0	0	0	0	0.0109028	0.000971362	0	0	0	0.00256136	0	0.00270868	0	0	0	0	0	0	0	0
Saccharopolyspora erythraea	0.000388628	0.00144179	0.00055157	0.00051859	0.00232379	0.000324252	0	0	0	0	0	0.000945329	0	0	0.0136431	0.00198884	0	0	0	0	0.00182671	0	0	0	0	0	0	0	0	0	0	0
Vitreoscilla filiformis	0.00172423	0.00148696	0	0.0135213	0.00330484	0	0	0	0.00386468	0	0	0	0	0	0	0	0.00361264	0	0	0	0	0.00565804	0	0.00598348	0	0.00297429	0	0	0	0	0	0
Celeribacter indicus	0.00802349	0.000989595	0.000666789	0.00188076	0.00927042	0.0167574	0.000891996	0.00750767	0	0.00331599	0	0.00685681	0.0491341	0	0	0	0	0	0	0	0	0.00324642	0	0	0	0.00227541	0	0	0	0	0	0
Thioclava nitratireducens	0.00436404	0.000865295	0.000772233	0.00435636	0.00390415	0.00783104	0	0	0	0	0.0285562	0.00694849	0	0	0	0	0	0	0	0.00757271	0.00767253	0	0	0	0	0	0	0	0	0	0	0
Dokdonella koreensis	0.000417556	0.00103828	0	0	0.0017168	0.00329387	0	0	0	0	0	0	0	0	0.00629962	0	0	0	0	0	0.00337389	0	0	0	0	0	0	0	0	0	0	0
Aequorivita sublithincola	0.000907302	0.00139762	0	0.0108876	0	0	0	0	0	0	0	0	0	0	0.0238693	0	0	0	0	0	0	0	0	0	0	0	0	0	0	0	0	0
Clostridium kluyveri	0.00106074	0.000994554	0	0	0	0.000671696	0	0	0.00168877	0	0.00938923	0.000979137	0	0	0	0	0	0	0	0	0	0	0	0	0	0	0	0	0	0	0	0
Flavobacterium psychrophilum	7.75834e-05	0.000327806	0	0	0	0.000931001	0	0	0	0	0	0	0	0	0	0	0	0	0	0	0.00786734	0	0	0	0	0	0	0	0	0	0	0
Granulibacter bethesdensis	0.00349455	0.000403205	0	0.00943515	0	0.00294969	0.00149162	0	0	0.00970388	0	0.00143326	0.0149387	0.0019822	0	0	0	0	0	0	0	0.00180958	0	0	0	0	0	0	0	0	0	0
Azoarcus sp	0.000324424	0.000972341	0	0.00389309	0	0	0	0	0	0	0	0	0	0	0.00426748	0	0.000953482	0.00254845	0	0	0.00342831	0	0.00797387	0	0	0.002355	0	0	0	0	0	0
Mahella australiensis	0.000141555	0.00128332	0.000481503	0	0.00121716	0	0	0	0	0	0	0	0	0	0.00297749	0	0	0	0	0.00629565	0	0	0	0	0	0	0	0	0	0	0	0
Planococcus antarcticus	0	0.000801394	0	0	0	0	0	0	0	0	0	0	0	0	0	0	0	0	0	0	0.00996031	0	0	0	0	0	0	0	0	0	0	0
Sulfurihydrogenibium azorense	0.000306742	0.000415013	0.00368091	0	0	0	0	0	0	0	0	0	0	0	0	0	0	0	0	0	0	0	0	0	0	0	0	0	0	0	0	0
Mycoplasma flocculare	0.000966218	0.000802577	0.00387738	0	0	0.0034191	0	0	0.00429814	0	0	0	0	0	0	0	0	0	0	0	0.0192619	0	0	0	0	0	0	0	0	0	0	0
Arcobacter thereius	0	0.00120888	0	0	0	0	0	0	0	0	0	0	0	0	0.00975137	0	0	0	0	0	0	0	0	0	0	0	0	0	0	0	0	0
Lacunisphaera limnophila	0.000506321	0.00065118	0.00071916	0	0	0	0	0	0	0	0.00443227	0.00092442	0	0	0	0.0038897	0.00198723	0	0	0	0	0	0	0	0	0	0	0	0	0	0	0
Dehalobacterium formicoaceticum	0.000168898	0.000721268	0	0	0.00202678	0	0	0	0	0	0	0	0	0	0	0	0	0	0.00881265	0.00262083	0	0	0	0	0	0	0	0	0	0	0	0
Desulfovibrio aespoeensis	0.000167145	0.00086102	0.000832149	0.00117359	0	0	0	0	0	0	0	0	0	0	0	0	0	0.00307296	0	0	0	0.0013505	0.00480751	0	0	0	0	0	0	0	0	0
Lactobacillus ruminis	0.00805942	0.000384624	0	0	0.00369387	0	0	0.082266	0.00323971	0	0	0.00751341	0	0	0	0	0	0	0	0	0	0	0	0	0	0	0	0	0	0	0	0
Enterococcus thailandicus	0.000497471	0.000415665	0.00114122	0.00482843	0	0	0	0	0	0	0	0	0	0	0	0	0	0	0.00627175	0	0	0.00370421	0	0	0	0	0	0	0	0	0	0
Massilia albidiflava	0.00143539	0.00102237	0.00121819	0.0022907	0.00102646	0.000895173	0.00325926	0.00685807	0.000450128	0.000504846	0	0	0	0.00072187	0	0	0.00112206	0	0.00669475	0.00265464	0.00201722	0	0	0.00139382	0.000678533	0	0	0	0	0	0	0
Micavibrio aeruginosavorus	0.00135848	0.000856333	0	0	0	0	0	0	0	0	0	0	0.0163017	0	0	0	0	0.00599098	0	0	0	0	0	0	0	0	0	0	0	0	0	0
Oleispira antarctica	0.000837561	0.000779409	0	0	0	0.00120871	0	0	0.00531813	0	0	0.00352389	0	0	0	0	0	0.00590544	0	0	0.00680939	0	0	0	0	0	0	0	0	0	0	0
Collimonas arenae	0	0.000838104	0	0	0	0	0	0	0	0	0	0	0	0	0	0	0	0	0	0	0	0	0	0.00739966	0	0	0	0	0	0	0	0
Arcobacter skirrowii	0.000476515	0.000815289	0	0	0	0	0	0	0	0	0	0	0	0.00571818	0.00994522	0	0.00222206	0	0	0	0	0	0	0	0	0	0	0	0	0	0	0
Phytobacter sp	0.00267442	0.00142334	0.00215737	0.00380321	0	0.0192616	0.00144301	0.00303635	0.00239148	0	0	0	0	0	0	0	0.0059614	0.00398338	0	0.00352596	0.00401898	0.00175061	0	0.0018513	0.000901244	0	0	0	0	0	0	0
Pleomorphomonas sp	0.00082605	0.00134927	0	0	0	0.00385036	0	0	0	0	0.00384442	0	0	0.00221782	0.00385729	0	0.00344733	0.00153566	0	0	0.00154939	0	0	0	0	0	0	0	0	0	0	0
Helicobacter mustelae	7.97363e-05	0.000965641	0.000956835	0	0	0	0	0	0	0	0	0	0	0	0	0	0	0	0	0.00625531	0	0	0	0	0	0.00653039	0	0	0	0	0	0
Pseudopedobacter saltans	0.00264819	0.000897022	0.000977283	0.00275655	0.00164694	0.0224061	0	0	0	0	0	0.00167495	0	0.00231646	0	0.00352387	0.00360066	0	0	0	0.0016183	0	0	0	0	0	0	0	0	0	0	0
Desulfotomaculum ferrireducens	0	0.000886735	0	0	0	0	0	0	0	0	0	0	0	0	0	0	0	0.00229455	0.0102443	0	0	0	0	0	0	0	0	0	0	0	0	0
Leuconostoc kimchii	0.00165134	0.00121304	0.00150793	0	0	0.0013297	0	0.0169784	0	0	0	0	0	0	0	0	0	0	0.0165741	0	0	0	0	0	0	0	0	0	0	0	0	0
Burkholderia ambifaria	0.00075434	0.0014154	0	0.00371045	0	0	0.00145877	0	0.0019443	0	0	0	0	0.00193855	0.00271152	0	0	0	0.00963916	0.00286663	0.00217831	0	0	0	0	0	0	0	0	0	0	0
Bacillus cellulasensis	0.00229273	0.000816478	0.000796105	0.00112276	0	0.00105301	0	0	0.00352998	0	0	0.0153499	0	0.00566103	0	0	0.00219985	0	0	0	0	0	0	0	0	0	0	0	0	0	0	0
Deinococcus sp	0.000102517	0.000373045	0	0	0	0	0	0	0	0.0012302	0	0	0	0	0	0	0	0	0	0	0	0	0	0	0	0.00675324	0	0	0	0	0	0
Myxococcus fulvus	0.000146816	0.00110581	0.000409992	0.000770956	0	0.000241022	0	0	0	0.00033982	0	0	0	0	0.00422548	0	0.0018882	0.0013458	0.00300423	0.000893442	0.00339457	0	0.00315816	0.00187641	0	0	0	0	0	0	0	0
Alteromonas macleodii	0.00018756	0.00165491	0	0	0.000820175	0.00143055	0	0	0	0	0	0	0	0	0	0	0	0.0031951	0.00713243	0	0	0.00210627	0.00749787	0	0	0	0	0	0	0	0	0
Mycobacterium aurum	0.00472621	0.00139512	0.00375074	0.00282118	0.00632082	0.00264594	0.00200702	0.00844624	0.0049893	0.00310878	0.00308216	0.00771401	0.0100503	0.00177808	0	0	0.00207286	0.000615589	0	0	0	0	0.00577836	0	0.00167133	0.00341317	0	0	0	0	0	0
Desulfosporosinus meridiei	0.000198836	0.000684115	0	0	0.0015664	0.000819631	0	0	0	0	0	0	0	0	0	0	0.000856144	0	0	0	0	0.00201131	0	0	0	0	0	0	0	0	0	0
Paenibacillus donghaensis	0.00033239	0.000638832	0	0.00398868	0	0	0	0	0	0	0	0	0	0	0	0	0	0.000870342	0.00194287	0	0	0	0	0	0	0.00965131	0	0	0	0	0	0
Mycobacterium terrae	0.0052325	0.00112122	0.00166579	0	0.00336867	0.00117512	0.00178273	0	0.00221587	0.00165682	0	0.0128474	0.0357085	0.00236906	0	0	0	0.00328077	0	0	0	0.00216275	0	0	0.00445367	0.0045476	0	0	0	0	0	0
Rhodococcus aetherivorans	0.000528479	0.00146515	0.000254946	0	0	0.000449625	0.00136421	0	0.00113045	0	0.00314252	0	0	0	0.00157652	0	0.00281793	0.00188293	0.00560437	0.00333342	0.00379952	0	0	0	0.00170406	0	0	0	0	0	0	0
Actinomyces israelii	0	0.00134487	0	0	0	0	0	0	0	0	0	0	0	0	0	0	0	0.0115581	0	0	0	0	0	0	0	0	0	0	0	0	0	0
Pedobacter heparinus	0.000340916	0.000481588	0.00409099	0	0	0	0	0	0	0	0	0	0	0	0	0	0	0	0	0	0	0	0	0	0	0	0	0	0	0	0	0
Roseibacterium elongatum	0.000213198	8.79157e-05	0	0	0	0.000374534	0	0	0	0	0	0.00218384	0	0	0	0	0	0	0	0	0.00210998	0	0	0	0	0	0	0	0	0	0	0
Nostoc sphaeroides	0.00101308	0.000533095	0.00277407	0.0013041	0.00116873	0	0	0	0.00205007	0	0.00284949	0.00118861	0	0.000821924	0	0	0	0	0	0	0	0	0.0106843	0	0	0	0	0	0	0	0	0
Paraburkholderia terricola	0.000212496	0.00100999	0.00160962	0	0.000940333	0	0	0	0	0	0	0	0	0	0	0	0	0	0	0	0	0	0	0.0135554	0	0	0	0	0	0	0	0
Gordonibacter urolithinfaciens	0.00043104	0.000658828	0.00137485	0.00258528	0	0.00121235	0	0	0	0	0	0	0	0	0	0	0	0.00225646	0	0	0	0	0	0	0	0	0	0	0	0	0	0
Tetragenococcus halophilus	0.00123776	0.000849177	0	0	0	0.00207827	0	0	0	0.00439527	0	0	0	0.00837963	0.00728705	0.00318684	0	0	0	0	0	0.00764989	0	0	0	0	0	0	0	0	0	0
Hydrogenophaga crassostreae	0.00140631	0.00117169	0.000305408	0.00516865	0.000772021	0.00107724	0.000817119	0	0.0013542	0.00303764	0	0	0	0.00434346	0	0	0.00253177	0	0	0	0.00151719	0.00594781	0	0	0	0	0	0	0	0	0	0
Microbulbifer sp	0	0.000861008	0	0	0	0	0	0	0	0	0	0	0	0	0	0	0	0	0	0	0	0	0	0	0	0.0106674	0	0	0	0	0	0
Oscillibacter valericigenes	0.000181213	0.000939001	0.000342396	0	0	0	0.00183216	0	0	0	0	0	0	0	0	0	0	0	0	0	0	0	0.0118686	0	0	0	0	0	0	0	0	0
Flavisolibacter tropicus	0.00148036	0.000632994	0	0	0.00192748	0.00134476	0	0	0	0	0.0125318	0.00196027	0	0	0	0	0	0	0	0.00332325	0	0	0	0	0	0	0	0	0	0	0	0
Sinorhizobium americanum	0.000147387	0.000138469	0.000401086	0	0.00101388	0.00035368	0	0	0	0	0	0	0	0	0	0	0	0	0	0	0	0	0	0	0	0	0	0	0	0	0	0
Bacillus mycoides	0.000498844	0.000567554	0	0	0	0.000253338	0	0	0	0.000714367	0.00354125	0.00147717	0	0	0	0	0.00555709	0.00141456	0	0.00375637	0	0.000932506	0	0	0	0.00196078	0	0	0	0	0	0
Streptomyces pratensis	0.000415788	0.000694966	0	0	0.0010404	0	0.00110118	0	0	0	0	0.0021162	0	0.000731675	0	0	0	0.00101325	0	0	0.00204462	0	0	0	0	0	0	0	0	0	0	0
Gemmobacter sp	0.00174258	0.000361224	0	0	0.00103313	0.00432475	0	0.00460175	0	0	0	0	0.0109514	0	0	0	0	0	0	0	0	0	0	0.0056115	0	0	0	0	0	0	0	0
Treponema denticola	0.000874732	0.000827374	0.00106217	0	0.00134249	0.00280988	0	0	0	0.00528224	0	0	0	0	0	0	0	0.00522984	0	0	0	0.00172381	0	0.00729182	0	0	0	0	0	0	0	0
Corallococcus coralloides	0.000402386	0.000922786	0	0	0.00113593	0	0	0	0	0	0.0036927	0	0	0	0	0	0.00124173	0.000737529	0	0	0.00148824	0.000972387	0.00346149	0	0	0	0	0	0	0	0	0
Acidaminococcus intestini	0.00447552	0.00118903	0.00364177	0	0.00920579	0.00267611	0.021111	0.00683405	0.00269131	0.00754617	0	0	0	0	0	0	0	0	0	0.00396802	0	0	0	0.0166673	0	0	0	0	0	0	0	0
Hymenobacter swuensis	0.000719212	0.00145152	0.00153946	0.00260535	0	0	0.000823765	0	0.00136522	0.00229676	0	0	0	0	0	0	0	0.00303197	0	0.0040257	0	0.00199873	0	0	0.00514489	0	0	0	0	0	0	0
Renibacterium salmoninarum	7.0333e-05	0.0011668	0	0	0	0.000843996	0	0	0	0	0	0	0	0	0.0059186	0	0	0	0	0.00312859	0.00475474	0	0	0	0	0	0	0	0	0	0	0
Propionibacterium australiense	0	0.000857178	0	0	0	0	0	0	0	0	0	0	0	0	0	0	0	0	0	0	0	0	0	0	0	0.00677035	0	0	0	0	0	0
Lonsdalea britannica	0.000717399	0.000437767	0.00188016	0.00212128	0	0	0	0	0	0	0	0.00193343	0	0.00267392	0	0	0	0	0	0	0.00373606	0	0	0	0	0	0	0	0	0	0	0
Cupriavidus necator	0.000964184	0.000714171	0.000779759	0.00329911	0.000985551	0	0	0	0.00172875	0	0	0.00200463	0	0.0027724	0	0	0	0.000959834	0.00857057	0	0.00387365	0	0	0	0	0	0	0	0	0	0	0
Streptococcus troglodytae	0.000398936	0.00100817	0	0	0	0	0	0	0.00478724	0	0	0	0	0	0	0	0	0	0	0	0.00357562	0	0	0	0.00721639	0	0	0	0	0	0	0
Marinovum algicola	0.000208394	0.000820744	0	0	0	0.00250073	0	0	0	0	0	0	0	0	0	0	0	0	0.00890585	0	0	0	0	0	0	0	0	0	0	0	0	0
Clostridium clariflavum	5.13842e-05	0.000799005	0.00061661	0	0	0	0	0	0	0	0	0	0	0	0.00381296	0	0.00340772	0.00151802	0	0	0.00153158	0	0	0	0	0	0	0	0	0	0	0
Rhodoferax ferrireducens	0.000284066	0.000887423	0	0	0	0.00113023	0	0	0	0	0	0	0	0.00227856	0	0	0	0.00157772	0	0.00837927	0	0	0	0	0.00107088	0	0	0	0	0	0	0
Polynucleobacter duraquae	0.000186298	0.000459495	0.00223558	0	0	0	0	0	0	0	0	0	0	0	0	0	0	0	0	0	0	0	0	0	0	0	0	0	0	0	0	0
Bacillus paralicheniformis	0.000504406	0.000291557	0	0	0	0.000892425	0.00180514	0	0	0.00335531	0	0	0	0	0	0	0	0.00249152	0	0	0	0.00218994	0	0.0023159	0	0	0	0	0	0	0	0
Pelobacter propionicus	0.00281892	0.000866158	0	0	0	0	0	0	0.0016705	0	0.0092876	0	0.0201899	0.00267897	0	0	0	0	0	0.00738884	0	0	0	0	0.00125907	0.00514251	0	0	0	0	0	0
Eggerthella lenta	0.00329979	0.000687045	0.000831427	0.00703542	0.00210171	0.00109974	0.0111224	0.0093614	0.0018433	0.00620212	0	0	0	0	0	0	0	0	0	0	0	0.00269867	0	0	0	0	0	0	0	0	0	0
Thalassospira indica	0.00137628	0.000531027	0	0	0	0.00141598	0.000859247	0	0.0142402	0	0	0	0	0	0	0.00173702	0.000887435	0	0	0	0	0	0.00742153	0	0	0	0	0	0	0	0	0
Prevotella ruminicola	0.000876423	0.000883313	0	0.00941348	0	0.00110359	0	0	0	0	0	0	0	0	0	0	0	0	0	0	0	0	0	0	0.0111535	0	0	0	0	0	0	0
Desulfomicrobium baculatum	0	0.000900376	0	0	0	0	0	0	0	0	0	0	0	0	0	0	0	0	0	0	0	0	0	0	0	0.0104555	0	0	0	0	0	0
Bacteriovorax stolpii	0.000263846	0.000435645	0	0	0	0	0	0	0.00175717	0	0	0	0	0.00140898	0	0	0	0	0	0	0	0	0	0	0	0	0	0	0	0	0	0
Erwinia persicina	0.000684896	0.000307261	0.000629726	0	0.0039796	0.00360942	0	0	0	0	0	0	0	0	0.00389406	0	0.0034802	0	0	0	0	0	0	0	0	0	0	0	0	0	0	0
Lelliottia sp	0.000509959	0.000896476	0.00131207	0	0.00248679	0.000867488	0	0	0.00145316	0	0	0	0	0	0	0	0.00181281	0.00242118	0	0.00214442	0.00325903	0	0	0.00450372	0	0	0	0	0	0	0	0
Myxococcus hansupus	3.29684e-05	0.00139935	0	0	0	0	0	0	0	0.000395621	0	0	0	0	0.00196774	0.00086055	0	0	0.00874387	0	0.00316158	0.00103286	0.00367675	0	0	0	0	0	0	0	0	0
Methyloceanibacter caenitepidi	3.23971e-05	0.00081014	0	0	0	0.000388766	0	0	0	0	0	0	0	0	0	0	0	0	0	0	0	0	0	0	0	0	0	0	0	0	0	0
Solibacillus silvestris	0.000757268	0.000392307	0.00189162	0	0.00382536	0.000333609	0.00303662	0	0	0	0	0	0	0	0	0.00409247	0	0.00279416	0	0	0	0	0	0	0.00252873	0	0	0	0	0	0	0
Kineococcus radiotolerans	0.00307219	0.000896152	0.0307629	0.00447271	0	0	0	0	0	0	0	0.00163065	0	0	0	0	0	0.00156153	0	0	0	0.00617636	0	0.0043544	0	0	0	0	0	0	0	0
Cnuibacter physcomitrellae	0.00280867	0.000957916	0.00111534	0	0.00187959	0	0.00298408	0	0.00824245	0	0.0137479	0.00573468	0	0	0	0	0.00102732	0.00183054	0	0	0	0.00120673	0.0042957	0	0	0.00253738	0	0	0	0	0	0
Bacillus simplex	0.000965464	0.00045407	0	0	0	0.00024909	0.0113365	0	0	0	0	0	0	0	0	0	0	0	0	0	0	0	0	0	0	0	0	0	0	0	0	0
Myroides odoratimimus	0.000812996	0.000801267	0	0	0	0.0010256	0	0.00873035	0	0	0	0	0	0	0.00479476	0	0.00107129	0.00190889	0	0.00760358	0.0038519	0	0	0	0	0	0	0	0	0	0	0
Actinobacillus equuli	5.13181e-05	0.00115151	0.000615818	0	0	0	0	0	0	0	0	0	0	0	0	0	0	0	0	0	0	0	0	0	0	0.0084059	0	0	0	0	0	0
Sinorhizobium sp	0.00122495	0.00101508	0	0.00102681	0.00184045	0.00834627	0	0	0.00161417	0	0	0.00187176	0	0	0	0.00196896	0	0.00179243	0	0	0	0.00472641	0	0.00249913	0	0.0049691	0	0	0	0	0	0
Corynebacterium maris	0.00204698	0.00141038	0.00108336	0	0	0.000477659	0.00579707	0	0	0	0.0133538	0	0	0.00385185	0.00669925	0.00585957	0	0.00533421	0	0	0	0	0	0	0	0	0	0	0	0	0	0
Vibrio antiquarius	0.00147319	0.00100901	0.00165075	0	0	0	0	0	0	0.00460749	0.0114201	0	0	0	0	0	0	0	0	0	0	0	0	0	0	0.00632326	0	0	0	0	0	0
Mycoplasma yeatsii	0	0.000733308	0	0	0	0	0	0	0	0	0	0	0	0	0	0	0	0	0	0	0	0	0	0	0.0112761	0	0	0	0	0	0	0
Pontibacter actiniarum	0	0.00075974	0	0	0	0	0	0	0	0	0	0	0	0	0	0	0	0	0.00695763	0	0	0	0	0	0	0	0	0	0	0	0	0
Eggerthellaceae bacterium	0.00110947	0.000435116	0	0.00294144	0	0	0	0	0	0.0103722	0	0	0	0	0	0	0	0	0	0	0	0	0	0	0.00348516	0	0	0	0	0	0	0
Moraxella cuniculi	0.00119545	0.00083354	0	0	0.00346546	0.01088	0	0	0	0	0	0	0	0	0	0	0.00378823	0.00337504	0	0	0	0	0	0	0	0.00935654	0	0	0	0	0	0
Streptomyces fungicidicus	0.000188812	0.000748916	0.000672021	0	0	0.000395061	0.00119866	0	0	0	0	0	0	0	0	0	0	0	0	0	0	0.00145418	0	0	0	0	0	0	0	0	0	0
Kribbella flavida	0.000175863	0.000583083	0.000398438	0.000561922	0	0	0	0	0.000441675	0	0	0	0	0.000708314	0	0	0.00110099	0.000490452	0.0109484	0	0	0	0	0	0	0	0	0	0	0	0	0
gamma proteobacterium	0.0017359	0.00130023	0.000658308	0.000928419	0.00332818	0	0.00088065	0	0	0.000818453	0.00811446	0.0016924	0.00440992	0	0	0.00356057	0.00181908	0	0	0	0.00327031	0.00213675	0	0.00677896	0.00110003	0	0	0	0	0	0	0
Corynebacterium pseudotuberculosis	0	0.00107476	0	0	0	0	0	0	0	0	0	0	0	0	0	0	0	0	0.0071285	0	0	0	0	0	0	0	0	0	0	0	0	0
Pseudoalteromonas tetraodonis	0.000102305	0.000703903	0.000444223	0	0	0.000783438	0	0	0	0	0	0	0	0	0	0	0	0	0.00976518	0	0	0	0	0	0	0	0	0	0	0	0	0
Neisseria animalis	0	0.000792362	0	0	0	0	0	0	0	0	0	0	0	0	0	0	0	0	0	0	0	0	0	0.00925151	0	0	0	0	0	0	0	0
Geobacillus thermodenitrificans	0.0015505	0.00110275	0.00255185	0.00239927	0	0	0.0136549	0	0	0	0	0	0	0	0.00263	0	0	0.00314116	0	0	0	0.00276095	0	0.00583951	0.00284276	0	0	0	0	0	0	0
Mycobacterium goodii	0.000722846	0.000965029	0	0.00119874	0	0.000936899	0	0	0.00282666	0	0.00261927	0.00109258	0	0	0	0	0	0	0.0023356	0	0	0	0	0	0.000710161	0.00290056	0	0	0	0	0	0
Geobacter lovleyi	0	0.000553714	0	0	0	0	0	0	0	0	0	0	0	0	0.00476667	0	0	0	0	0	0	0	0	0	0.00257614	0	0	0	0	0	0	0
Myroides sp	0.000473514	0.000739473	0	0	0.00183709	0.00384508	0	0	0	0	0	0	0	0	0	0	0	0	0	0	0.00541542	0	0	0.00498912	0	0	0	0	0	0	0	0
Tabrizicola sp	0.00228305	0.00100442	0	0	0	0.0225673	0	0	0	0	0	0	0.00482926	0	0	0	0	0	0	0	0.00537193	0	0.00832968	0	0	0	0	0	0	0	0	0
Blastochloris sp	0.000850264	0.0005709	0	0	0.00386589	0.000337143	0	0.00430485	0.00169529	0	0	0	0	0	0	0	0	0	0	0	0	0	0	0	0	0	0	0	0	0	0	0
Paenalcaligenes hominis	4.12718e-05	0.000428741	0	0	0	0.000495262	0	0	0	0	0	0	0	0	0	0.00303775	0.00310395	0.00414809	0	0	0	0	0	0	0	0	0	0	0	0	0	0
Acidipropionibacterium sp	0.000694001	0.000688643	0.00131958	0.00248135	0	0.00077574	0	0	0	0.00218745	0	0	0	0.0015639	0	0.00237905	0.00243089	0	0	0	0	0.00142771	0	0	0	0	0	0	0	0	0	0
Desulfobacula toluolica	0	0.000740942	0	0	0	0	0	0	0	0	0	0	0	0	0	0	0	0	0	0	0.011545	0	0	0	0	0	0	0	0	0	0	0
Laribacter hongkongensis	0	0.000726553	0	0	0	0	0	0	0	0	0	0	0	0	0.00589231	0	0	0	0	0	0	0	0	0	0	0	0	0	0	0	0	0
Methylotenera mobilis	0.0107613	0.000584596	0	0.0769038	0	0	0	0.0400417	0	0	0	0.0121901	0	0	0	0	0	0	0	0	0	0	0	0.008138	0	0	0	0	0	0	0	0
Pectobacterium carotovorum	0.00154997	0.000652495	0.00217356	0.00262749	0	0.00109524	0	0	0.00137682	0	0	0.000798267	0.00832024	0.002208	0	0	0.00171604	0	0	0	0.00154253	0	0	0.00426331	0	0	0	0	0	0	0	0
Melissococcus plutonius	0.00013272	0.000313412	0.00159264	0	0	0	0	0	0	0	0	0	0	0	0	0	0	0	0	0	0	0	0	0	0	0	0	0	0	0	0	0
Marivivens sp	7.45155e-05	0.000580118	0	0	0	0.000894187	0	0	0	0	0	0	0	0	0	0	0	0	0	0	0	0	0	0.0139228	0	0	0	0	0	0	0	0
Lactobacillus buchneri	0.00191727	0.000580118	0.00301928	0	0	0.0063898	0	0.0135981	0	0	0	0	0	0	0	0	0	0	0	0	0	0	0	0	0	0	0	0	0	0	0	0
Pseudomonas mesoacidophila	0.00144749	0.000156859	0	0.0011395	0	0	0	0	0	0	0.0162304	0	0	0	0	0	0	0.00112353	0	0.00264109	0	0	0	0	0	0	0	0	0	0	0	0
Staphylococcus lutrae	0.000575943	0.000640488	0.00178829	0	0	0.000525641	0	0	0	0	0	0.00459739	0	0	0	0.00967227	0	0	0	0	0	0.00193482	0	0	0	0	0	0	0	0	0	0
Clostridium botulinum	7.21988e-05	0.000928532	0	0	0	0	0.000866385	0	0	0	0	0	0	0	0	0	0	0	0.0106777	0	0	0	0	0	0	0	0	0	0	0	0	0
Kerstersia gyiorum	0.000437687	0.00117066	0.00153072	0	0	0.0020247	0	0	0.00169683	0	0	0	0	0	0	0	0.00211489	0	0	0	0	0.00745268	0	0.00262711	0	0.00522357	0	0	0	0	0	0
Cronobacter turicensis	0.00013955	0.000968211	0	0	0	0.000911064	0	0	0.000763531	0	0	0	0	0	0	0	0	0	0	0	0	0.00111784	0	0	0	0.00470096	0	0	0	0	0	0
Desulfurispirillum indicum	0.000190531	0.000564606	0	0	0	0	0	0	0.00228637	0	0	0	0	0	0	0	0	0.00253886	0	0	0	0.00167367	0	0	0	0.00351922	0	0	0	0	0	0
Yersinia pestis	0.00021375	0.00103893	0.000324467	0	0	0.000572233	0	0	0	0	0	0.0016683	0	0	0	0	0.000896588	0	0	0.0021212	0.00322374	0	0	0.00445495	0.00650621	0	0	0	0	0	0	0
Pseudomonas avellanae	0.000178912	0.00133895	0.000241874	0.000682234	0.00122283	0	0	0	0	0	0	0	0	0	0	0	0.00334181	0.000595462	0	0.00158125	0.00120157	0.00157016	0	0.00664188	0	0	0	0	0	0	0	0
Clostridium beijerinckii	6.84363e-05	0.000646055	0	0	0	0.000821235	0	0	0	0	0	0	0	0	0	0	0	0.000573192	0	0	0	0	0	0	0	0	0	0	0	0	0	0
Rhodobaca barguzinensis	0.00252883	0.000134002	0	0	0	0.00170732	0	0	0	0	0.0286387	0	0	0	0	0	0	0	0	0	0	0	0	0	0	0.00264285	0	0	0	0	0	0
Edwardsiella tarda	2.95068e-05	0.000509859	0	0	0	0.000354081	0	0	0	0	0	0	0	0	0	0.00434361	0	0	0	0.00525015	0	0	0	0	0	0	0	0	0	0	0	0
Photorhabdus asymbiotica	0.000109539	0.00039974	0	0	0	0.00131447	0	0	0	0	0	0	0	0	0	0	0	0	0	0	0	0	0	0	0	0	0	0	0	0	0	0
Spirosoma montaniterrae	8.68152e-05	0.000259425	0.00104178	0	0	0	0	0	0	0	0	0	0	0	0	0	0.00143936	0	0	0	0	0	0.00300931	0	0	0.00177754	0	0	0	0	0	0
Caldicellulosiruptor lactoaceticus	0	0.00080477	0	0	0	0	0	0	0	0	0	0	0	0	0.00698168	0.00610659	0	0	0	0	0	0	0	0	0	0	0	0	0	0	0	0
Gammaproteobacteria bacterium	0.000911423	0.00102303	0	0.0012901	0	0.00282324	0	0	0	0.00682374	0	0	0	0	0	0	0	0.00225202	0	0	0	0.00296915	0	0	0	0.00624322	0	0	0	0	0	0
Alicyclobacillus acidocaldarius	0.000452143	0.000750187	0	0.00141087	0	0	0.00401484	0	0	0	0	0	0	0	0	0	0	0	0	0.00654011	0	0	0	0	0	0	0	0	0	0	0	0
Salmonella bongori	0.000371582	0.000732959	0.000677105	0	0	0.000597075	0	0	0.00150116	0.00168365	0	0	0	0	0	0	0	0	0	0.00885315	0	0.00219776	0	0	0	0	0	0	0	0	0	0
Vibrio anguillarum	7.24297e-05	0.000460455	0	0	0	0.000869156	0	0	0	0	0	0	0	0	0	0	0	0	0	0	0	0	0	0	0	0	0	0	0	0	0	0
Anaeromyxobacter sp	0	0.000400723	0	0	0	0	0	0	0	0	0	0	0	0	0.00368945	0	0	0	0	0	0.00592789	0	0	0	0	0	0	0	0	0	0	0
Limnohabitans sp	0.0021947	0.00108581	0	0.0101104	0	0	0.0109603	0	0	0	0	0.00526575	0	0	0	0	0	0	0	0	0	0	0.00591665	0.00703071	0	0.00349485	0	0	0	0	0	0
Lactobacillus kefiranofaciens	0.000746822	0.00136751	0.00214382	0	0	0.00504115	0	0	0	0.00177689	0	0	0	0	0	0	0	0	0	0	0.00709997	0.00927795	0	0	0	0	0	0	0	0	0	0
Rhodospirillum centenum	0.000281911	0.000996758	0.00034668	0.000977853	0.0017527	0.000305704	0	0	0	0	0	0	0	0	0	0	0	0	0	0	0	0	0.0040057	0.00237997	0.00115861	0	0	0	0	0	0	0
Jonesia denitrificans	0.0022002	0.000427007	0.00164746	0.00154896	0.00555268	0	0.00293852	0	0	0	0	0	0.0147148	0	0	0	0	0.00270389	0	0	0	0	0	0	0	0	0	0	0	0	0	0
Agromyces sp	0.000479793	0.000507972	0.000989485	0	0.00125063	0	0.00132368	0	0.00219372	0	0	0	0	0	0	0	0.00273421	0	0	0	0	0	0	0	0	0.00675322	0	0	0	0	0	0
Gilliamella apicola	8.88615e-05	0.000494866	0	0	0	0	0	0	0.00106634	0	0	0	0	0	0	0	0	0	0	0	0.00238936	0	0	0	0	0	0	0	0	0	0	0
Capnocytophaga stomatis	0.000188886	0.000764722	0	0	0	0.000940547	0	0	0	0.00132609	0	0	0	0	0	0	0	0	0	0	0	0	0.0123241	0	0	0.00363982	0	0	0	0	0	0
Candidatus Fukatsuia	0.000296358	0.000886517	0	0	0	0	0	0	0.0035563	0	0	0	0	0	0	0	0	0	0	0	0.00531245	0	0	0	0	0	0	0	0	0	0	0
Petrimonas mucosa	5.96934e-05	0.000663905	0	0	0	0.000716321	0	0	0	0	0	0	0	0	0	0	0	0	0	0.0106213	0	0	0	0	0	0	0	0	0	0	0	0
Xanthomonas vesicatoria	0.000935238	0.000792414	0	0	0.000750379	0.000785284	0	0.00668466	0	0.00147624	0	0.00152629	0	0	0	0	0.00328107	0.00511559	0	0	0	0	0	0	0	0	0	0	0	0	0	0
Beijerinckiaceae bacterium	0.000903957	0.000411252	0	0.00256075	0.0034424	0.00120084	0.00364349	0	0	0	0	0	0	0	0	0	0	0	0	0	0	0.00147339	0	0	0	0	0	0	0	0	0	0
Gryllotalpicola sp	0	0.000426808	0	0	0	0	0	0	0	0	0	0	0	0	0	0	0.00114396	0.00101919	0.00455027	0	0.00205659	0	0	0	0	0	0	0	0	0	0	0
Acholeplasma oculi	0.000175773	0.000630381	0	0	0	0	0	0	0.00210928	0	0	0	0	0	0	0	0	0	0	0	0	0	0	0	0.00635914	0	0	0	0	0	0	0
Bacillus smithii	0.000898946	0.000678252	0	0.00379284	0	0.0007905	0	0	0.00397494	0.00222907	0	0	0	0	0	0	0	0.00110348	0	0	0	0.00581947	0	0	0.00299596	0	0	0	0	0	0	0
Fervidobacterium pennivorans	0.000116168	0.000793011	0.00139401	0	0	0	0	0	0	0	0	0	0	0	0	0	0	0	0	0.00911335	0	0	0	0	0	0	0	0	0	0	0	0
Agromyces aureus	0.000332163	0.000562083	0.00138114	0	0	0	0	0	0	0.00171713	0	0.000887673	0	0	0.00213516	0	0	0	0	0	0	0.00224148	0	0	0	0	0	0	0	0	0	0
Fluviicola taffensis	0	0.000396096	0	0	0	0	0	0	0	0	0	0	0	0	0	0.00352513	0	0.00160454	0	0	0	0	0	0	0	0	0	0	0	0	0	0
Mesorhizobium loti	0.00205067	0.000444625	0.000860182	0	0.0216928	0	0	0	0.000951575	0	0	0.00110343	0	0	0	0	0.000593012	0	0	0.00281172	0.00213659	0	0	0	0	0	0	0	0	0	0	0
Syntrophobacter fumaroxidans	0.000418089	0.000873975	0	0	0	0	0	0	0.00268337	0	0	0.00233369	0	0	0	0.00327318	0.00167225	0	0	0	0	0	0.0104886	0	0	0	0	0	0	0	0	0
Pseudoalteromonas donghaensis	0	0.000856451	0	0	0	0	0	0	0	0	0	0	0	0	0.00512075	0	0	0	0	0	0	0	0	0	0	0	0	0	0	0	0	0
Enterococcus mundtii	0.000444104	0.000696026	0	0	0	0	0	0	0	0	0	0	0	0.00532925	0.00617919	0.00540469	0	0	0	0	0	0	0	0	0	0	0	0	0	0	0	0
Exiguobacterium antarcticum	0.000271842	0.000544402	0	0	0.00135553	0	0	0	0	0	0	0	0	0.00190658	0	0	0.00148177	0	0	0	0	0	0	0	0	0	0	0	0	0	0	0
Burkholderia oklahomensis	0.00049186	0.000529688	0.000360204	0	0	0.000635261	0	0	0	0.00120276	0	0.0037041	0	0	0	0	0	0	0.00395911	0.00235484	0	0	0	0	0	0.00491678	0	0	0	0	0	0
Kushneria marisflavi	0.000921969	0.000667095	0	0	0	0	0	0	0.000912873	0	0.0101508	0	0	0	0	0	0	0.00202737	0	0	0	0	0	0	0.00275217	0	0	0	0	0	0	0
Blautia producta	0.00133357	0.000624233	0	0	0.000600641	0.000419054	0	0.0107015	0.00105358	0.00177248	0	0.000610858	0	0.000844815	0	0	0	0.00116994	0	0	0.00354118	0	0.00549093	0	0	0	0	0	0	0	0	0
Mesorhizobium australicum	0.000704754	0.000580432	0	0.00137378	0	0	0	0	0.0010798	0	0.00600347	0	0	0	0	0	0.00134584	0	0	0.00159204	0	0.000790437	0	0	0	0	0	0	0	0	0	0
Streptococcus iniae	0.00228398	0.000339403	0	0	0	0	0	0	0.00802046	0	0	0	0.0193873	0	0	0	0.00199931	0	0	0	0	0	0	0	0.00241804	0	0	0	0	0	0	0
Fusobacterium necrophorum	0.00120101	0.000576574	0	0	0.00285017	0	0	0	0	0	0	0	0.00755309	0.00400883	0	0	0	0	0	0	0	0	0	0	0.00942042	0	0	0	0	0	0	0
Bordetella holmesii	0	0.000602836	0	0	0	0	0	0	0	0	0	0	0	0	0.00504765	0	0	0	0	0	0	0	0	0	0	0	0	0	0	0	0	0
Enterococcus durans	0.00304541	0.000646256	0	0	0	0.000928842	0.0112728	0	0	0	0	0	0	0.0243432	0	0	0	0	0	0	0.00523274	0.00170948	0	0	0.00352027	0	0	0	0	0	0	0
Micromonospora sp	8.14215e-05	0.000965115	0.000214481	0	0	0	0	0	0	0	0	0	0	0.000762577	0.0013263	0	0.00711202	0	0	0	0.00426195	0	0	0	0	0	0	0	0	0	0	0
Gluconobacter oxydans	0.000524316	0.000673157	0	0	0	0	0	0.0062918	0	0	0	0	0	0	0.00345549	0	0	0	0	0	0	0	0	0	0	0	0	0	0	0	0	0
Flavobacterium gilvum	0.000273686	0.000237404	0	0	0	0	0	0	0.00152077	0	0	0.00176346	0	0	0	0	0	0	0	0.0022422	0	0	0	0	0	0	0	0	0	0	0	0
Polaromonas sp	0.000442293	0.000511915	0	0	0	0	0.00358509	0	0	0	0	0.00172242	0	0	0	0	0	0	0	0.00219002	0.00332832	0	0	0	0.0022391	0.00228632	0	0	0	0	0	0
Methylocella tundrae	0.000605467	0.000788543	0.000386203	0	0	0	0.00413314	0	0	0	0	0	0	0.00274626	0	0	0.00106718	0	0	0	0	0	0	0.0026513	0.00516278	0	0	0	0	0	0	0
Solimonas sp	0.000221806	0.000762157	0	0.000792632	0	0	0	0	0.00186905	0	0	0	0	0	0	0	0	0	0.00617739	0.00183712	0.001396	0	0	0	0	0	0	0	0	0	0	0
Arthrobacter alpinus	0.00156008	0.000758968	0	0	0	0	0	0	0	0	0	0	0.018721	0	0	0	0	0	0	0	0	0	0.00403634	0	0	0.00476837	0	0	0	0	0	0
Chelatococcus daeguensis	0.000253524	0.000744165	0.000848232	0	0.00107209	0.00112196	0	0	0	0	0	0	0	0	0	0	0	0.00208824	0	0	0.00421381	0.00275321	0	0	0	0	0	0	0	0	0	0
Buttiauxella sp	0	0.000607612	0	0	0	0	0	0	0	0	0	0	0	0	0	0	0.000784343	0	0	0	0	0	0	0	0.00474308	0	0	0	0	0	0	0
Mesorhizobium opportunistum	0.00014665	0.000367744	0.000438664	0	0	0.000193408	0	0	0	0	0	0.00112773	0	0	0	0	0	0	0	0	0.00108959	0.000711914	0	0	0	0.00149694	0	0	0	0	0	0
Treponema putidum	0.000425224	0.000504568	0	0	0.00136471	0.000476064	0	0	0	0.00134241	0	0	0	0.0019195	0	0	0	0	0	0.00705885	0	0.00175234	0	0	0	0	0	0	0	0	0	0
Vibrio neocaledonicus	0.000273411	0.000980136	0.0017763	0	0	0.00150464	0	0	0	0	0	0	0	0	0	0	0.0012271	0.00218651	0	0	0.00220605	0	0	0	0	0.00909241	0	0	0	0	0	0
Magnetospirillum gryphiswaldense	5.08311e-05	0.00091916	0	0	0	0.000609973	0	0	0	0	0	0	0	0	0	0	0	0.00170295	0	0.00452219	0	0.00112262	0	0	0	0	0	0	0	0	0	0
Lactobacillus coryniformis	0.00147711	0.000667613	0.00153214	0	0	0.0036028	0	0	0	0	0.0125904	0	0	0	0	0	0.00282248	0	0	0	0.0025371	0.00331538	0	0	0	0	0	0	0	0	0	0
Thiocystis violascens	0	0.000610178	0	0	0	0	0	0	0	0	0	0	0	0	0.00186111	0	0	0	0	0	0	0	0	0	0	0.00410821	0	0	0	0	0	0
Thiobacimonas profunda	0.000689532	0.000286437	0	0	0	0.00231085	0.00175284	0	0	0	0	0.00421069	0	0	0	0	0.000905174	0	0	0	0	0	0	0	0	0	0	0	0	0	0	0
Paenibacillus xylanexedens	0.000952169	0.00044432	0.0014985	0.0042267	0.00324682	0.002454	0	0	0	0	0	0	0	0	0	0	0.00473229	0.000527016	0.00235292	0	0	0	0	0	0.00214628	0	0	0	0	0	0	0
Rhodobacteraceae bacterium	0.000294991	0.00101556	0	0	0	0	0	0	0.00353989	0	0	0	0	0	0	0	0	0	0	0	0	0	0	0.014615	0	0	0	0	0	0	0	0
Salmonella enterica	0.000714852	0.000640845	0	0	0.0015716	0.000548234	0	0	0.000689183	0.0038648	0	0.000799165	0	0.00110524	0	0	0	0.000765293	0	0	0	0	0	0	0	0	0	0	0	0	0	0
Kurthia sp	0.000532547	0.000361624	0	0.00287336	0	0.000898294	0	0	0	0	0	0.0026189	0	0	0	0	0	0.00125395	0	0.00665974	0	0	0	0	0	0	0	0	0	0	0	0
Thalassococcus sp	0.000171071	0.000668038	0.000387956	0	0.000980688	0.000684204	0	0	0	0	0	0	0	0	0	0.00419666	0	0	0	0	0	0.00125924	0	0.00266333	0	0	0	0	0	0	0	0
Pirellula staleyi	0.00302876	0.000439186	0	0	0.0363451	0	0	0	0	0	0	0	0	0	0	0	0	0	0	0	0.00242123	0	0	0	0	0	0	0	0	0	0	0
Saccharothrix espanaensis	0.000141457	0.00037753	0.000645245	0.000909997	0	0.000142245	0	0	0	0	0	0	0	0	0	0	0	0.000794255	0.00177302	0	0	0	0.00186386	0.00110741	0	0.00110095	0	0	0	0	0	0
Microvirga ossetica	0.000986787	0.0005869	0.00103368	0	0.00065324	0.00227876	0.0027656	0	0.00114585	0.000642568	0	0.00332176	0	0	0.001598	0.00279541	0.000714081	0.000636195	0	0	0	0.000838784	0	0	0.000863638	0	0	0	0	0	0	0
Vitreoscilla sp	0	0.000908913	0	0	0	0	0	0	0	0	0	0	0	0	0	0	0	0	0	0	0.0143678	0	0	0	0	0	0	0	0	0	0	0
Corynebacterium uterequi	0	0.000854736	0	0	0	0	0	0	0	0	0	0	0	0	0	0	0	0.00614585	0	0	0	0	0	0	0	0	0	0	0	0	0	0
Erysipelothrix larvae	0.000189804	0.00054619	0.00121035	0	0	0.0010673	0	0	0	0	0	0	0	0	0	0	0	0	0	0.00395634	0.00300636	0	0	0	0	0	0	0	0	0	0	0
Vibrio alginolyticus	0.000127783	0.000757729	0	0	0	0.00153339	0	0	0	0	0	0	0	0	0	0	0.00500527	0	0	0	0	0	0	0.00621752	0	0	0	0	0	0	0	0
Bacillus krulwichiae	0.000346502	0.00105826	0.000654966	0.00184741	0.00165564	0	0	0	0	0	0	0	0	0	0.0141755	0	0	0	0	0	0	0	0	0	0	0	0	0	0	0	0	0
Chryseobacterium gallinarum	0.00485882	0.0011037	0.000651748	0	0	0.0267242	0.0156937	0	0.0079472	0.00162059	0	0.00335107	0	0.00231726	0	0	0.000900476	0	0	0	0	0.00317319	0.00376529	0.00447427	0	0	0	0	0	0	0	0
Carnobacterium maltaromaticum	6.8941e-05	0.00088593	0.000827292	0	0	0	0	0	0	0	0	0	0	0	0	0.0089491	0	0	0	0	0	0	0	0	0	0	0	0	0	0	0	0
Desulfitobacterium hafniense	2.38357e-05	0.000634864	0.000286028	0	0	0	0	0	0	0	0	0	0	0	0	0	0	0	0.00628763	0	0	0	0	0	0	0	0	0	0	0	0	0
Xanthomonas perforans	0.000598622	0.000799518	0.000303825	0	0	0.00133957	0.00162577	0	0.000673591	0	0	0	0	0.00324071	0	0	0.00083955	0.00149596	0	0	0.0105653	0	0	0	0	0	0	0	0	0	0	0
Cupriavidus oxalaticus	0.000633284	0.000879439	0.000815877	0.00406823	0	0.000719446	0.00109144	0	0.000904414	0	0	0	0	0	0.00504518	0	0.00112724	0	0	0	0	0.00203332	0	0	0	0	0	0	0	0	0	0
Acidiphilium cryptum	7.42539e-05	0.000341906	0.000891046	0	0	0	0	0	0	0	0	0	0	0	0	0	0	0	0	0	0	0	0	0	0	0	0	0	0	0	0	0
Bacillus cohnii	0.000113886	0.000578608	0	0	0	0	0	0	0.00136664	0	0	0	0	0	0	0	0.000851675	0	0	0	0	0.0120049	0	0	0.00103005	0	0	0	0	0	0	0
Victivallales bacterium	0.000378169	0.000875445	0.000576033	0	0.00218417	0.00177782	0	0	0	0	0	0	0	0	0.00712409	0	0	0	0	0	0	0	0	0	0	0	0	0	0	0	0	0
Defluviitoga tunisiensis	0	0.000486334	0	0	0	0	0	0	0	0	0	0	0	0	0.00454792	0	0	0	0	0	0	0	0	0	0	0	0	0	0	0	0	0
Saccharomonospora viridis	5.15089e-05	0.000568693	0	0	0	0.000618106	0	0	0	0	0	0	0	0	0	0	0	0	0	0	0	0.00910071	0	0	0	0	0	0	0	0	0	0
Planococcus donghaensis	0	0.000568313	0	0	0	0	0	0	0	0	0	0	0	0	0	0	0	0	0	0	0.00453879	0	0	0	0	0	0	0	0	0	0	0
Leptospira biflexa	0.00127166	0.000427693	0.000838953	0.00118318	0	0.000739793	0	0	0	0	0.0103411	0.00215681	0	0	0	0	0	0	0	0	0	0	0	0	0	0.00572584	0	0	0	0	0	0
Paenibacillus graminis	0.000203929	0.000428544	0.000210701	0.00118861	0	0	0	0	0	0.00104783	0	0	0	0	0	0	0.00116444	0.000518718	0	0	0	0	0	0	0	0.00287606	0	0	0	0	0	0
Methylotenera versatilis	0.00255185	0.000189968	0	0.0306221	0	0	0	0	0	0	0	0	0	0	0	0	0	0	0	0	0	0	0	0	0	0	0	0	0	0	0	0
Thermoanaerobacter kivui	0	0.00056422	0	0	0	0	0	0	0	0	0	0	0	0	0	0	0.0104407	0.00310062	0	0	0	0	0	0	0	0	0	0	0	0	0	0
Tatumella citrea	2.80407e-05	0.000727582	0.000336488	0	0	0	0	0	0	0	0	0	0	0	0	0	0	0	0	0	0.00167159	0	0	0	0.00224909	0	0	0	0	0	0	0
Acidaminococcus fermentans	0.00096228	0.000163362	0	0	0	0.00114304	0.0104043	0	0	0	0	0	0	0	0	0	0	0	0	0	0	0	0	0	0	0	0	0	0	0	0	0
Citromicrobium sp	0.00334103	0.000281023	0.000926794	0.00392121	0.00234278	0.00531214	0	0	0.0061642	0.00115225	0	0	0.0186254	0.00164759	0	0.00250636	0	0.00114082	0	0	0	0	0	0	0.00309735	0	0	0	0	0	0	0
Cellvibrio sp	0.000860127	0.000547941	0	0.00324065	0	0	0	0	0	0	0.00708088	0	0	0	0.00355229	0	0	0	0	0	0.00285375	0	0	0	0	0	0	0	0	0	0	0
Hoyosella subflava	7.02449e-05	0.000449209	0	0	0	0.000842939	0	0	0	0	0	0	0	0	0	0	0	0	0	0	0	0	0	0.00437496	0	0	0	0	0	0	0	0
Mycobacterium avium	0.000370573	0.000267452	0	0	0	0.000275687	0.000836465	0	0	0	0	0	0	0.00333472	0	0	0	0	0	0.00204388	0	0	0	0	0	0	0	0	0	0	0	0
Streptomyces albus	0.000883659	0.000159714	0.0104451	0	0	0.000158803	0	0	0	0	0	0	0	0	0	0	0	0	0	0	0.00178927	0	0	0	0	0	0	0	0	0	0	0
Paraburkholderia terrae	8.27272e-05	0.00044272	0	0	0	0.000992727	0	0	0	0	0	0	0	0	0	0	0.00311085	0	0	0	0	0	0	0.00572515	0	0	0	0	0	0	0	0
Yersinia kristensenii	0	0.000551984	0	0	0	0	0	0	0	0	0	0	0	0	0	0	0	0.00165343	0	0	0.00166821	0.00108997	0	0	0	0	0	0	0	0	0	0
Kosakonia sacchari	0.000294584	0.000346801	0.000616063	0	0	0.000543248	0	0	0	0	0	0.00237569	0	0	0	0	0.000851173	0	0	0	0.00306045	0	0	0	0	0	0	0	0	0	0	0
Ruthenibacterium lactatiformans	0.0168143	0.000501529	0.0126405	0.0038545	0.0112268	0.0162678	0.0685534	0.0269264	0.00833159	0.00849489	0.00842216	0.0254704	0.00915429	0.00242934	0.00422518	0	0	0.00168213	0	0	0	0.00221778	0	0	0	0	0	0	0	0	0	0
Simonsiella muelleri	0.00162071	0.000754292	0.0079477	0	0.0077271	0.00377372	0	0	0	0	0	0	0	0	0	0	0	0	0	0.00799356	0	0.00198437	0	0	0	0	0	0	0	0	0	0
Xanthomonas citri	0.00179832	0.000956614	0.000554482	0.00156398	0.00210246	0.000977891	0.00148351	0.0124863	0	0	0	0.00142548	0	0.000985717	0	0	0	0.000682531	0	0.00181246	0.00688632	0.0035995	0	0	0	0	0	0	0	0	0	0
Bacillus altitudinis	0.00218122	0.000540867	0.000806371	0	0.00101919	0.00142213	0	0	0.00268163	0	0	0.0145113	0	0.00573403	0	0	0	0	0	0	0	0	0	0	0	0	0	0	0	0	0	0
Legionella oakridgensis	0.000118801	0.000392821	0	0	0	0	0	0	0	0	0	0.00142562	0	0	0.00342911	0.0059986	0	0	0	0	0	0	0	0	0	0	0	0	0	0	0	0
Listeria monocytogenes	0	0.000672195	0	0	0	0	0	0	0	0	0	0	0	0	0	0	0	0	0	0.00670497	0	0	0	0	0	0	0	0	0	0	0	0
Amycolatopsis orientalis	0.000829896	0.000279374	0.000318192	0	0	0	0	0	0.000705442	0	0	0.000409009	0.0085261	0	0	0	0	0	0	0	0	0	0	0	0	0	0	0	0	0	0	0
Komagataeibacter nataicola	6.36746e-05	0.000538077	0	0	0	0.000764095	0	0	0	0	0	0	0	0	0	0	0	0	0	0	0.0129138	0	0	0	0	0	0	0	0	0	0	0
Paraglaciecola psychrophila	0.000379333	0.000983704	0	0.00393362	0	0	0	0	0.000618372	0	0	0	0	0	0	0.00603432	0	0	0	0	0	0	0	0	0.00466074	0	0	0	0	0	0	0
Aneurinibacillus soli	8.08588e-05	0.000445627	0	0	0	0.000970306	0	0	0	0	0	0	0	0	0	0	0	0	0	0	0	0	0	0	0	0	0	0	0	0	0	0
Corynebacterium choanis	0	0.000260519	0	0	0	0	0	0	0	0	0	0	0	0	0.00625245	0	0	0	0	0	0	0	0	0	0	0	0	0	0	0	0	0
Kosakonia oryzae	0.000465468	0.000460961	0.00142361	0	0	0.000502139	0	0	0	0	0	0.00365986	0	0	0	0	0	0	0	0	0	0.000924159	0	0	0	0.00388645	0	0	0	0	0	0
Pelagibaca abyssi	0.000688315	0.00064363	0.0042671	0	0.00179775	0.00219494	0	0	0	0	0	0	0	0	0.00439777	0	0.00393037	0	0	0	0	0.00230837	0	0	0	0	0	0	0	0	0	0
Altererythrobacter ishigakiensis	0.00017979	0.000959498	0.000564694	0.00159279	0	0	0	0	0	0	0	0	0	0	0	0	0	0	0	0	0.00280526	0.0018329	0	0.00775329	0	0	0	0	0	0	0	0
Singulisphaera acidiphila	7.84024e-05	0.000969259	0.000940829	0	0	0	0	0	0	0	0	0	0	0	0	0	0	0	0	0	0	0	0.0108708	0	0	0	0	0	0	0	0	0
Cellvibrio japonicus	0.00199471	0.000521242	0.00197962	0.00465313	0.0033361	0	0.00176549	0.0074298	0.00146296	0.0024612	0	0.000848212	0	0	0	0	0	0	0	0	0.00163904	0	0	0	0	0	0	0	0	0	0	0
Clostridium bornimense	0.00040558	0.000507786	0.00103499	0.00291931	0	0.00091266	0	0	0	0	0	0	0	0	0	0.00279896	0.00428993	0	0	0	0	0	0	0	0.00345894	0	0	0	0	0	0	0
Desulfococcus multivorans	0.000715885	0.00068919	0.00101673	0	0	0.000298853	0	0.00381594	0.00225412	0	0	0	0	0.00120498	0	0.00366611	0	0	0	0	0	0	0	0.00232663	0	0	0	0	0	0	0	0
Staphylococcus succinus	0.00148506	0.00075489	0.0010999	0	0.00556071	0.00193979	0	0	0.00365776	0.00273493	0	0.00282765	0	0	0	0	0	0.00676951	0	0	0	0.00535511	0	0	0	0	0	0	0	0	0	0
Rhodovulum sp	0.00126869	0.000786669	0	0	0	0.00289645	0	0.0123279	0	0	0	0	0	0	0	0	0.00201699	0	0	0	0	0.00473844	0	0	0	0	0	0	0	0	0	0
Sphingobacterium sp	0.000776648	0.000627571	0.0019401	0.00136807	0.00245212	0	0.00194652	0	0.00161297	0	0	0	0	0	0	0.00262334	0.00134025	0.00119407	0	0	0	0.00314861	0	0	0	0	0	0	0	0	0	0
Dechloromonas sp	9.76218e-05	0.000662443	0	0	0.00117146	0	0	0	0	0	0	0	0	0	0	0	0	0.00228179	0	0	0.00230218	0.0030084	0	0	0	0	0	0	0	0	0	0
Ruegeria pomeroyi	0.00130703	0.00040096	0.00146977	0.0072549	0.00185766	0.00226809	0	0	0	0	0	0.00283389	0	0	0	0	0.00203068	0	0	0	0	0	0	0	0	0	0	0	0	0	0	0
Marivirga tractuosa	0	0.000335612	0	0	0	0	0	0	0	0	0	0	0	0	0	0	0	0.00164793	0	0.00437607	0	0	0	0	0	0	0	0	0	0	0	0
Lactobacillus curieae	0	0.000413364	0	0	0	0	0	0	0	0	0	0	0	0	0	0.00389672	0	0	0	0	0	0	0	0	0	0	0	0	0	0	0	0
Brucella ceti	0.000167614	0.000425723	0	0.00201137	0	0	0	0	0	0	0	0	0	0	0	0	0.00197047	0	0	0	0	0	0	0	0.00435017	0	0	0	0	0	0	0
Mesorhizobium amorphae	0.000120735	0.000593865	0.000240892	0	0.000608936	0	0	0	0	0.000598988	0	0	0	0	0	0	0	0.000593046	0.00264772	0	0	0.00469137	0	0	0	0	0	0	0	0	0	0
Erwinia pyrifoliae	7.76924e-05	0.000666235	0	0	0	0	0	0	0	0.000932309	0	0	0	0	0	0	0	0	0	0	0.00372525	0	0.00433226	0	0	0	0	0	0	0	0	0
Yersinia rohdei	0	0.000568728	0	0	0	0	0	0	0	0	0	0	0	0	0	0	0	0.00085022	0	0	0	0	0	0.00474175	0	0	0	0	0	0	0	0
Thioploca ingrica	0.000206047	0.000535268	0	0.000885463	0.0015871	0	0	0	0	0	0	0	0	0	0	0	0	0	0	0	0	0	0.00725446	0	0	0	0	0	0	0	0	0
Ruegeria sp	6.93291e-05	0.000514889	0	0	0	0.000831949	0	0	0	0	0	0	0	0	0	0.00510287	0	0	0	0	0	0	0	0	0	0	0	0	0	0	0	0
Pandoraea pnomenusa	0.000575597	0.00021262	0	0	0	0	0	0	0	0	0.00690717	0	0	0	0	0	0	0	0	0	0	0	0	0	0	0	0	0	0	0	0	0
Basilea psittacipulmonis	0.000427202	0.000321987	0	0	0	0	0	0	0.00512643	0	0	0	0	0	0	0	0	0	0	0	0	0	0	0	0.00772769	0	0	0	0	0	0	0
Methylococcus capsulatus	0.00032398	0.000572947	0	0	0.00231012	0.000402931	0	0	0	0	0	0.00117471	0	0	0	0	0	0	0	0	0.00453991	0.00148314	0	0	0	0	0	0	0	0	0	0
Paludibacter propionicigenes	0	0.0004726	0	0	0	0	0	0	0	0	0	0	0	0	0	0	0	0	0	0	0	0.00531936	0	0	0	0	0	0	0	0	0	0
Ornithobacterium rhinotracheale	0.000104896	0.000612462	0.00125875	0	0	0	0	0	0	0	0	0	0	0	0	0	0	0	0	0	0.00937972	0	0	0	0	0	0	0	0	0	0	0
Amycolatopsis methanolica	8.07667e-05	0.000790013	0.000417272	0	0	0.000551929	0	0	0	0	0	0	0	0	0.00129015	0	0	0	0	0	0.00621871	0.000677196	0	0	0.00139452	0	0	0	0	0	0	0
Paraburkholderia phytofirmans	0.000362441	0.000486276	0.00135196	0	0	0	0	0	0.00299733	0	0	0	0	0	0.00209004	0	0	0	0	0	0	0	0	0	0	0	0	0	0	0	0	0
Fastidiosipila sanguinis	0.000321102	0.000559248	0.000845505	0	0	0.000745571	0.00226214	0	0	0	0	0	0	0	0	0	0	0	0	0.00552749	0	0	0	0.00580442	0	0	0	0	0	0	0	0
Dichelobacter nodosus	0.000987676	0.000695131	0.0043473	0	0	0.00191674	0	0	0	0	0	0.00558809	0	0	0	0	0	0.00535124	0	0	0	0	0	0	0	0	0	0	0	0	0	0
Lelliottia amnigena	0.000307551	0.000691476	0	0.00369061	0	0	0	0	0	0	0	0	0	0	0	0	0	0.000805303	0.00719072	0	0	0.00106174	0	0	0.00218641	0	0	0	0	0	0	0
Acidithiobacillus ferrivorans	8.69737e-05	0.000775108	0	0	0	0	0	0	0.00104368	0	0	0	0	0	0.00291105	0	0.00130083	0	0	0	0	0	0	0	0.00314655	0	0	0	0	0	0	0
Cellulophaga lytica	0	0.000692671	0	0	0	0	0	0	0	0	0	0	0	0	0	0	0	0	0	0	0	0	0.00926569	0	0	0	0	0	0	0	0	0
Leadbetterella byssophila	0.00380534	0.000437864	0	0	0.00188044	0.0380464	0	0	0	0	0	0.00573729	0	0	0	0	0	0	0	0	0	0	0	0	0.00124305	0	0	0	0	0	0	0
Kitasatospora albolonga	0.000210482	0.000354951	0	0.00106108	0	0.000497587	0	0	0	0	0	0.000967116	0	0	0	0	0	0.000463063	0.00620219	0	0	0.000610521	0	0	0	0	0	0	0	0	0	0
Serratia quinivorans	0.00109703	0.000437786	0.00056167	0	0	0	0	0.00632409	0	0.00209492	0.00346164	0.00072198	0	0	0	0	0	0	0	0.00183596	0.00139512	0	0	0	0	0	0	0	0	0	0	0
Caulobacteraceae bacterium	2.97261e-05	0.000366052	0	0	0	0.000356713	0	0	0	0	0	0	0	0	0	0	0	0	0	0	0	0	0	0.00555416	0	0	0	0	0	0	0	0
Actinobacillus pleuropneumoniae	5.53232e-05	0.000321208	0.000663878	0	0	0	0	0	0	0	0	0	0	0	0	0	0	0	0	0	0	0.00215483	0	0	0	0	0	0	0	0	0	0
Nitrospira moscoviensis	0.000138613	0.00036219	0	0	0.00166336	0	0	0	0	0	0	0	0	0	0	0	0	0	0	0	0.00653773	0	0	0	0	0	0	0	0	0	0	0
Cupriavidus sp	0.00224437	0.000596731	0.00158008	0.0044568	0.00450568	0.00212605	0	0	0.00152723	0	0.0127366	0	0	0	0	0	0	0.00169589	0.00378574	0	0	0	0	0	0.00230218	0	0	0	0	0	0	0
Clavibacter michiganensis	0.000282493	0.000324325	0	0	0.00117134	0	0	0	0.00102732	0	0	0.00119126	0	0	0	0	0	0	0	0	0	0	0	0	0	0	0	0	0	0	0	0
Bacillus asahii	0	0.000256751	0	0	0	0	0	0	0	0	0	0	0	0	0	0	0	0.00616201	0	0	0	0	0	0	0	0	0	0	0	0	0	0
Vibrio mimicus	0.000348321	0.000559519	0	0.00335104	0	0.000828815	0	0	0	0	0	0	0	0	0	0	0.00259721	0	0	0	0.00466922	0	0	0	0	0	0	0	0	0	0	0
Hydromonas sp	0.000512176	0.000302768	0	0	0	0	0	0	0.00614611	0	0	0	0	0	0	0	0	0	0	0	0	0	0	0	0	0	0	0	0	0	0	0
Georgenia sp	0.000304885	0.000182133	0.00131987	0	0	0.000387956	0	0	0.0019508	0	0	0	0	0	0	0	0	0	0	0	0.00437119	0	0	0	0	0	0	0	0	0	0	0
Nocardia nova	0.000533002	0.000407719	0	0.000510159	0	0.00031898	0	0	0	0	0.00445883	0.00046498	0	0.000643066	0	0	0	0	0	0	0	0	0.00417965	0	0	0.00123442	0	0	0	0	0	0
Salinimonas lutimaris	0	0.000425082	0	0	0	0	0	0	0	0	0	0	0	0	0	0	0	0	0	0.00478788	0	0	0	0	0	0	0	0	0	0	0	0
Runella sp	0.000533071	0.000283598	0.000203158	0.00114607	0	0	0.000543549	0	0.00450408	0	0	0	0	0	0	0	0	0	0	0	0.00201848	0	0	0	0	0	0	0	0	0	0	0
Pragia sp	7.18656e-05	8.41033e-05	0	0	0	0.000862387	0	0	0	0	0	0	0	0	0	0	0	0	0	0	0	0	0	0	0	0	0	0	0	0	0	0
Blastochloris viridis	5.95779e-05	0	0	0	0	0.000714935	0	0	0	0	0	0	0	0	0	0	0	0	0	0	0	0	0	0	0	0	0	0	0	0	0	0
Corynebacterium atypicum	0.000595004	0.000372643	0.00065328	0	0	0	0	0	0.00144834	0	0	0.00503842	0	0	0	0	0	0	0	0	0	0	0	0.00448479	0	0.00445863	0	0	0	0	0	0
Enterococcus wangshanyuanii	0.000291673	0.000631112	0	0	0	0	0.00210284	0	0	0	0	0	0	0.00139723	0	0.00425103	0	0	0	0	0.00195224	0	0	0	0	0	0	0	0	0	0	0
Yangia pacifica	0.000123591	0.000547366	0	0	0	0.00148309	0	0	0	0	0	0	0	0	0.00693353	0	0	0	0	0	0	0	0	0	0	0	0	0	0	0	0	0
Actinobacillus porcitonsillarum	0.00048613	0.0005651	0	0	0	0.00411833	0	0	0	0	0	0.00171523	0	0	0	0	0	0	0	0	0.00662887	0	0	0	0	0	0	0	0	0	0	0
Kingella kingae	0	0.000663988	0	0	0	0	0	0	0	0	0	0	0	0	0.00930684	0	0	0	0	0	0	0	0	0	0	0	0	0	0	0	0	0
Dyadobacter fermentans	0.000863609	0.000728719	0.00130025	0	0	0.00038219	0.000579803	0	0	0.00754395	0	0.000557121	0	0	0	0	0	0.00106702	0	0.00566693	0	0	0	0	0.00144848	0	0	0	0	0	0	0
Pectobacterium polaris	0.00182004	0.000496648	0.00594378	0	0	0.00137928	0	0	0.000693556	0	0	0.00321694	0.00838245	0.00222451	0	0.001692	0	0	0	0.00204513	0	0	0	0	0	0	0	0	0	0	0	0
Trueperella pyogenes	0.00055555	0.000155714	0	0	0	0	0.00345532	0	0	0.00321128	0	0	0	0	0	0	0	0	0	0	0	0	0	0	0	0	0	0	0	0	0	0
Paenibacillus stellifer	3.92165e-05	0	0	0	0	0.000470598	0	0	0	0	0	0	0	0	0	0	0	0	0	0	0	0	0	0	0	0	0	0	0	0	0	0
Pseudoalteromonas tunicata	0.00108386	0.000428071	0	0.0130064	0	0	0	0	0	0	0	0	0	0	0	0	0	0	0	0	0	0	0	0	0.0102737	0	0	0	0	0	0	0
Actinomyces gaoshouyii	0	0.000641093	0	0	0	0	0	0	0	0	0	0	0	0	0	0	0.00353695	0.00157559	0	0	0	0	0	0	0	0	0	0	0	0	0	0
Neorhizobium galegae	0.000359969	0.000390009	0.00129948	0	0	0.000859415	0	0	0.00216074	0	0	0	0	0	0	0	0	0	0	0.00424766	0	0	0	0	0	0	0	0	0	0	0	0
Actinomyces howellii	0.00040813	0.000601819	0	0	0	0.00126853	0.00256591	0	0.00106311	0	0	0	0	0	0	0	0	0.00708311	0	0	0	0.00311288	0	0	0	0	0	0	0	0	0	0
Thiobacillus denitrificans	0.000339331	0.00079935	0	0	0.00131176	0.000915186	0	0	0	0	0	0	0	0.00184502	0	0	0	0.0038326	0	0	0.0051558	0	0	0	0	0	0	0	0	0	0	0
Streptomyces griseorubiginosus	0.000419958	0.000465329	0	0.000447741	0	0	0	0	0	0.00157883	0	0.00244854	0	0.000564387	0	0	0	0	0	0	0	0	0	0.00217949	0	0	0	0	0	0	0	0
Aquitalea sp	0	0.00029857	0	0	0	0	0	0	0	0	0	0	0	0	0.00217563	0	0.0019444	0.00086616	0	0	0	0	0	0	0	0	0	0	0	0	0	0
Sphingosinicella microcystinivorans	0.000146585	0.000364722	0.000374066	0.0010551	0	0.000329854	0	0	0	0	0	0	0	0	0	0	0	0	0	0	0	0.00121415	0	0	0	0.002553	0	0	0	0	0	0
Campylobacter curvus	0	0.000314113	0	0	0	0	0	0	0	0	0	0	0	0	0	0	0	0.00377155	0	0	0	0	0	0	0	0	0	0	0	0	0	0
Vibrio rumoiensis	0	0.000419749	0	0	0	0	0	0	0	0	0	0	0	0	0	0	0	0	0	0	0	0	0.00630242	0	0	0	0	0	0	0	0	0
Gluconacetobacter diazotrophicus	0.000797959	0.000681244	0	0	0	0	0	0	0	0	0.00957551	0	0	0	0	0.00210084	0	0.00095624	0	0.0025393	0.00192957	0.00252149	0	0	0	0	0	0	0	0	0	0
Bacillus lehensis	0.000443069	0.000418643	0.00113445	0	0	0.00166727	0	0	0.00251511	0	0	0	0	0	0	0	0	0	0	0	0	0	0	0	0	0	0	0	0	0	0	0
Staphylococcus felis	0.000203001	0.000278906	0.00243602	0	0	0	0	0	0	0	0	0	0	0	0	0	0	0	0.00669375	0	0	0	0	0	0	0	0	0	0	0	0	0
Dickeya sp	0.0007285	0.000553308	0	0	0	0.00208532	0	0.00665667	0	0	0	0	0	0	0	0.00319765	0	0.00145548	0	0.00193251	0	0	0	0	0	0	0	0	0	0	0	0
Spiroplasma kunkelii	0	0.000506853	0	0	0	0	0	0	0	0	0	0	0	0	0	0.00557882	0	0	0	0	0	0	0	0	0	0	0	0	0	0	0	0
Paenibacillus lautus	0.000213799	0.000457017	0.000423668	0	0.00214192	0	0	0	0	0	0	0	0	0	0.00261986	0	0	0	0	0.00276973	0	0	0	0	0	0	0	0	0	0	0	0
Bacillus weihenstephanensis	0	0.000427631	0	0	0	0	0	0	0	0	0	0	0	0	0	0	0.00158566	0	0	0	0.00142533	0.00186256	0	0	0	0	0	0	0	0	0	0
Cronobacter condimenti	7.99794e-05	0.00040174	0.000347282	0	0	0.000612471	0	0	0	0	0	0	0	0	0	0	0	0	0	0	0	0	0	0.00476821	0	0	0	0	0	0	0	0
Flavobacterium arcticum	0	0.000407257	0	0	0	0	0	0	0	0	0	0	0	0	0	0	0	0.00500597	0	0	0	0	0	0	0	0	0	0	0	0	0	0
Gemmata obscuriglobus	0.000248096	0.000208582	0	0	0	0.000295927	0	0	0.00148804	0	0	0	0	0.00119318	0	0	0	0	0	0	0	0	0	0	0	0	0	0	0	0	0	0
Pseudoalteromonas issachenkonii	0.000249052	0.000406343	0	0	0	0.000782398	0	0	0	0.00220622	0	0	0	0	0	0	0	0	0.00975222	0	0	0	0	0	0	0	0	0	0	0	0	0
Ketobacter alkanivorans	0	0.000650241	0	0	0	0	0	0	0	0	0	0	0	0	0.00379991	0	0	0	0	0	0	0	0	0	0.00205366	0	0	0	0	0	0	0
Lacinutrix venerupis	7.8832e-05	0.000514491	0.000945984	0	0	0	0	0	0	0	0	0	0	0	0	0	0	0	0	0	0	0	0	0.00649421	0	0	0	0	0	0	0	0
Desulfotomaculum nigrificans	0.000300424	0.000377699	0	0	0	0.000920741	0	0	0	0	0	0.00268434	0	0	0	0	0	0.00257057	0	0	0	0	0	0	0	0	0	0	0	0	0	0
Avibacterium volantium	0.000318249	0.000290219	0	0.00381899	0	0	0	0	0	0	0	0	0	0	0	0	0	0	0	0	0	0.00439469	0	0	0	0	0	0	0	0	0	0
Neochlamydia sp	0.000171586	0.000451957	0	0	0	0.00205903	0	0	0	0	0	0	0	0	0	0	0.00645228	0	0	0	0	0	0	0	0	0	0	0	0	0	0	0
Anaeromyxobacter dehalogenans	0	0.000672141	0	0	0	0	0	0	0	0	0	0	0	0	0.00371315	0	0	0	0	0	0.00596596	0	0	0	0	0	0	0	0	0	0	0
Bacillus filamentosus	0.0052569	0.000403297	0.000620679	0.0568978	0.00392243	0.00164195	0	0	0	0	0	0	0	0	0	0	0	0	0	0	0	0	0	0	0	0	0	0	0	0	0	0
Lactobacillus sanfranciscensis	0.000535693	0	0.00232606	0	0	0.00410226	0	0	0	0	0	0	0	0	0	0	0	0	0	0	0	0	0	0	0	0	0	0	0	0	0	0
Tetragenococcus koreensis	0.00110887	0.000125062	0	0	0	0.00146805	0	0	0	0	0	0	0	0.0118384	0	0.00300149	0	0	0	0	0	0	0	0	0	0	0	0	0	0	0	0
Erwinia amylovora	0	0.000316087	0	0	0	0	0	0	0	0	0	0	0	0	0	0	0	0	0	0	0	0	0.00458459	0	0	0	0	0	0	0	0	0
Marinobacter similis	0	0.000584081	0	0	0	0	0	0	0	0	0	0	0	0	0	0	0	0	0	0	0.00943335	0	0	0	0	0	0	0	0	0	0	0
Martelella mediterranea	0.000118762	0.000393056	0	0	0	0.00142515	0	0	0	0	0	0	0	0	0	0	0	0	0	0	0	0	0	0	0	0	0	0	0	0	0	0
Moorea producens	0.000320689	0	0	0	0	0	0	0	0	0	0.00384827	0	0	0	0	0	0	0	0	0	0	0	0	0	0	0	0	0	0	0	0	0
Spiroplasma phoeniceum	0	0.00018994	0	0	0	0	0	0	0	0	0	0	0	0	0	0.00455855	0	0	0	0	0	0	0	0	0	0	0	0	0	0	0	0
Streptococcus marmotae	0	0.000519402	0	0	0	0	0	0	0	0	0	0	0	0	0	0.00353659	0	0	0	0	0	0	0	0	0.0043705	0	0	0	0	0	0	0
Paenibacillus terrae	0.000104574	0.000329462	0	0	0.00125488	0	0	0	0	0	0	0	0	0	0	0	0	0	0	0	0	0	0	0	0	0	0	0	0	0	0	0
Planococcus faecalis	0.000299354	0.000388507	0	0.00243662	0	0	0.00115563	0	0	0	0	0	0	0	0	0	0	0	0	0	0.00643716	0	0	0	0.00288702	0	0	0	0	0	0	0
Rhizobium etli	0.000281009	0.000543834	0	0	0	0	0.00184405	0	0.00152806	0	0	0	0	0	0	0.00372785	0	0	0	0	0	0	0	0	0	0	0	0	0	0	0	0
Serratia ficaria	0.000320443	0.000348263	0	0.00163497	0.00146526	0	0	0	0	0	0	0.000745091	0	0	0	0	0.00320345	0.00142702	0	0	0	0	0	0	0	0	0	0	0	0	0	0
Yersinia sp	0.000188778	0.000579719	0	0.00171632	0	0.00054902	0	0	0	0	0	0	0	0	0	0	0	0.000749012	0	0.0041626	0	0	0	0.00437115	0	0	0	0	0	0	0	0
Brevibacillus sp	0.000712244	0.000629913	0	0	0	0	0	0.00854693	0	0	0	0	0	0	0	0	0.00209757	0.00373757	0	0	0	0	0	0	0	0	0	0	0	0	0	0
Rhodobiaceae bacterium	8.37573e-05	0.000466792	0	0	0	0	0	0	0	0	0	0.00100509	0	0	0	0	0	0	0	0	0	0	0	0.00536788	0	0	0	0	0	0	0	0
Niastella koreensis	0	0.000376761	0	0	0	0	0	0	0	0	0	0	0	0	0	0	0	0	0.00367439	0	0	0	0	0	0	0	0	0	0	0	0	0
Gemella sp	0.000139974	0.000386997	0.00167969	0	0	0	0	0	0	0	0	0	0	0	0	0	0	0	0	0	0	0	0	0	0.00561354	0	0	0	0	0	0	0
Mycobacterium chubuense	0.000933099	0.000444889	0.00135213	0.0022883	0.00136718	0	0.000723521	0	0.000599542	0	0	0.00486652	0	0	0	0.00146264	0	0	0	0	0	0.00175551	0	0	0	0.00184565	0	0	0	0	0	0
Parvularcula bermudensis	0	0.0003517	0	0	0	0	0	0	0	0	0	0	0	0	0	0	0	0	0	0	0	0.00337701	0	0	0	0	0	0	0	0	0	0
Streptomyces violaceoruber	0.000113033	0.000140709	0	0	0	0	0	0	0	0	0	0	0	0.0013564	0	0	0	0	0	0	0	0	0	0	0	0	0	0	0	0	0	0
Planococcus sp	0.00010922	0.000129409	0	0.00131064	0	0	0	0	0	0	0	0	0	0	0	0	0	0	0	0	0	0	0	0	0.00310581	0	0	0	0	0	0	0
Roseiflexus sp	0.000192342	0.000129409	0	0	0	0	0	0	0.0023081	0	0	0	0	0	0	0	0	0	0	0	0	0	0	0	0	0	0	0	0	0	0	0
Actinosynnema mirum	0.000611454	8.25134e-05	0	0.00619642	0	0.000161431	0.0009796	0	0	0	0	0	0	0	0	0.00198032	0	0	0	0	0	0	0	0	0	0	0	0	0	0	0	0
Fusobacterium gonidiaformans	0	0.000454845	0	0	0	0	0	0	0	0	0	0	0	0	0	0	0	0	0	0	0.00893595	0	0	0	0	0	0	0	0	0	0	0
Aerococcus sanguinicola	0.0019454	0.000372331	0	0	0.0075069	0	0	0	0	0	0	0	0	0.0158379	0	0	0	0	0	0	0	0	0	0	0	0	0	0	0	0	0	0
Azospirillum lipoferum	0.00108197	0.000103664	0.00101058	0	0	0.000891138	0.00270381	0	0.00448099	0	0	0.00389706	0	0	0	0	0	0.00248793	0	0	0	0	0	0	0	0	0	0	0	0	0	0
Thioalkalivibrio paradoxus	0	0.00027868	0	0	0	0	0	0	0	0	0	0	0	0	0	0	0.00222133	0.00197905	0	0	0	0	0	0	0	0	0	0	0	0	0	0
Rathayibacter tritici	0.000474086	0.000396564	0	0	0.00568903	0	0	0	0	0	0	0	0	0	0	0	0.00124378	0.00110812	0	0	0	0.00146098	0	0	0.00150427	0	0	0	0	0	0	0
Streptomyces puniciscabiei	3.33533e-05	0.000237518	0	0	0	0	0	0	0	0	0	0.00040024	0	0	0	0	0	0.000383276	0	0	0	0	0	0	0	0	0	0	0	0	0	0
Deinococcus deserti	0.00119973	7.76233e-05	0.00160645	0.00906238	0.00135361	0	0	0	0.00237437	0	0	0	0	0	0	0	0.00147968	0	0	0	0	0	0	0	0	0	0	0	0	0	0	0
Mesorhizobium ciceri	0.00014781	0.000303212	0	0	0	0	0	0	0.000534389	0	0	0.00123934	0	0	0	0	0.000666052	0	0	0.00315157	0.00119742	0.000782367	0	0	0	0	0	0	0	0	0	0
Salinispora tropica	0	0.000362157	0	0	0	0	0	0	0	0	0	0	0	0	0	0	0	0	0	0	0.00289436	0	0	0	0	0	0	0	0	0	0	0
Fimbriimonas ginsengisoli	0	0.000448895	0	0	0	0	0	0	0	0	0	0	0	0	0	0	0.000797528	0.00142108	0	0.00566052	0	0	0	0	0	0	0	0	0	0	0	0
Dyella japonica	0	0.000507101	0	0	0	0	0	0	0	0	0	0	0	0	0	0	0	0	0	0	0	0	0	0.00429131	0	0	0	0	0	0	0	0
Gramella sp	0	0.000322817	0	0	0	0	0	0	0	0	0	0	0	0	0	0	0	0	0	0	0	0	0	0	0.0034563	0	0	0	0	0	0	0
Pseudothermotoga elfii	0.000146591	0.000323312	0	0	0.00175909	0	0	0	0	0	0	0	0	0	0.00430319	0	0	0	0	0	0	0	0	0	0	0	0	0	0	0	0	0
Kibdelosporangium phytohabitans	8.64926e-05	0.000275848	0.000256804	0	0.000324579	0	0	0	0	0	0	0	0	0.000456528	0	0	0	0	0	0	0	0.000833542	0.00148362	0	0	0	0	0	0	0	0	0
Conexibacter woesei	0.000313597	0.000331462	0.000712325	0	0	0.000418755	0	0	0.00263208	0	0	0	0	0	0	0.00128424	0	0	0	0	0.00117955	0	0	0	0.00317413	0	0	0	0	0	0	0
Ferriphaselus amnicola	0	0.000503329	0	0	0	0	0	0	0	0	0	0	0	0	0.00343634	0.00300563	0	0	0	0	0	0	0	0	0	0	0	0	0	0	0	0
Candidatus Fonsibacter	0.000278824	0.000620447	0	0	0	0	0	0	0	0	0	0.00334589	0	0	0	0	0	0	0	0	0	0.00844875	0	0	0	0	0	0	0	0	0	0
Streptococcus respiraculi	0.00543357	0.000558012	0.00147921	0	0	0	0	0	0.00163973	0	0	0	0.0594542	0.00262963	0	0	0	0	0	0	0	0	0	0	0.00494353	0	0	0	0	0	0	0
Azospirillum thiophilum	0.00153478	0.00043666	0	0	0	0.00175347	0	0	0.00440857	0	0.0122554	0	0	0	0	0	0	0	0	0	0.00553631	0	0	0	0	0	0	0	0	0	0	0
Mycolicibacterium chitae	0.000882004	0.000480024	0.00110585	0.0015596	0.00139771	0.000487574	0	0	0.00183879	0.00206231	0	0.00213222	0	0	0.00170958	0	0.00152788	0	0	0	0.0027468	0	0	0	0	0	0	0	0	0	0	0
Chloroflexus aurantiacus	0.0013878	0.000249344	0	0	0	0	0	0	0.0159154	0	0	0.000738209	0	0	0	0	0	0	0	0	0	0	0	0	0	0	0	0	0	0	0	0
Streptomyces lividans	0.000598959	0.000231685	0	0.000510358	0	0.000478657	0	0.00203726	0.000401146	0.000899818	0	0.000930323	0	0.00192995	0.00111888	0.00195727	0	0	0	0	0	0	0	0.00248429	0	0	0	0	0	0	0	0
Serratia proteamaculans	0.000321279	0.000377804	0.000831356	0	0	0.000244365	0	0	0	0.0020672	0	0.000712426	0	0	0	0	0.000765753	0.00136446	0	0	0.00137666	0	0	0	0	0	0	0	0	0	0	0
Thermoanaerobacter mathranii	0.000280554	0.000447674	0	0	0	0	0	0	0	0	0	0.00336665	0	0	0	0	0.00723731	0	0	0	0	0	0	0	0	0	0	0	0	0	0	0
Chryseobacterium piperi	0.00178865	0.000463031	0	0	0	0.0177458	0	0	0.00371803	0	0	0	0	0	0	0	0	0	0	0	0	0	0.00387543	0	0	0	0	0	0	0	0	0
Polaribacter vadi	0	0.000340139	0	0	0	0	0	0	0	0	0	0	0	0	0	0.0042879	0	0	0	0	0	0	0	0	0	0	0	0	0	0	0	0
Mesorhizobium sp	0.000138897	0.000286812	0	0	0	0	0	0	0.000502164	0	0	0.0011646	0	0	0	0	0	0	0	0	0.00112521	0.00147038	0	0	0	0	0	0	0	0	0	0
Dehalogenimonas lykanthroporepellens	0.000330829	0.000309922	0	0	0	0	0	0	0.00396994	0	0	0	0	0	0	0.00484254	0	0	0	0	0	0	0	0	0	0	0	0	0	0	0	0
Petrotoga mobilis	0.000146612	0.000381098	0	0	0.00175934	0	0	0	0	0	0	0	0	0	0.00430381	0	0	0	0	0	0	0	0	0	0	0	0	0	0	0	0	0
Cyanobacterium endosymbiont	0	0.000291178	0	0	0	0	0	0	0	0	0	0	0	0	0	0	0	0	0	0	0.00268445	0	0	0	0	0	0	0	0	0	0	0
Shewanella sediminis	0	0.00026841	0	0	0	0	0	0	0	0	0	0	0	0	0	0	0	0	0	0	0	0	0	0.0037574	0	0	0	0	0	0	0	0
Microcoleus sp	0.000158042	0.00037989	0.000202127	0	0.000510944	0.000178237	0	0	0	0.00100519	0	0	0	0	0.00124991	0	0	0	0	0	0	0	0	0	0.00135102	0.00275904	0	0	0	0	0	0
Rhizobium phaseoli	0.000226305	0.000223332	0	0	0	0.00120316	0	0	0.00151249	0	0	0	0	0	0	0	0	0	0	0	0	0	0	0	0	0	0	0	0	0	0	0
Candidatus Accumulibacter	0	0.000107531	0	0	0	0	0	0	0	0	0	0	0	0	0.00184586	0	0	0.000734874	0	0	0	0	0	0	0	0	0	0	0	0	0	0
Bacillus litoralis	0.000226953	0.000436868	0.0014434	0	0	0	0	0	0.00128003	0	0	0	0	0	0	0	0	0	0	0	0	0	0	0.0039636	0	0.00394048	0	0	0	0	0	0
Clostridium cellulosi	0.00171785	0.000329337	0	0	0	0.0011944	0.0126838	0	0	0.00673601	0	0	0	0	0	0	0	0	0	0	0	0	0	0	0	0	0	0	0	0	0	0
Streptomyces malaysiensis	0.000181167	1.4483e-05	0.00028238	0	0	0	0	0	0	0	0	0	0.00189162	0	0	0	0	0.000347591	0	0	0	0	0	0	0	0	0	0	0	0	0	0
Amycolatopsis keratiniphila	0.000120689	0.000281142	0	0	0.000853089	0.000595181	0	0	0	0	0	0	0	0	0	0	0.000466272	0	0.00370933	0	0.00167651	0.000547698	0	0	0	0	0	0	0	0	0	0
Actinotignum schaalii	0	0.000427685	0	0	0	0	0	0	0	0	0	0	0	0	0	0	0.00386464	0	0	0	0	0	0	0	0	0	0	0	0	0	0	0
Bdellovibrio exovorus	0	0.000486035	0	0	0	0	0	0	0	0	0	0	0	0	0	0	0	0	0	0	0	0	0	0.00780021	0	0	0	0	0	0	0	0
Lactobacillus paraplantarum	0.000481828	0.000449154	0.00578193	0	0	0	0	0	0	0	0	0	0	0	0.0029795	0	0	0	0	0	0	0	0	0	0	0	0	0	0	0	0	0
Fusobacterium mortiferum	0.00329165	0.000442111	0.0011116	0	0.00702485	0.0063714	0	0	0.00246446	0	0	0.0185753	0	0.00395224	0	0	0	0	0	0	0	0	0	0.00763117	0	0	0	0	0	0	0	0
Pandoraea apista	0.000308197	0.000396916	0	0.00319841	0	0.000499956	0	0	0	0	0	0	0	0	0	0	0	0	0	0	0	0	0	0	0.00189481	0	0	0	0	0	0	0
Endosymbiont 'TC1'	0.000424421	7.89505e-05	0	0	0	0	0.00509305	0	0	0	0	0	0	0	0	0	0	0	0	0	0	0	0	0	0	0	0	0	0	0	0	0
Bordetella pertussis	0.000123177	0.00022833	0.00147813	0	0	0	0	0	0	0	0	0	0	0	0.00457019	0	0	0.000909741	0	0	0	0	0	0	0	0	0	0	0	0	0	0
Chelativorans sp	0.00128153	0.000506018	0.000684418	0.00386097	0	0.00724229	0.00183116	0	0	0	0	0.00175952	0	0	0	0	0	0	0	0	0	0.00666451	0	0	0	0	0	0	0	0	0	0
Oceanobacillus sp	0	0.000380166	0	0	0	0	0	0	0	0	0	0	0	0	0	0	0	0	0	0	0	0	0	0	0.00245947	0	0	0	0	0	0	0
Herminiimonas sp	0.000436836	0.000269164	0.00159604	0	0	0	0	0	0.00265385	0.000992151	0	0	0	0	0	0	0	0	0	0	0	0	0	0	0.00400047	0	0	0	0	0	0	0
Ethanoligenens harbinense	0.000816562	0.000321135	0.00401513	0	0	0.003098	0.00268562	0	0	0	0	0	0	0	0	0	0	0.00370678	0	0	0	0	0	0	0	0	0	0	0	0	0	0
Desulfotalea psychrophila	7.91775e-05	0.000154449	0	0	0	0	0	0	0.000950131	0	0	0	0	0	0	0	0	0	0	0	0	0	0	0	0	0	0	0	0	0	0	0
Psychrobacter urativorans	0.000126652	0.000308254	0	0.00151982	0	0	0	0	0	0	0	0	0	0	0	0	0	0	0	0	0	0	0	0.00739811	0	0	0	0	0	0	0	0
Synechococcus lividus	0.000126577	0.000308254	0	0	0	0	0.00151892	0	0	0	0	0	0	0	0	0	0	0	0	0	0	0	0	0	0	0	0	0	0	0	0	0
Streptomyces fulvissimus	0.000227119	0.000187057	0.000190997	0.00107746	0	0	0	0	0	0.000474922	0	0.000982044	0	0	0.00118108	0	0	0.00141063	0	0	0.00189765	0	0	0	0	0	0	0	0	0	0	0
Nitrosospira lacus	0	0.000306359	0	0	0	0	0	0	0	0	0	0	0	0	0.00286326	0	0	0	0	0	0	0	0	0	0	0	0	0	0	0	0	0
Stanieria cyanosphaera	4.99212e-05	0.000119302	0.000599054	0	0	0	0	0	0	0	0	0	0	0	0	0	0	0	0	0	0	0	0	0	0	0	0	0	0	0	0	0
Methylomusa anaerophila	0	0.000152045	0	0	0	0	0	0	0	0	0	0	0	0	0	0	0	0	0	0	0	0	0.00364908	0	0	0	0	0	0	0	0	0
Streptomyces leeuwenhoekii	0	0.000303697	0	0	0	0	0	0	0	0	0	0	0	0	0.00236272	0	0	0	0	0	0	0	0	0	0.00127693	0	0	0	0	0	0	0
Olleya sp	0.000279828	0.000151652	0.000349992	0	0	0.000308625	0	0	0	0	0	0.00269932	0	0	0	0	0	0	0	0	0	0	0	0	0	0	0	0	0	0	0	0
Luteibacter rhizovicinus	0	0.00018127	0	0	0	0	0	0	0	0	0	0	0	0	0	0	0	0	0	0	0	0	0	0.00435047	0	0	0	0	0	0	0	0
Streptomyces rubrolavendulae	6.86697e-05	0.00018127	0.000230769	0	0	0	0	0	0	0	0	0.000593267	0	0	0	0	0	0	0	0	0	0	0	0	0	0	0	0	0	0	0	0
Leuconostoc carnosum	0.00116325	0.000188306	0.00183573	0	0	0.000809381	0	0	0	0	0.0113138	0	0	0	0	0	0	0.00451934	0	0	0	0	0	0	0	0	0	0	0	0	0	0
Loktanella vestfoldensis	0.000796049	0.000228674	0	0	0	0.00208214	0	0	0.00348993	0.00195708	0	0.00202343	0	0	0	0	0	0.000968836	0	0	0	0	0	0	0	0	0	0	0	0	0	0
Desulfobulbus sp	0.000606725	0.00018758	0	0	0	0	0.00728071	0	0	0	0	0	0	0	0	0	0	0	0	0	0	0.00353309	0	0	0	0	0	0	0	0	0	0
Bordetella bronchiseptica	0.00019122	0.000344084	0.00229463	0	0	0	0	0	0	0	0	0	0	0	0	0	0	0	0	0.00187515	0.00284979	0	0	0	0	0	0	0	0	0	0	0
Clostridiaceae bacterium	8.53246e-05	0.000343312	0.0010239	0	0	0	0	0	0	0	0	0	0	0	0	0	0	0	0	0	0	0	0	0.00351454	0	0	0	0	0	0	0	0
Streptomyces xiamenensis	0.000282467	0.000341513	0	0	0	0.000223355	0	0	0.000561558	0	0	0.00260469	0	0	0	0.00136998	0	0	0	0.0033118	0	0	0	0	0	0	0	0	0	0	0	0
Pectobacterium parmentieri	4.38236e-05	0.000341045	0	0	0	0.000525884	0	0	0	0	0	0	0	0	0	0	0	0.00146819	0	0	0	0	0	0	0	0.00203511	0	0	0	0	0	0
Burkholderia ubonensis	0.000236656	0.00029169	0.000425789	0	0	0.000375463	0	0	0.000943988	0	0	0.00109463	0	0	0	0	0	0	0	0	0.00211521	0.00138204	0	0	0	0	0	0	0	0	0	0
Haematospirillum jordaniae	0	0.000291051	0	0	0	0	0	0	0	0	0	0	0	0	0	0	0	0.00348797	0	0	0	0	0	0	0	0	0	0	0	0	0	0
Lactococcus piscium	0.000454168	0.000290564	0.0018921	0.00355793	0	0	0	0	0	0	0	0	0	0	0	0	0.00348558	0	0	0	0	0	0	0	0	0	0	0	0	0	0	0
Haemophilus somnus	0.000123229	0.000145232	0	0	0	0	0	0	0.00147875	0	0	0	0	0	0	0	0	0	0	0	0	0	0	0	0	0	0	0	0	0	0	0
Sporosarcina pasteurii	7.73404e-05	0.000192104	0.000928085	0	0	0	0	0	0	0	0	0	0	0	0	0	0	0	0	0	0.0046105	0	0	0	0	0	0	0	0	0	0	0
Burkholderia glumae	0	0.000287112	0	0	0	0	0	0	0	0	0	0	0	0	0	0	0.00228018	0	0	0	0	0	0	0	0	0	0	0	0	0	0	0
Chitinophagaceae bacterium	0.000332346	0.000380063	0	0	0	0.000252183	0.0015303	0	0	0	0	0.00220566	0	0	0.00353692	0	0	0	0	0	0	0	0.0033044	0	0	0	0	0	0	0	0	0
Ruminococcus albus	0.00162908	0.000568095	0	0	0	0	0.0010962	0.0184528	0	0	0	0	0	0	0	0	0.00679297	0	0	0	0	0	0	0	0	0	0	0	0	0	0	0
Sutterella megalosphaeroides	0.0019297	0.000396715	0.00221635	0	0	0.000488598	0	0	0	0.00275552	0	0.00284893	0.014847	0	0	0	0	0.00272819	0	0	0	0	0	0	0	0	0	0	0	0	0	0
Clostridium cochlearium	0.00062758	0.000240873	0	0	0	0	0	0	0.00274916	0	0	0.00478181	0	0	0	0	0	0.00305276	0	0	0	0	0	0	0	0	0	0	0	0	0	0
Myxococcus stipitatus	0	0.000267665	0	0	0	0	0	0	0	0	0	0	0	0	0	0	0	0	0	0	0	0	0.00337121	0	0	0	0	0	0	0	0	0
Mucilaginibacter sp	0.000202535	0.000140467	0.00028483	0	0	0.000251165	0	0	0.00189443	0	0	0	0	0	0	0	0	0	0	0	0	0	0	0	0	0	0	0	0	0	0	0
Amycolatopsis sp	1.16941e-05	0.000185539	0	0	0	0.000140329	0	0	0	0	0	0	0	0	0	0	0	0	0	0	0.00158112	0.00103307	0.00183875	0	0	0	0	0	0	0	0	0
Candidatus Profftella	0.000775679	0.000185539	0	0.00930815	0	0	0	0	0	0	0	0	0	0	0	0	0	0	0	0	0	0	0	0	0	0	0	0	0	0	0	0
Capnocytophaga sp	0	0.000276075	0	0	0	0	0	0	0	0	0	0	0	0	0	0	0	0	0	0	0	0	0.00662579	0	0	0	0	0	0	0	0	0
Planococcus halocryophilus	0	0.000367333	0	0	0	0	0	0	0	0	0	0	0	0	0	0	0	0	0	0	0.0021902	0	0	0	0	0	0	0	0	0	0	0
Streptomyces violaceusniger	0	0.000227685	0	0	0	0	0	0	0	0	0	0	0	0	0	0	0	0	0	0	0	0	0.00327425	0	0	0	0	0	0	0	0	0
Burkholderiales bacterium	0.00179703	0.000136427	0	0	0	0.00774368	0.0138207	0	0	0	0	0	0	0	0	0	0	0	0	0	0	0	0	0	0	0	0	0	0	0	0	0
Vibrio gazogenes	0.00054454	0.000266733	0	0.00653448	0	0	0	0	0	0	0	0	0	0	0	0	0.0064016	0	0	0	0	0	0	0	0	0	0	0	0	0	0	0
Peptoclostridium acidaminophilum	0.000995851	0.000266733	0	0	0	0	0	0	0	0	0	0	0	0.0119502	0	0	0	0	0	0	0	0	0	0	0	0	0	0	0	0	0	0
Brucella abortus	0	0.000264173	0	0	0	0	0	0	0	0	0	0	0	0	0	0	0.00197266	0	0	0	0	0	0	0	0.0043675	0	0	0	0	0	0	0
Pedobacter sp	0.000176866	0.000264173	0.000243603	0	0	0	0	0	0	0	0	0.00187879	0	0	0	0	0	0	0	0	0	0	0	0	0	0	0	0	0	0	0	0
Mycobacteroides salmoniphilum	0.000692926	0.000247698	0.000632227	0	0	0	0	0	0.00140167	0.00157206	0.00389649	0.000812675	0	0	0	0.00341951	0.00174701	0.000778231	0	0	0	0	0	0	0	0	0	0	0	0	0	0
Rhizobiales bacterium	0	0.00038225	0	0	0	0	0	0	0	0	0	0	0	0	0	0	0	0	0	0	0.00322925	0	0	0	0	0	0	0	0	0	0	0
Rhizobium leguminosarum	0.000318562	0.000393786	0	0	0	0.00234733	0	0	0.00147541	0	0	0	0	0	0	0	0	0	0	0	0.00165299	0	0	0.00456861	0	0	0	0	0	0	0	0
Brucella pinnipedialis	0.000458475	0.000516907	0	0.00199112	0	0	0	0	0	0.00351057	0	0	0	0	0	0	0.00195064	0	0	0	0	0	0	0	0.00423354	0	0	0	0	0	0	0
Avibacterium paragallinarum	0.000103738	0.000515346	0.00124486	0	0	0	0	0	0	0	0	0	0	0	0	0	0	0	0	0	0.00618414	0	0	0	0	0	0	0	0	0	0	0
Enterobacter lignolyticus	0.000656267	0.000257672	0	0.00265416	0	0.00165953	0	0	0.00278159	0.000779929	0	0	0	0	0	0	0	0	0	0	0	0	0	0	0	0	0	0	0	0	0	0
Brucella canis	0.000297141	0.000256786	0	0	0	0	0	0	0	0.00356569	0	0	0	0	0	0	0.00198126	0	0	0	0	0	0	0	0.0041816	0	0	0	0	0	0	0
Novibacillus thermophilus	0.000946029	0.000512858	0.000832122	0.0023471	0.00525866	0	0	0	0.00184484	0	0	0.00106962	0	0	0	0	0	0.00614573	0	0	0	0	0	0	0	0	0	0	0	0	0	0
Desulfovibrio fairfieldensis	3.40149e-05	0.000359907	0.000408179	0	0	0	0	0	0	0	0	0	0	0	0	0	0.00112791	0	0	0	0	0	0	0	0.00136414	0	0	0	0	0	0	0
Pseudarthrobacter chlorophenolicus	0.00156037	0.000247343	0.000687051	0.0145343	0.00173675	0	0	0	0	0	0	0.00176629	0	0	0	0	0	0	0	0	0	0	0	0	0.00344419	0	0	0	0	0	0	0
Rhizobium sp	0.000270777	0.000398843	0.00154564	0	0	0.00170369	0	0	0	0	0	0	0	0	0	0.00208996	0.00213551	0.00190258	0	0	0	0	0	0	0	0	0	0	0	0	0	0
Frankia inefficax	0.000207099	0.000326242	0	0.00096624	0	0	0	0	0.00151895	0	0	0	0	0	0	0	0	0	0	0	0.00170177	0	0	0	0	0	0	0	0	0	0	0
Pontibacter korlensis	0	0.000197501	0	0	0	0	0	0	0	0	0	0	0	0	0	0	0	0	0.00303826	0	0	0	0	0	0	0	0	0	0	0	0	0
Porphyromonadaceae bacterium	4.4797e-05	0.000273025	0.000537565	0	0	0	0	0	0	0	0	0	0	0	0	0	0	0	0	0.00351433	0	0	0	0	0	0	0	0	0	0	0	0
Thermanaerovibrio acidaminovorans	0.000120055	0.000314018	0	0	0	0.00144066	0	0	0	0	0	0	0	0	0	0	0	0.0040221	0	0	0	0	0	0	0	0	0	0	0	0	0	0
Aminipila sp	0.000231261	0.000309019	0	0	0.00277513	0	0	0	0	0	0	0	0	0	0.00339436	0	0	0	0	0	0	0	0	0	0	0	0	0	0	0	0	0
Sphingorhabdus flavimaris	7.23227e-05	0.000265556	0.000867873	0	0	0	0	0	0	0	0	0	0	0	0	0	0	0	0	0	0	0	0	0.00297899	0	0	0	0	0	0	0	0
Adlercreutzia equolifaciens	0.00160092	0.000124125	0.00263749	0.00297575	0	0.00279091	0.00846793	0	0.00233896	0	0	0	0	0	0	0	0	0	0	0	0	0	0	0	0	0	0	0	0	0	0	0
Brachyspira murdochii	0	0.000107257	0	0	0	0	0	0	0	0	0	0	0	0	0	0	0.00257417	0	0	0	0	0	0	0	0	0	0	0	0	0	0	0
Sphaerobacter thermophilus	9.18133e-05	0.000354542	0.00110176	0	0	0	0	0	0	0	0	0	0	0	0	0	0	0.00593483	0	0	0	0	0	0	0	0	0	0	0	0	0	0
Burkholderia rhizoxinica	9.13376e-05	0.000247285	0.00109605	0	0	0	0	0	0	0	0	0	0	0	0	0	0	0	0	0	0	0	0	0	0	0	0	0	0	0	0	0
Hymenobacter nivis	6.69628e-05	0.000163622	0	0	0	0	0.000803553	0	0	0	0	0	0	0	0	0	0	0	0	0.00392692	0	0	0	0	0	0	0	0	0	0	0	0
Geobacter anodireducens	0	0.000309887	0	0	0	0	0	0	0	0	0	0	0	0	0	0	0	0.00209105	0	0	0	0	0	0	0.00141931	0	0	0	0	0	0	0
Ruminiclostridium thermocellum	5.77415e-05	0.000308912	0	0	0	0.000692898	0	0	0	0	0	0	0	0	0	0	0	0	0	0	0.00390352	0	0	0	0	0	0	0	0	0	0	0
Crinalium epipsammum	0	0.000243902	0	0	0	0	0	0	0	0	0	0	0	0	0	0	0	0	0	0	0	0	0	0.00195014	0	0	0	0	0	0	0	0
Mycobacterium kansasii	0.000139107	0.000202461	0	0	0	0	0	0	0	0	0	0	0	0.00166929	0	0	0.00129736	0	0	0	0	0	0	0.00161157	0	0	0	0	0	0	0	0
Rhizobium esperanzae	0.000255223	0.000121205	0.000674636	0	0	0.000892347	0	0	0.00149569	0	0	0	0	0	0	0	0	0	0	0	0	0	0	0	0	0	0	0	0	0	0	0
Rathayibacter iranicus	0.000195911	0.000239351	0	0	0	0	0.00235093	0	0	0	0	0	0	0	0	0	0	0	0	0.00574443	0	0	0	0	0	0	0	0	0	0	0	0
Ardenticatena sp	0.000335361	0.000239351	0	0	0	0.000667563	0	0	0.00335677	0	0	0	0	0	0	0	0	0	0	0	0	0	0	0	0	0	0	0	0	0	0	0
Streptomyces cyaneogriseus	0.000228402	5.41753e-05	0	0	0	0.000343066	0	0	0	0	0.00239776	0	0	0	0	0	0	0	0	0	0	0	0	0	0.00130021	0	0	0	0	0	0	0
Nitrosospira multiformis	0	0.000291636	0	0	0	0	0	0	0	0	0	0	0	0	0	0	0.0026207	0	0	0	0	0.00307836	0	0	0	0	0	0	0	0	0	0
Amycolatopsis mediterranei	0.00017528	0.000332389	0.000442519	0	0	0	0	0.00166084	0	0	0	0	0	0	0	0	0	0.000363141	0	0	0	0.00191512	0	0	0	0	0	0	0	0	0	0
Legionella pneumophila	0.00197062	9.49275e-05	0	0	0	0.000783758	0	0	0	0	0.0109557	0	0.011908	0	0	0	0	0	0	0	0	0	0	0	0	0	0	0	0	0	0	0
Frankia alni	0	0.000138602	0	0	0	0	0	0	0	0	0	0	0	0	0	0	0.00111297	0	0.00221349	0	0	0	0	0	0	0	0	0	0	0	0	0
Spirosoma sp	0.000641235	0.000370124	0	0.00193708	0	0.000151397	0.000459354	0.00386625	0	0.00128073	0	0	0	0	0	0	0.000474423	0	0	0	0	0.00111455	0.00396755	0	0	0	0	0	0	0	0	0
Aureimonas sp	5.92921e-05	0.000346249	0	0	0	0.000711505	0	0	0	0	0	0	0	0	0	0	0	0	0	0	0	0	0	0	0	0.00275345	0	0	0	0	0	0
Roseitalea porphyridii	0.000122738	0.000114727	0	0	0	0.000376167	0	0	0	0	0	0.00109668	0	0	0	0	0	0	0	0	0	0	0	0	0	0	0	0	0	0	0	0
Shewanella amazonensis	0	7.25824e-05	0	0	0	0	0	0	0	0	0	0	0	0	0	0	0	0	0	0	0.00174198	0	0	0	0	0	0	0	0	0	0	0
Rickettsia sp	9.12737e-05	0.000225101	0.00109528	0	0	0	0	0	0	0	0	0	0	0	0	0	0	0	0	0	0	0	0	0	0.00366045	0	0	0	0	0	0	0
Pseudanabaena sp	0.0001574	0.000152519	0.0018888	0	0	0	0	0	0	0	0	0	0	0	0	0	0	0	0	0	0	0	0	0	0	0	0	0	0	0	0	0
Gibbsiella quercinecans	7.9992e-05	0.000222391	0	0	0	0.000959904	0	0	0	0	0	0	0	0	0	0	0	0	0	0.00533738	0	0	0	0	0	0	0	0	0	0	0	0
Coriobacteriaceae bacterium	0.000396455	0.000222391	0	0	0	0.00135378	0	0	0.00340368	0	0	0	0	0	0	0	0	0	0	0	0	0	0	0	0	0	0	0	0	0	0	0
Pontibacter akesuensis	0	0.000221308	0	0	0	0	0	0	0	0	0	0	0	0	0	0	0.0053114	0	0	0	0	0	0	0	0	0	0	0	0	0	0	0
Eubacterium limosum	0	0.000442547	0	0	0	0	0	0	0	0	0	0	0	0	0	0	0.00188679	0	0	0	0	0	0	0	0.00342293	0	0	0	0	0	0	0
Dickeya zeae	0	0.000293401	0	0	0	0	0	0	0	0	0	0	0	0	0	0	0.00173189	0	0	0	0	0	0	0	0	0	0	0	0	0	0	0
Serratia rubidaea	0.00017435	0.000186592	0	0	0	0.000540952	0	0	0	0.000762694	0	0.00078855	0	0	0	0	0	0.000755129	0	0	0	0.00199118	0	0	0	0	0	0	0	0	0	0
Marinobacter salinus	0	0.000216475	0	0	0	0	0	0	0	0	0	0	0	0	0	0	0	0	0	0	0	0	0	0	0.00244909	0	0	0	0	0	0	0
Methylocaldum marinum	0.000271302	0.000317824	0.00173592	0	0	0.000218677	0.000663491	0	0	0	0	0.000637536	0	0	0	0	0	0.00122103	0.00272571	0	0.00123194	0	0	0	0	0	0	0	0	0	0	0
Vibrio natriegens	0	0.00032283	0	0	0	0	0	0	0	0	0	0	0	0	0	0	0.00256924	0	0	0	0	0	0	0	0	0	0	0	0	0	0	0
Thermacetogenium phaeum	4.28136e-05	0.000246999	0.000513763	0	0	0	0	0	0	0	0	0	0	0	0	0	0	0	0	0.00335873	0	0	0	0	0	0	0	0	0	0	0	0
Thermomonospora curvata	0.000170002	0.000167415	0	0	0	0.000708373	0	0	0	0.00133166	0	0	0	0	0	0	0	0.000659224	0	0	0	0	0	0	0	0	0	0	0	0	0	0
Parageobacillus thermoglucosidasius	0.000437355	7.23548e-05	0.00194931	0.00329896	0	0	0	0	0	0	0	0	0	0	0	0	0.00107729	0	0	0	0	0	0	0	0	0	0	0	0	0	0	0
Mannheimia varigena	0.000497004	4.48871e-05	0	0	0	0	0	0	0.00596404	0	0	0	0	0	0	0	0	0	0	0	0	0	0	0	0	0	0	0	0	0	0	0
Candidatus Amoebophilus	0	0.000206465	0	0	0	0	0	0	0	0	0	0	0	0	0.00495516	0	0	0	0	0	0	0	0	0	0	0	0	0	0	0	0	0
Streptomyces cattleya	0.000511385	0.000343614	0	0	0	0.000211924	0	0	0	0	0.0059247	0	0	0	0	0	0.00132819	0.00118332	0	0	0	0.000780066	0	0	0	0	0	0	0	0	0	0
Rubinisphaera brasiliensis	0	0.000205145	0	0	0	0	0	0	0	0	0	0	0	0	0	0	0	0	0	0	0	0.00163191	0	0	0	0	0	0	0	0	0	0
Kushneria konosiri	7.02062e-05	0.00027173	0.000842474	0	0	0	0	0	0	0	0	0	0	0	0	0	0	0.00207406	0	0	0	0	0	0	0.00281555	0	0	0	0	0	0	0
Glaciecola sp	0	0.000304611	0	0	0	0	0	0	0	0	0	0	0	0	0	0	0	0.00242104	0	0	0	0	0	0	0	0	0	0	0	0	0	0
Providencia heimbachae	0.000462959	0.000302425	0.00070461	0.00397488	0	0	0	0	0	0.000876019	0	0	0	0	0	0	0	0	0	0	0	0	0	0.00483717	0	0	0	0	0	0	0	0
Rhodococcus opacus	0.000463668	0.000201549	0.000763247	0.00107642	0	0	0	0.00214843	0.000423036	0.00047446	0	0	0	0.000678422	0	0	0	0	0	0	0	0	0	0	0	0	0	0	0	0	0	0
Segniliparus rotundus	0	0.00013679	0	0	0	0	0	0	0	0	0	0	0	0	0	0	0	0	0	0	0	0	0	0.00328297	0	0	0	0	0	0	0	0
Nitrosococcus watsonii	3.33354e-05	0.00026313	0	0	0	0.000400024	0	0	0	0	0	0	0	0	0	0	0	0	0	0	0	0	0	0	0.00303215	0	0	0	0	0	0	0
Streptococcus halotolerans	0	0.000324277	0	0	0	0	0	0	0	0	0	0	0	0	0	0	0	0	0	0	0	0	0	0.0047505	0	0	0	0	0	0	0	0
Streptomyces koyangensis	0.000447799	0.000329773	0.00313671	0.00117966	0.00105721	0	0	0	0	0	0	0	0	0	0.00258622	0	0.000577838	0	0	0	0	0	0	0	0	0	0	0	0	0	0	0
Chryseobacterium sp	0.00010603	0.000131836	0	0	0	0.00127236	0	0	0	0	0	0	0	0	0	0	0	0	0	0	0	0	0	0	0	0	0	0	0	0	0	0
Cryobacterium arcticum	0.000292419	9.78386e-05	0.00072343	0	0.00182871	0.000956887	0	0	0	0	0	0	0	0	0	0	0	0	0	0	0	0.00234813	0	0	0	0	0	0	0	0	0	0
Sebaldella termitidis	0	0.000167943	0	0	0	0	0	0	0	0	0	0	0	0	0	0	0	0.00168251	0	0	0	0	0	0	0	0	0	0	0	0	0	0
Aquaspirillum sp	8.40124e-05	0.00015786	0	0	0	0.00100815	0	0	0	0	0	0	0	0	0	0	0.00210612	0	0	0	0	0	0	0	0	0	0	0	0	0	0	0
Bordetella avium	0	0.000282532	0	0	0	0	0	0	0	0	0	0	0	0	0	0	0	0	0	0	0	0	0.00467465	0	0	0	0	0	0	0	0	0
Dyella thiooxydans	0.000217869	0.000194777	0.000714416	0	0	0.000629976	0	0	0	0	0	0	0	0.00127004	0	0	0	0	0	0	0	0	0	0	0	0	0	0	0	0	0	0
Pectobacterium wasabiae	0.000164281	0	0.000598815	0.000844515	0	0.000528038	0	0	0	0	0	0	0	0	0	0	0	0	0	0	0	0	0	0	0	0	0	0	0	0	0	0
Candidatus Nitrosoglobus	0.000277326	0	0	0	0	0	0	0	0.00332792	0	0	0	0	0	0	0	0	0	0	0	0	0	0	0	0	0	0	0	0	0	0	0
Microvirga sp	0.000194919	0.000189437	0.00137174	0.00096729	0	0	0	0	0	0	0	0	0	0	0	0	0.00284286	0	0	0	0.00170362	0	0	0	0	0	0	0	0	0	0	0
Pandoraea norimbergensis	1.79913e-05	0.000378685	0	0	0	0.000215896	0	0	0	0	0	0	0	0	0.00454197	0	0	0	0	0	0	0	0	0	0	0	0	0	0	0	0	0
Luteitalea pratensis	1.68217e-05	0.000189249	0.00020186	0	0	0	0	0	0	0	0	0	0	0	0	0	0	0	0	0	0	0	0	0	0	0	0	0	0	0	0	0
Frateuria aurantia	0.000253331	0	0	0.00118194	0	0	0	0	0.00185803	0	0	0	0	0	0	0	0	0	0	0	0	0	0	0	0	0	0	0	0	0	0	0
Lactobacillus heilongjiangensis	0.0003339	0.000124601	0	0.00305251	0	0.000954299	0	0	0	0	0	0	0	0	0	0	0.00299043	0	0	0	0	0	0	0	0	0	0	0	0	0	0	0
Streptomyces noursei	1.1304e-05	0.000124601	0	0	0	0.000135648	0	0	0	0	0	0	0	0	0	0	0	0	0	0	0	0	0	0	0	0	0	0	0	0	0	0
Nakamurella sp	0	0.000185053	0	0	0	0	0	0	0	0	0	0	0	0	0	0	0	0	0	0	0.00444127	0	0	0	0	0	0	0	0	0	0	0
Geitlerinema sp	0.000175344	0.00036959	0	0.00181969	0	0.000284443	0	0	0	0	0	0	0	0	0	0	0	0	0	0	0	0	0	0.00442889	0	0	0	0	0	0	0	0
Yersinia frederiksenii	0	0.000368396	0	0	0	0	0	0	0	0	0	0	0	0	0	0	0	0.00165381	0	0	0.00166859	0.00109022	0	0	0	0	0	0	0	0	0	0
Sulfurospirillum deleyianum	0	0.000366195	0	0	0	0	0	0	0	0	0	0	0	0	0	0	0	0	0	0	0	0	0	0	0.00437605	0	0	0	0	0	0	0
Nocardia terpenica	0.000120352	0.000182336	0	0.00144422	0	0	0	0	0	0	0	0	0	0	0	0	0	0	0	0	0	0	0	0	0	0	0	0	0	0	0	0
Betaproteobacteria bacterium	0.000721835	0	0	0	0.00158814	0	0	0.00707387	0	0	0	0	0	0	0	0	0	0	0	0	0	0	0	0	0	0	0	0	0	0	0	0
Egicoccus halophilus	0.000140182	5.28283e-05	0	0	0	0	0	0	0.00168218	0	0	0	0	0	0	0	0	0	0	0	0	0	0	0	0.00126788	0	0	0	0	0	0	0
Chromobacterium rhizoryzae	0.00013026	0.000203361	0	0	0	0	0.00156313	0	0	0	0	0	0	0	0.00361278	0	0	0	0	0	0	0	0	0	0	0	0	0	0	0	0	0
Staphylococcus agnetis	5.08527e-05	0.000150532	0.000610232	0	0	0	0	0	0	0	0	0	0	0	0	0	0	0	0	0	0	0	0	0	0	0	0	0	0	0	0	0
Streptomyces reticuli	1.50626e-05	0.000121399	0.000180751	0	0	0	0	0	0	0	0	0	0	0	0.00111772	0	0	0	0	0	0.00179585	0	0	0	0	0	0	0	0	0	0	0
Acetobacter oryzifermentans	0	0.000258699	0	0	0	0	0	0	0	0	0	0	0	0	0	0	0	0	0	0	0	0	0	0	0	0.0032952	0	0	0	0	0	0
Halomonas alkaliphila	0.000306143	0.00022359	0.00037473	0	0	0.000330439	0.00200518	0	0	0	0	0.000963368	0	0	0	0	0.00207096	0	0	0	0	0	0	0	0	0	0	0	0	0	0	0
Actinobacillus lignieresii	0	0.000172201	0	0	0	0	0	0	0	0	0	0	0	0	0	0	0	0	0	0	0	0.00206186	0	0	0	0	0	0	0	0	0	0
Dyella sp	0.000254042	0.00020181	0	0	0	0.000755684	0.00229283	0	0	0	0	0	0	0	0	0	0	0	0	0	0	0.00278158	0	0	0	0	0	0	0	0	0	0
Plesiomonas shigelloides	0	0.000287705	0	0	0	0	0	0	0	0	0	0	0	0	0	0	0.00122504	0	0	0.00289828	0	0	0	0	0	0	0	0	0	0	0	0
Deinococcus puniceus	0.000674008	0.000171805	0.000508071	0	0	0	0	0	0	0.00758002	0	0	0	0	0	0	0	0	0	0	0	0	0	0	0	0	0	0	0	0	0	0
Desulfitobacterium metallireducens	0.000118856	0	0.00142627	0	0	0	0	0	0	0	0	0	0	0	0	0	0	0	0	0	0	0	0	0	0	0	0	0	0	0	0	0
Kitasatospora aureofaciens	0.000168807	7.64264e-05	0.000442528	0.000624102	0	0.000390224	0	0	0	0	0	0.000568833	0	0	0	0	0.00183423	0	0	0	0	0	0	0	0	0	0	0	0	0	0	0
Gloeocapsa sp	6.67635e-05	0.000242059	0.000556013	0	0	0.000245148	0	0	0	0	0	0	0	0	0	0	0.00307283	0	0	0	0	0.000902361	0	0	0	0	0	0	0	0	0	0
Microterricola viridarii	0.000232559	0.000276326	0	0	0.00206897	0.000721739	0	0	0	0	0	0	0	0	0	0	0	0	0	0	0	0.00265664	0	0	0	0	0	0	0	0	0	0
Celeribacter ethanolicus	2.76756e-05	0.000110693	0	0	0	0.000332107	0	0	0	0	0	0	0	0	0	0	0	0	0	0	0	0	0	0	0	0	0	0	0	0	0	0
Sulfuricaulis limicola	7.74672e-05	0.000162208	0	0	0	0.000929606	0	0	0	0	0	0	0	0	0	0	0	0.00389298	0	0	0	0	0	0	0	0	0	0	0	0	0	0
Rhizobium gallicum	0.000234158	0.000323846	0	0	0	0.00124492	0	0	0.00156498	0	0	0	0	0	0	0	0	0	0.00387933	0	0	0	0	0	0	0	0	0	0	0	0	0
Agrobacterium radiobacter	0.000406896	0.000320274	0.000754023	0.00212681	0	0.00200192	0	0	0	0	0	0	0	0	0	0	0	0	0	0	0	0	0	0	0.00380726	0	0	0	0	0	0	0
Shimwellia blattae	0.000593559	0.000314951	0.000726174	0	0	0.00192103	0	0	0	0	0.0044755	0	0	0	0	0.00196382	0	0.00178775	0	0	0	0	0	0	0	0	0	0	0	0	0	0
Anoxybacillus sp	0.0010721	0.000312154	0	0.0100501	0	0	0	0	0	0	0	0	0	0.00281518	0	0	0.00109397	0	0	0	0	0	0	0	0.00264617	0	0	0	0	0	0	0
Bifidobacterium angulatum	0.0043461	0.000155839	0.00149357	0	0	0	0	0.0252251	0.0115895	0	0	0.00383972	0.0100052	0	0	0	0	0	0	0	0	0	0	0	0	0	0	0	0	0	0	0
Proteus vulgaris	6.05186e-05	0.000103866	0.000726223	0	0	0	0	0	0	0	0	0	0	0	0	0	0	0	0	0	0	0	0	0.00249277	0	0	0	0	0	0	0	0
Methylosinus trichosporium	9.84371e-05	0.000180982	0	0	0	0.00118124	0	0	0	0	0	0	0	0	0	0	0.0018508	0	0	0	0	0	0	0	0	0	0	0	0	0	0	0
Rhodoplanes sp	0.000673919	0.000153405	0.000184281	0.00103958	0	0.000325	0	0.0020749	0.000817115	0.00137466	0.00227149	0	0	0	0	0	0	0	0	0	0.00183093	0	0	0	0	0	0	0	0	0	0	0
Salinibacterium sp	0.00080516	7.62886e-05	0.00201637	0	0.00764555	0	0	0	0	0	0	0	0	0	0	0	0	0	0	0	0	0	0	0	0	0	0	0	0	0	0	0
Nonlabens dokdonensis	9.06659e-05	0	0	0.00108799	0	0	0	0	0	0	0	0	0	0	0	0	0	0	0	0	0	0	0	0	0	0	0	0	0	0	0	0
Pseudoclostridium thermosuccinogenes	0	0.000152412	0	0	0	0	0	0	0	0	0	0	0	0	0	0	0	0.00157142	0	0.00208646	0	0	0	0	0	0	0	0	0	0	0	0
Chryseolinea sp	8.07818e-05	0.00030411	0	0	0	0.000969382	0	0	0	0	0	0	0	0	0	0	0	0	0	0	0.00364075	0	0	0	0	0	0	0	0	0	0	0
Pandoraea vervacti	7.6125e-05	0.000226313	0	0	0.000677249	0.000236251	0	0	0	0	0	0	0	0	0	0	0	0	0	0	0	0	0	0	0.00179076	0	0	0	0	0	0	0
Archangium gephyra	0.000950371	0.000224698	0.000120901	0.00443319	0.000611233	0	0	0.00272254	0.000536081	0	0.0029805	0	0	0	0	0	0	0	0	0	0	0	0.00279388	0	0.000808101	0	0	0	0	0	0	0
Mycoplasma hyopneumoniae	0.00085927	0.000150083	0	0	0	0.00148373	0.00450181	0	0	0	0	0.0043257	0	0	0	0	0	0	0	0	0	0	0	0	0	0	0	0	0	0	0	0
Pseudorhodobacter sp	0.000709797	0.000122055	0	0	0.00149058	0.00571968	0	0	0.00130731	0	0	0	0	0	0	0	0	0	0	0	0.00292931	0	0	0	0	0	0	0	0	0	0	0
Terribacillus goriensis	0.000445487	0.000221723	0.00302979	0	0	0	0.00231605	0	0	0	0	0	0	0	0	0	0.00239203	0	0	0	0	0	0	0	0	0	0	0	0	0	0	0
Parashewanella sp	0	0.000247719	0	0	0	0	0	0	0	0	0	0	0	0	0	0	0	0	0	0	0.00355323	0	0	0	0	0	0	0	0	0	0	0
Mycobacterium thermoresistibile	0.000378061	0.000148051	0.000610008	0	0.002313	0.00161373	0	0	0	0	0	0	0	0	0	0	0	0	0	0	0	0	0	0	0	0	0	0	0	0	0	0
Hungateiclostridium saccincola	0	4.82316e-05	0	0	0	0	0	0	0	0	0	0	0	0	0	0	0.00115756	0	0	0	0	0	0	0	0	0	0	0	0	0	0	0
Mesorhizobium oceanicum	0.000136245	0.000145663	0	0	0	0.00025812	0	0	0.000648965	0.000727853	0	0	0	0	0	0	0.00161771	0.000720633	0	0	0	0	0	0	0	0	0	0	0	0	0	0
Streptomyces cavourensis	0.000501464	9.74311e-05	0.00337148	0.00111879	0.00100265	0.000524646	0	0	0	0	0	0	0	0	0	0	0	0	0	0	0	0	0	0	0	0	0	0	0	0	0	0
Acetobacter pomorum	0	0.000144603	0	0	0	0	0	0	0	0	0	0	0	0	0	0	0	0	0	0	0	0	0	0	0	0.00347046	0	0	0	0	0	0
Pseudogulbenkiania sp	0.000360971	0.000216096	0	0	0	0.00061459	0	0	0	0	0	0	0	0.00371706	0	0	0	0.00171585	0	0	0	0	0	0	0	0	0	0	0	0	0	0
Alteromonas australica	0	0.000143388	0	0	0	0	0	0	0	0	0	0	0	0	0	0	0	0.00172547	0	0	0	0	0	0	0	0	0	0	0	0	0	0
Streptomyces formicae	8.31425e-05	7.18945e-05	0.000157095	0	0	0	0.000840615	0	0	0	0	0	0	0	0	0	0	0	0	0	0	0	0	0	0	0	0	0	0	0	0	0
Brevibacillus brevis	0	6.53246e-05	0	0	0	0	0	0	0	0	0	0	0	0	0	0	0	0	0	0.00156779	0	0	0	0	0	0	0	0	0	0	0	0
Hymenobacter sedentarius	2.58442e-05	0.000136739	0.00031013	0	0	0	0	0	0	0	0	0	0	0	0	0	0.00171395	0	0	0	0	0	0	0	0	0	0	0	0	0	0	0
Marinobacter psychrophilus	0.00023157	0.000148887	0	0	0	0	0	0	0.000837212	0	0	0.00194163	0	0	0	0	0	0.00185934	0	0	0	0	0	0	0	0	0	0	0	0	0	0
Halobacillus litoralis	0.000292682	7.74725e-05	0.00145715	0.00205503	0	0	0	0	0	0	0	0	0	0	0	0	0	0	0	0	0	0	0	0	0	0	0	0	0	0	0	0
Shewanella livingstonensis	0	0.00014062	0	0	0	0	0	0	0	0	0	0	0	0	0	0.00337487	0	0	0	0	0	0	0	0	0	0	0	0	0	0	0	0
Bordetella bronchialis	0.000271528	0.000213662	0	0	0	0	0	0	0	0.00127735	0	0.00198098	0	0	0	0	0	0	0	0	0	0	0	0	0	0.00175302	0	0	0	0	0	0
Terriglobus roseus	4.24491e-05	7.30426e-05	0	0	0	0.00050939	0	0	0	0	0	0	0	0	0	0	0	0	0	0	0	0	0	0	0	0	0	0	0	0	0	0
Faecalibaculum rodentium	0.000692882	0.000136758	0.00831458	0	0	0	0	0	0	0	0	0	0	0	0	0	0.0032822	0	0	0	0	0	0	0	0	0	0	0	0	0	0	0
Amphibacillus xylanus	0.000451612	0.000136758	0	0	0	0	0	0	0.00390857	0	0	0.00151077	0	0	0	0	0	0	0	0	0	0	0	0	0	0	0	0	0	0	0	0
Lactobacillus farciminis	0.000197241	0.000136257	0.00236689	0	0	0	0	0	0	0	0	0	0	0	0	0	0.00327017	0	0	0	0	0	0	0	0	0	0	0	0	0	0	0
Streptomyces albulus	0.000268235	0.000136257	0	0	0	0	0	0	0.00321882	0	0	0	0	0	0	0	0	0	0	0	0	0	0	0	0	0	0	0	0	0	0	0
Chromobacterium violaceum	0.000117436	9.03794e-05	0	0	0	0	0	0	0.00140923	0	0	0	0	0	0	0	0	0	0	0	0	0	0	0	0	0.00216911	0	0	0	0	0	0
Flavobacterium faecale	0	0.00022565	0	0	0	0	0	0	0	0	0	0	0	0	0	0	0	0	0	0	0.00324649	0	0	0	0	0	0	0	0	0	0	0
Photobacterium damselae	0	0.000202348	0	0	0	0	0	0	0	0	0	0	0	0	0	0	0	0	0	0	0	0	0	0	0.00160986	0	0	0	0	0	0	0
Silicimonas algicola	0.00132424	0.000156481	0.000346989	0	0	0.0104032	0	0.00390691	0	0	0	0	0	0.0012337	0.00214569	0	0	0	0	0	0	0	0	0	0	0	0	0	0	0	0	0
Spirosoma linguale	0.00478464	0.000132444	0.000560722	0.0490292	0.00141741	0.000988896	0	0.00210447	0.00331504	0	0	0	0	0	0	0	0.00103295	0	0	0	0	0	0	0	0	0	0	0	0	0	0	0
Acidihalobacter prosperus	0	8.64635e-05	0	0	0	0	0	0	0	0	0	0	0	0	0	0	0	0.00104217	0	0	0	0	0	0	0	0	0	0	0	0	0	0
Corynebacterium pseudopelargi	0	0.000175524	0	0	0	0	0	0	0	0	0	0	0	0	0	0	0	0.0031704	0	0	0	0	0	0	0	0	0	0	0	0	0	0
Rhodothermus marinus	0.000175748	0.0001321	0.000462956	0	0	0	0	0	0	0	0	0	0	0.00164602	0	0	0	0	0	0	0	0	0	0	0	0	0	0	0	0	0	0
Rathayibacter toxicus	0	0.000132045	0	0	0	0	0	0	0	0	0	0	0	0	0	0	0	0.00316907	0	0	0	0	0	0	0	0	0	0	0	0	0	0
Pelosinus fermentans	2.33852e-05	0.000132045	0.000280623	0	0	0	0	0	0	0	0	0	0	0	0	0	0	0	0	0	0	0	0	0	0	0	0	0	0	0	0	0
Ketogulonicigenium robustum	0.000446405	0	0	0	0.00155638	0.00380048	0	0	0	0	0	0	0	0	0	0	0	0	0	0	0	0	0	0	0	0	0	0	0	0	0	0
Niabella soli	0.000237558	8.75627e-05	0	0	0	0	0	0	0.0028507	0	0	0	0	0	0	0	0	0	0	0.00210151	0	0	0	0	0	0	0	0	0	0	0	0
Pseudorhodoplanes sinuspersici	0.00110595	0.000113501	0.000505719	0.000713221	0.00383512	0.00200676	0	0.00284706	0.00336359	0	0	0	0	0	0	0	0	0.000622507	0	0	0	0	0	0	0	0	0	0	0	0	0	0
Legionella sainthelensi	0.000155383	2.59378e-05	0	0	0	0	0.00186459	0	0	0	0	0	0	0	0	0	0	0	0	0	0	0	0	0	0	0	0	0	0	0	0	0
Thermoanaerobacter tengcongensis	0	0.000129285	0	0	0	0	0	0	0	0	0	0	0	0	0	0	0.00310285	0	0	0	0	0	0	0	0	0	0	0	0	0	0	0
Asaia bogorensis	0.000291335	0.000129285	0	0.00266337	0	0.000832644	0	0	0	0	0	0	0	0	0	0	0	0	0	0	0	0	0	0	0	0	0	0	0	0	0	0
'Nostoc azollae'	0	0.000129144	0	0	0	0	0	0	0	0	0	0	0	0	0	0	0	0	0.00309945	0	0	0	0	0	0	0	0	0	0	0	0	0
Kyrpidia tusciae	0.000458238	0.000129144	0	0	0	0	0	0	0	0	0.00549886	0	0	0	0	0	0	0	0	0	0	0	0	0	0	0	0	0	0	0	0	0
Pragia fontium	0	4.24588e-05	0	0	0	0	0	0	0	0	0	0	0	0	0	0	0.00101901	0	0	0	0	0	0	0	0	0	0	0	0	0	0	0
Serratia plymuthica	0	0.000170064	0	0	0	0	0	0	0	0	0	0	0	0	0	0.00306253	0	0	0	0	0	0	0	0	0	0	0	0	0	0	0	0
Aminobacter aminovorans	0.000384768	0.000127605	0	0	0.0013574	0.000236757	0	0.00302306	0	0	0	0	0	0	0	0	0	0	0	0	0	0	0	0	0	0	0	0	0	0	0	0
Alloactinosynnema sp	0	0.000127391	0	0	0	0	0	0	0	0	0	0	0	0	0	0	0	0	0	0	0.00101298	0	0	0	0.00204441	0	0	0	0	0	0	0
Nostoc flagelliforme	0.000127306	0.000127391	0	0.00152767	0	0	0	0	0	0	0	0	0	0	0	0	0	0	0	0	0	0	0	0	0	0	0	0	0	0	0	0
Phreatobacter stygius	0.000258832	0.000125796	0.000410618	0	0	0.00108626	0.00109861	0	0	0.000510508	0	0	0	0	0	0	0	0	0	0	0.00101992	0.00199919	0	0	0	0	0	0	0	0	0	0
Lactobacillus koreensis	0.000942389	0.000125796	0	0	0	0	0	0.0113087	0	0	0	0	0	0	0	0	0	0	0	0	0	0	0	0	0	0	0	0	0	0	0	0
Rhizobium jaguaris	0.000388715	7.43755e-05	0	0	0	0.00320122	0	0	0.00146336	0	0	0	0	0	0	0.00178501	0	0	0	0	0	0	0	0	0	0	0	0	0	0	0	0
Deinococcus peraridilitoris	2.85841e-05	7.43755e-05	0	0	0	0.00034301	0	0	0	0	0	0	0	0	0	0	0	0	0	0	0	0	0	0	0	0	0	0	0	0	0	0
Nitrospira sp	0	0.000123949	0	0	0	0	0	0	0	0	0	0	0	0	0	0	0	0	0	0	0	0.00297478	0	0	0	0	0	0	0	0	0	0
Neorhizobium sp	0.00135664	0.000123949	0.00134275	0	0	0.00592024	0	0	0	0.00556467	0	0.00345199	0	0	0	0	0	0	0	0	0	0	0	0	0	0	0	0	0	0	0	0
Streptomyces hundungensis	1.49924e-05	0	0.000179908	0	0	0	0	0	0	0	0	0	0	0	0	0	0	0	0	0	0	0	0	0	0	0	0	0	0	0	0	0
Rubrobacter radiotolerans	0	0.000120921	0	0	0	0	0	0	0	0	0	0	0	0	0	0	0.0029021	0	0	0	0	0	0	0	0	0	0	0	0	0	0	0
Actinomadura amylolytica	0.000159342	0.000120921	0	0	0.00112262	0	0	0	0	0	0	0	0	0.000789493	0	0	0	0	0	0	0	0	0	0	0	0	0	0	0	0	0	0
Actinoplanes teichomyceticus	0	0.000120826	0	0	0	0	0	0	0	0	0	0	0	0	0	0	0	0.000897142	0.00200269	0	0	0	0	0	0	0	0	0	0	0	0	0
Rhodospirillum photometricum	0.000172667	0.000201458	0	0	0	0.000687002	0	0	0	0	0	0	0	0.001385	0	0	0	0	0	0	0.00193515	0	0	0	0	0	0	0	0	0	0	0
Prauserella marina	0	0.000140239	0	0	0	0	0	0	0	0	0	0	0	0	0	0	0	0	0	0	0	0.00143059	0	0	0	0	0	0	0	0	0	0
Lactococcus sp	0.000124914	0.000117078	0	0	0	0	0.00149897	0	0	0	0	0	0	0	0	0	0	0.00137928	0	0	0	0	0	0	0	0	0	0	0	0	0	0
Geobacter pickeringii	0	0.000113903	0	0	0	0	0	0	0	0	0	0	0	0	0	0	0	0	0	0	0	0.00135439	0	0	0	0	0	0	0	0	0	0
Herpetosiphon aurantiacus	0	0.000111219	0	0	0	0	0	0	0	0	0	0	0	0	0	0	0.00131487	0	0	0	0	0	0	0	0	0	0	0	0	0	0	0
Breoghania sp	0.000276077	0.000132139	0	0	0	0.00264733	0	0	0.000665592	0	0	0	0	0	0.00185647	0	0	0	0	0	0	0	0	0	0	0	0	0	0	0	0	0
Acholeplasma brassicae	5.90902e-05	7.73528e-05	0	0	0	0.000709082	0	0	0	0	0	0	0	0	0	0	0	0	0	0	0	0	0	0	0	0	0	0	0	0	0	0
Helicobacter hepaticus	6.16732e-05	0.000113506	0	0	0	0.000740078	0	0	0	0	0	0	0	0	0	0	0	0	0	0	0	0.00272414	0	0	0	0	0	0	0	0	0	0
Phaeobacter sp	6.07662e-05	0.000113506	0	0	0	0.000729194	0	0	0	0	0	0	0	0	0	0	0	0	0	0	0	0	0	0	0	0	0	0	0	0	0	0
Terasakiella sp	0	0.000112697	0	0	0	0	0	0	0	0	0	0	0	0	0	0	0	0	0	0	0	0	0	0.00270473	0	0	0	0	0	0	0	0
Streptomyces ambofaciens	4.36138e-05	0.000138535	0	0.000523365	0	0	0	0	0	0	0	0	0	0	0	0	0	0	0	0	0	0	0	0	0.000620108	0	0	0	0	0	0	0
Desulfarculus baarsii	0	0.00013756	0	0	0	0	0	0	0	0	0	0	0	0	0	0	0	0	0	0	0	0.00268134	0	0	0	0	0	0	0	0	0	0
Syntrophothermus lipocalidus	0.00023194	0.000111723	0	0	0	0	0	0	0.00278328	0	0	0	0	0	0	0	0	0	0	0	0	0	0	0	0	0	0	0	0	0	0	0
Xylanibacterium sp	0.00034996	0	0	0.00223194	0	0	0	0	0	0.00196758	0	0	0	0	0	0	0	0	0	0	0	0	0	0	0	0	0	0	0	0	0	0
Staphylococcus delphini	0.000223636	7.29814e-05	0	0	0	0	0	0	0	0.00268363	0	0	0	0	0	0	0	0	0	0	0	0.00175155	0	0	0	0	0	0	0	0	0	0
Campylobacter lanienae	0.000422265	0.000182011	0	0	0	0	0.00506718	0	0	0	0	0	0	0	0	0	0.0026167	0	0	0	0	0	0	0	0	0	0	0	0	0	0	0
Edwardsiella hoshinae	0.000421854	0.000109029	0	0	0	0.000698652	0	0	0	0.00295511	0	0	0	0.00140849	0	0	0	0	0	0	0	0	0	0	0	0	0	0	0	0	0	0
Brucella ovis	0	8.23414e-05	0	0	0	0	0	0	0	0	0	0	0	0	0	0	0.00197619	0	0	0	0	0	0	0	0	0	0	0	0	0	0	0
Actinomyces slackii	0.000382926	0.000190308	0	0	0.00355563	0	0	0	0.00103949	0	0	0	0	0	0	0	0.00259119	0	0	0	0	0	0	0	0	0	0	0	0	0	0	0
Xylanimonas cellulosilytica	0.000382799	0.000107966	0.000403438	0.00227589	0.00101982	0	0	0	0.000894436	0	0	0	0	0	0	0	0	0	0	0	0	0	0	0	0	0	0	0	0	0	0	0
Hafnia alvei	4.70892e-05	6.5733e-05	0	0	0	0.00056507	0	0	0	0	0	0	0	0	0	0	0	0.00157759	0	0	0	0	0	0	0	0	0	0	0	0	0	0
Labrenzia sp	0	0.000117557	0	0	0	0	0	0	0	0	0	0	0	0	0	0	0	0.00124378	0	0	0	0	0	0	0	0	0	0	0	0	0	0
Lactobacillus helsingborgensis	5.97835e-05	5.18241e-05	0	0	0	0.000717402	0	0	0	0	0	0	0	0	0	0	0	0	0	0	0	0	0	0	0	0	0	0	0	0	0	0
Sinorhizobium medicae	8.80184e-05	0.000102873	0	0	0	0.00105622	0	0	0	0	0	0	0	0	0.00246895	0	0	0	0	0	0	0	0	0	0	0	0	0	0	0	0	0
Phaeobacter inhibens	8.7996e-05	0.000102873	0	0	0	0.00105595	0	0	0	0	0	0	0	0	0	0	0	0	0	0	0	0	0	0	0	0	0	0	0	0	0	0
Cystobacter fuscus	2.25894e-05	5.06164e-05	0	0	0	0	0	0	0.000271072	0	0	0	0	0	0	0	0	0	0	0	0.00121479	0	0	0	0	0	0	0	0	0	0	0
Streptomyces griseus	0.000231745	0.000101157	0.00017669	0	0	0	0	0	0	0.000439346	0	0.00090848	0	0.00125643	0	0	0	0	0	0	0	0	0	0.00121298	0	0	0	0	0	0	0	0
Mycobacterium marinum	0	8.27701e-05	0	0	0	0	0	0	0	0	0	0	0	0	0	0	0	0	0	0	0	0.000773501	0	0	0	0	0	0	0	0	0	0
Aurantimicrobium sp	0.000329694	3.22292e-05	0.00187636	0	0	0	0	0	0.00207997	0	0	0	0	0	0	0	0	0	0	0	0	0	0	0	0	0	0	0	0	0	0	0
Natranaerobius thermophilus	8.81276e-05	0	0	0	0	0	0	0	0.00105753	0	0	0	0	0	0	0	0	0	0	0	0	0	0	0	0	0	0	0	0	0	0	0
Oleiphilus messinensis	0.000161984	4.89946e-05	0	0.00133529	0	0	0	0	0	0	0	0.000608517	0	0	0	0	0	0	0	0	0.00117587	0	0	0	0	0	0	0	0	0	0	0
Nocardia seriolae	0.000130204	0.000148052	0	0.000512863	0	0	0	0	0.000403115	0	0	0	0	0.000646475	0	0	0	0	0	0.00237738	0	0	0	0	0	0	0	0	0	0	0	0
Leptolyngbya boryana	5.38953e-05	0.000165652	0	0	0	0.000646744	0	0	0	0	0	0	0	0	0	0	0	0	0	0.00159827	0	0	0	0	0	0	0	0	0	0	0	0
Amycolatopsis japonica	0.000286233	0.00016533	0.000673999	0.000475274	0.00170376	0.000148584	0	0	0	0	0	0.000433184	0	0	0	0.00182272	0	0	0	0	0	0.000546921	0	0	0	0	0	0	0	0	0	0
Lacinutrix sp	0.000284372	9.8735e-05	0	0.00232307	0	0.00108939	0	0	0	0	0	0	0	0	0	0	0	0	0	0	0	0	0	0	0	0	0	0	0	0	0	0
Streptomyces bacillaris	0.000354548	9.86394e-05	0.000957083	0.000539914	0.000483869	0.000337585	0	0	0	0.000951929	0	0.0009842	0	0	0.00236734	0	0	0	0	0	0	0	0	0	0	0	0	0	0	0	0	0
Sodalis glossinidius	7.98047e-05	0.000196557	0	0	0	0.000957657	0	0	0	0	0	0	0	0	0	0	0	0	0	0	0	0.00235002	0	0	0	0	0	0	0	0	0	0
Chondromyces crocatus	0	0.000195568	0	0	0	0	0	0	0	0	0	0	0	0	0	0	0	0	0.00145736	0	0	0	0	0	0.000886249	0	0	0	0	0	0	0
Staphylococcus hyicus	0.000136183	9.76504e-05	0	0	0	0	0.0016342	0	0	0	0	0	0	0	0	0	0	0	0	0	0	0	0	0	0	0	0	0	0	0	0	0
Pseudoflavitalea sp	0	9.74305e-05	0	0	0	0	0	0	0	0	0	0	0	0	0	0	0	0	0	0.00233833	0	0	0	0	0	0	0	0	0	0	0	0
Fictibacillus phosphorivorans	0.000251679	0.000194652	0	0.00302015	0	0	0	0	0	0	0	0	0	0	0	0	0	0	0	0.00233332	0	0	0	0	0	0	0	0	0	0	0	0
Thiohalobacter thiocyanaticus	8.62774e-05	9.72216e-05	0	0	0	0	0	0	0.00103533	0	0	0	0	0	0	0	0	0	0	0	0	0	0	0	0	0	0	0	0	0	0	0
Ensifer sojae	0.000913259	0	0.000822371	0	0	0	0	0	0	0	0.0101367	0	0	0	0	0	0	0	0	0	0	0	0	0	0	0	0	0	0	0	0	0
Treponema pedis	7.68062e-05	0	0	0	0	0.000921675	0	0	0	0	0	0	0	0	0	0	0	0	0	0	0	0	0	0	0	0	0	0	0	0	0	0
Pseudoalteromonas atlantica	0	2.98613e-05	0	0	0	0	0	0	0	0	0	0	0	0	0	0	0	0.000716671	0	0	0	0	0	0	0	0	0	0	0	0	0	0
Pandoraea thiooxydans	2.48554e-05	7.69617e-05	0	0	0	0.000298265	0	0	0	0	0	0	0	0	0	0	0	0	0	0	0	0	0	0	0.00113041	0	0	0	0	0	0	0
Streptomyces xinghaiensis	0	0.000141197	0	0	0	0	0	0	0	0	0	0	0	0	0	0	0	0.000520795	0	0	0.0010509	0.000686636	0	0	0	0	0	0	0	0	0	0
Mesoplasma lactucae	0.00115893	9.4097e-05	0	0	0	0	0	0	0	0	0	0.0139072	0	0	0	0	0	0	0	0	0	0	0	0	0	0	0	0	0	0	0	0
Streptococcus uberis	0.000738714	9.38553e-05	0.00163034	0	0	0.00143764	0	0	0	0	0	0	0	0.00579659	0	0	0.00225253	0	0	0	0	0	0	0	0	0	0	0	0	0	0	0
Flavobacterium crassostreae	0.000737215	9.38553e-05	0	0	0	0	0	0	0.00884658	0	0	0	0	0	0	0	0	0	0	0	0	0	0	0	0	0	0	0	0	0	0	0
Thiomonas intermedia	0.00738518	9.38439e-05	0.0109783	0.045158	0.0138756	0.0032269	0.00244769	0	0	0	0	0.0129357	0	0	0	0	0	0.00225225	0	0	0	0	0	0	0	0	0	0	0	0	0	0
Kyrpidia spormannii	0	0.000187082	0	0	0	0	0	0	0	0	0	0	0	0	0	0	0	0	0	0	0.00223771	0	0	0	0	0	0	0	0	0	0	0
Streptomyces clavuligerus	0	0.000138642	0	0	0	0	0	0	0	0	0	0	0	0	0	0	0	0	0	0	0.0010897	0	0	0	0	0	0	0	0	0	0	0
Brucella melitensis	0.000315429	4.54043e-05	0	0.00201171	0	0	0	0	0	0.00177343	0	0	0	0	0	0	0	0	0	0	0	0	0	0	0	0	0	0	0	0	0	0
Streptomyces niveus	0	9.09779e-05	0	0	0	0	0	0	0	0	0	0	0	0	0	0	0	0	0	0	0	0	0.00218347	0	0	0	0	0	0	0	0	0
Brevibacillus formosus	0.000304419	9.09779e-05	0	0.00198496	0	0	0	0	0	0	0	0	0	0.00166806	0	0	0	0	0	0	0	0	0	0	0	0	0	0	0	0	0	0
Mycobacterium sp	0.000584361	9.04526e-05	0	0	0.000821	0.000572794	0	0	0	0.00161518	0.00400337	0	0	0	0	0	0	0	0	0	0	0	0	0	0.00217086	0	0	0	0	0	0	0
Salinispira pacifica	0.00011733	9.04526e-05	0	0	0	0.00140796	0	0	0	0	0	0	0	0	0	0	0	0	0	0	0	0	0	0	0	0	0	0	0	0	0	0
Serratia fonticola	5.3009e-05	8.98271e-05	0	0	0.000636108	0	0	0	0	0	0	0	0	0	0	0	0.000695353	0.00061951	0	0	0	0	0	0	0.000840988	0	0	0	0	0	0	0
Streptomyces vietnamensis	5.25403e-05	8.98271e-05	0	0.000480322	0	0.000150162	0	0	0	0	0	0	0	0	0	0	0	0	0	0	0	0	0	0	0	0	0	0	0	0	0	0
Xanthomonas oryzae	0.000209441	8.87023e-05	0	0	0	0.000254175	0.00154239	0	0	0.000716728	0	0	0	0	0	0	0	0.00212886	0	0	0	0	0	0	0	0	0	0	0	0	0	0
Advenella kashmirensis	0.00309187	8.87023e-05	0	0.00195102	0	0	0	0	0.0138017	0	0.00852605	0.00355649	0.00926721	0	0	0	0	0	0	0	0	0	0	0	0	0	0	0	0	0	0	0
Methylovorus glucosetrophus	0.00023697	0	0	0.00284364	0	0	0	0	0	0	0	0	0	0	0	0	0	0	0	0	0	0	0	0	0	0	0	0	0	0	0	0
Rhodopirellula baltica	0	8.74807e-05	0	0	0	0	0	0	0	0	0	0	0	0	0	0	0	0	0	0	0.00209954	0	0	0	0	0	0	0	0	0	0	0
Mesoplasma syrphidae	0.000356185	8.74807e-05	0	0	0	0	0	0	0	0	0	0.00427422	0	0	0	0	0	0	0	0	0	0	0	0	0	0	0	0	0	0	0	0
Melittangium boletus	0.000143252	8.71644e-05	0	0.00171903	0	0	0	0	0	0	0	0	0	0	0	0	0	0	0	0	0	0	0	0.00209195	0	0	0	0	0	0	0	0
Corynebacterium mustelae	0.000362244	8.71644e-05	0.00356174	0	0	0.000785191	0	0	0	0	0	0	0	0	0	0	0	0	0	0	0	0	0	0	0	0	0	0	0	0	0	0
Shewanella sp	0	8.69853e-05	0	0	0	0	0	0	0	0	0	0	0	0	0	0	0	0	0	0.00208765	0	0	0	0	0	0	0	0	0	0	0	0
Saccharomonospora sp	7.06198e-05	0.000173633	0	0	0	0.000847438	0	0	0	0	0	0	0	0	0	0	0	0	0	0	0	0.00207955	0	0	0	0	0	0	0	0	0	0
Paraburkholderia sprentiae	9.94712e-05	0.000171624	0.000828407	0	0	0.000365247	0	0	0	0	0	0	0	0	0	0	0	0.00203943	0	0	0	0	0	0	0	0	0	0	0	0	0	0
Ruegeria mobilis	9.92072e-05	8.49763e-05	0	0	0	0	0	0	0	0	0	0.00119049	0	0	0	0	0	0	0	0	0	0	0	0	0	0	0	0	0	0	0	0
Methylomonas koyamae	0	4.17273e-05	0	0	0	0	0	0	0	0	0	0	0	0	0	0	0	0	0	0	0	0.00100146	0	0	0	0	0	0	0	0	0	0
Belliella baltica	0.00101893	4.17273e-05	0	0	0	0.00412468	0	0.00810253	0	0	0	0	0	0	0	0	0	0	0	0	0	0	0	0	0	0	0	0	0	0	0	0
Bacillus freudenreichii	0	3.97946e-05	0	0	0	0	0	0	0	0	0	0	0	0	0	0	0.00095507	0	0	0	0	0	0	0	0	0	0	0	0	0	0	0
Mycolicibacterium hassiacum	0.000759277	0.000121289	0.000573145	0	0	0	0	0	0	0	0.00706472	0.00147346	0	0	0	0	0	0	0	0	0	0	0	0	0	0.00195586	0	0	0	0	0	0
Streptosporangium roseum	1.07297e-05	0.000122159	0	0	0	0.000128756	0	0	0	0	0	0	0	0	0	0	0	0	0	0	0	0	0	0	0.000975961	0	0	0	0	0	0	0
Phycisphaera mikurensis	0	0.000122117	0	0	0	0	0	0	0	0	0	0	0	0	0	0	0	0.00195485	0	0	0	0	0	0	0	0	0	0	0	0	0	0
Oscillatoria acuminata	0	0.000162746	0	0	0	0	0	0	0	0	0	0	0	0	0	0	0	0	0	0	0.00195104	0	0	0	0	0	0	0	0	0	0	0
Pedobacter ginsengisoli	0.000233294	8.12933e-05	0.000562024	0.000792629	0	0	0	0	0	0	0	0.00144487	0	0	0	0	0	0	0	0	0	0	0	0	0	0	0	0	0	0	0	0
Virgibacillus halodenitrificans	0.000340169	4.00241e-05	0.000780364	0.00330167	0	0	0	0	0	0	0	0	0	0	0	0	0	0.000960578	0	0	0	0	0	0	0	0	0	0	0	0	0	0
Algoriphagus sp	0	7.99175e-05	0	0	0	0	0	0	0	0	0	0	0	0	0	0	0	0.000957442	0	0	0	0	0	0	0	0	0	0	0	0	0	0
Mucilaginibacter gotjawali	0.000171595	3.98934e-05	0.000476041	0	0	0	0	0	0.0015831	0	0	0	0	0	0	0	0	0	0	0	0	0	0	0	0	0	0	0	0	0	0	0
Streptomyces griseochromogenes	6.5991e-05	8.02475e-05	0.000420815	0	0	0.000371077	0	0	0	0	0	0	0	0	0	0	0	0	0	0	0	0	0	0.00192594	0	0	0	0	0	0	0	0
Paraburkholderia caledonica	6.51524e-05	8.02475e-05	0.000781829	0	0	0	0	0	0	0	0	0	0	0	0	0	0	0	0	0	0	0	0	0	0	0	0	0	0	0	0	0
Pandoraea faecigallinarum	2.11686e-05	8.02282e-05	0	0	0	0.000254024	0	0	0	0	0	0	0	0	0	0	0	0	0	0	0	0	0	0	0.00192548	0	0	0	0	0	0	0
Candidatus Koribacter	1.96375e-05	8.02282e-05	0	0	0	0.00023565	0	0	0	0	0	0	0	0	0	0	0	0	0	0	0	0	0	0	0	0	0	0	0	0	0	0
Nonomuraea sp	0	2.37427e-05	0	0	0	0	0	0	0	0	0	0	0	0	0	0	0	0.000569825	0	0	0	0	0	0	0	0	0	0	0	0	0	0
Gemmata sp	0.000818688	6.21827e-05	0	0	0.000843957	0.000294405	0.00133989	0	0.000740192	0.00249051	0.00411531	0	0	0	0	0	0.00092256	0	0	0	0	0	0	0	0	0	0	0	0	0	0	0
Staphylococcus piscifermentans	0.000243435	0.000116585	0	0	0.00292122	0	0	0	0	0	0	0	0	0	0	0	0	0	0	0	0	0.00187548	0	0	0	0	0	0	0	0	0	0
Burkholderia pseudomallei	0	0.000116159	0	0	0	0	0	0	0	0	0	0	0	0	0	0	0	0.000912342	0	0	0	0	0	0	0	0	0	0	0	0	0	0
Winogradskyella sp	3.31254e-05	3.80142e-05	0	0	0	0.000397505	0	0	0	0	0	0	0	0	0	0	0	0	0	0	0	0	0	0	0	0	0	0	0	0	0	0
Sporosarcina ureae	0.00114324	5.0947e-05	0.000442494	0	0	0	0.00236778	0	0	0	0.0109086	0	0	0	0	0	0.00122273	0	0	0	0	0	0	0	0	0	0	0	0	0	0	0
Yangia sp	7.53706e-05	5.0947e-05	0	0	0	0.000904447	0	0	0	0	0	0	0	0	0	0	0	0	0	0	0	0	0	0	0	0	0	0	0	0	0	0
Mycobacterium sinense	0.00109511	0	0	0.00275154	0.000821974	0.000573473	0	0.00732245	0	0	0	0.00167191	0	0	0	0	0	0	0	0	0	0	0	0	0	0	0	0	0	0	0	0
Vibrio diabolicus	0.000524052	0	0.00170282	0	0	0	0	0	0	0.0045858	0	0	0	0	0	0	0	0	0	0	0	0	0	0	0	0	0	0	0	0	0	0
Aquitalea magnusonii	0	7.16605e-05	0	0	0	0	0	0	0	0	0	0	0	0	0	0	0.00171985	0	0	0	0	0	0	0	0	0	0	0	0	0	0	0
Granulicella tundricola	2.57496e-05	7.16605e-05	0	0	0	0.000308995	0	0	0	0	0	0	0	0	0	0	0	0	0	0	0	0	0	0	0	0	0	0	0	0	0	0
Kitasatospora setae	3.56228e-05	3.52694e-05	0	0	0	0	0	0	0	0.000427473	0	0	0	0	0	0	0	0.000846466	0	0	0	0	0	0	0	0	0	0	0	0	0	0
Dickeya fangzhongdai	0.000140484	0.000104083	0	0.00168581	0	0	0	0	0	0	0	0	0	0	0	0	0.00165153	0	0	0	0	0	0	0	0	0	0	0	0	0	0	0
Hafnia sp	0	0.000136977	0	0	0	0	0	0	0	0	0	0	0	0	0	0	0	0	0	0	0.00163592	0	0	0	0	0	0	0	0	0	0	0
Geobacter sp	5.30285e-05	6.81635e-05	0.000636343	0	0	0	0	0	0	0	0	0	0	0	0	0	0	0	0	0	0	0	0	0	0	0	0	0	0	0	0	0
Lactobacillus lindneri	0.000611277	0	0.0063954	0	0	0.000939917	0	0	0	0	0	0	0	0	0	0	0	0	0	0	0	0	0	0	0	0	0	0	0	0	0	0
Paenibacillus sp	0.000801608	6.49399e-05	0.000564027	0	0	0.000746044	0	0	0.00186372	0	0	0	0.00563131	0.000814196	0	0	0.00155856	0	0	0	0	0	0	0	0	0	0	0	0	0	0	0
Spirochaeta africana	0	0.000128931	0	0	0	0	0	0	0	0	0	0	0	0	0	0	0	0	0	0	0	0	0	0	0.00153578	0	0	0	0	0	0	0
[truncated: 210 more rows]
