# Supplementary material for: Identification of an intraocular microbiota
Source: Cell Discov. 2021 Mar 9;7:13. doi: 10.1038/s41421-021-00245-6 (PMC7943566; doi:10.1038/s41421-021-00245-6)
Supplement: Supplementary file 6 — Supplementary Table S5 [file 41421_2021_245_MOESM6_ESM.xlsx]

## Sheet: TableS5
Supplementary Table S5. Bacteria found in AH specimens from cataract, AMD, and glaucoma patients (the relative abundance>0.1% in at least one sample)
name	LDA Score	AveCata	AveAMD	AveGlau	Cataract01	Cataract02	Cataract03	Cataract04	Cataract05	Cataract06	Cataract07	Cataract08	Cataract09	Cataract10	Cataract11	Cataract12	Cataract13	Cataract14	Cataract15	Cataract16	Cataract17	Cataract18	Cataract19	Cataract20	Cataract21	Cataract22	Cataract23	Cataract24	Cataract25	Cataract26	Cataract27	Cataract28	Cataract29	Cataract30	Cataract31	Cataract32	Cataract33	Cataract34	Cataract35	Cataract36	Cataract37	Cataract38	Cataract39	Cataract40	Cataract41	AMD01	AMD02	AMD03	AMD04
Propionibacterium acnes	5.06251	46.8697	70.5975	67.1344	52.6228	55.218	11.8376	47.331	41.1361	78.2245	53.1166	32.7039	41.5806	44.6456	25.7282	26.8345	44.5276	44.9256	15.7512	69.4316	37.7932	30.8292	20.1147	12.5537	40.6657	63.3526	44.994	10.5067	45.231	23.3958	31.4244	41.1583	26.1051	59.7368	44.8427	95.8341	51.7113	24.4423	85.5643	79.1397	77.5679	83.1534	76.6373	70.9883	63.8228	78.551	79.7582	67.9182	69.62
Staphylococcus warneri	5.0567	22.9427	1.44666	0.716646	8.4942	23.0965	75.9459	11.6458	42.5942	2.49164	22.0307	0.478828	0.225748	2.16173	22.0896	13.4673	27.9556	4.40987	71.9186	3.58949	13.1972	0.724612	57.0284	71.7892	35.0515	10.6884	0.357844	75.5866	0.0675028	61.7984	40.9185	38.715	59.8781	28.5176	43.6574	1.36297	6.15828	26.0945	0.654651	1.36842	2.63172	0.515753	1.72578	0.613092	0.905375	1.12152	0.568283	0.693887	0.513982
Pseudomonas mendocina	4.15825	3.206	0.237978	1.27263	5.07193	2.11879	0.735896	3.02619	1.19281	1.58446	2.2746	8.02946	8.06424	5.31661	5.36757	6.16187	2.23574	5.00879	1.20134	3.01329	5.26668	8.38374	1.97687	1.42788	2.51275	0.768227	6.21035	1.81751	5.80466	1.87572	2.88514	1.96125	1.75952	1.11458	0.791009	0.229507	6.03081	5.30457	0.851717	2.70214	1.40333	1.14145	1.56197	6.39524	3.18779	0.14996	0.0803648	0.234103	0.322554
Staphylococcus epidermidis	4.04829	2.16037	3.79324	1.46343	2.63056	5.16634	3.76606	14.0628	5.45053	4.24644	8.06339	2.35247	1.18952	2.48587	1.7145	2.38302	3.43888	0.969764	0.457925	1.65322	1.40391	2.00322	1.41907	0.431886	0.907079	1.50578	1.82108	0.531264	1.19519	0.924875	1.00652	1.21756	0.542701	0.5878	0.49835	0.0843217	0.969746	3.44918	0.976775	0.985396	2.89788	0.676051	1.22519	0.624027	2.11128	0.904325	2.60228	5.94497	2.65192
Escherichia coli	3.60703	1.71593	1.16816	2.03438	1.03166	1.01821	0.589906	2.29069	0.705232	0.736369	1.06805	5.26741	3.08319	4.10119	3.49994	3.92291	1.64914	3.32866	0.484531	1.57502	3.31972	5.16339	1.61835	1.18722	1.38892	0.486187	2.46561	0.47488	3.28038	0.524753	1.30391	1.39755	0.636798	0.515324	0.39846	0.141095	2.62375	3.39272	0.972109	0.80388	0.75262	0.956752	0.702036	1.02138	1.85282	1.35727	0.598828	1.47701	1.32328
Blattabacterium sp	3.62699	1.60812	0.688524	1.55196	3.37741	0.842332	0.456417	1.90124	0.604459	0.686051	1.0508	4.88561	2.91539	4.63742	3.00691	4.29112	1.45732	2.74444	0.609311	1.07807	2.98553	4.86667	0.97256	1.00154	1.16537	0.410954	2.56721	0.360077	1.93672	0.447053	1.08029	0.55202	0.512377	0.281933	0.393051	0.107616	2.78612	3.36431	0.877965	0.820905	0.905094	0.633795	0.68479	0.760246	1.71269	1.07472	0.365076	1.07073	1.27075
Ochrobactrum anthropi	NS	1.44772	1.40129	1.37613	0.57226	0.973282	0.414316	1.43627	0.521401	0.635407	0.89765	3.18414	2.67498	3.29657	2.42591	2.63296	0.887151	2.10291	0.282834	0.950726	2.22964	2.89011	0.826391	0.91511	0.865707	0.321101	2.47094	0.56343	3.39566	0.732302	1.02731	0.714468	0.763971	0.543475	0.227204	0.0735173	1.64518	2.64823	0.389397	2.28077	0.393047	0.620101	0.653998	6.91303	3.44502	1.64096	0.883213	1.66248	1.51743
Micrococcus luteus	NS	1.23966	1.17435	1.00124	1.52226	0.456064	0.459769	0.450261	0.300433	0.416962	0.225045	2.06105	1.13408	2.20585	2.05767	2.02068	2.07115	3.19295	0.380201	1.13682	4.19552	4.03726	0.941784	0.618966	2.42293	0.653246	3.58903	0.397151	2.71517	0.553142	0.55642	0.429844	0.437344	0.528635	0.31937	0.257398	1.28654	0.722318	0.558612	0.567305	1.24717	0.442402	1.25966	0.641289	2.71217	1.0944	1.12168	1.68846	2.02198
Pseudomonas stutzeri	3.62723	1.18265	0.394391	1.20115	2.73155	0.677737	0.197442	1.28173	0.516364	0.462255	0.720135	2.16677	4.04555	1.40434	1.84553	1.62222	0.697992	1.66141	0.4908	1.23316	1.41097	2.52362	0.507309	0.327904	1.05807	2.44374	2.42429	0.671179	1.52025	0.638736	0.891297	0.849398	0.385891	0.484531	3.54983	0.100747	2.1598	1.7159	0.319985	0.446436	0.442128	0.666596	1.24936	0.280579	0.523538	0.298383	0.204566	0.719958	0.198748
Kytococcus sedentarius	3.70028	1.16819	0.154832	0.11653	0.028187	0.0519491	0.0252234	0.00400354	0.0285415	0.0086794	0.00516319	3.07745	1.44327	2.97814	2.869	2.84018	0.887711	5.29299	0.378949	1.13258	6.36139	5.02315	1.10586	1.24432	1.10753	0.52576	3.72598	0.863803	4.66784	0.983591	0.491869	0.294424	0.411959	0.229932	0.0205323	0.0156968	0.155402	0.0533161	0.418954	0.0485209	0.224203	0.263077	0.0599798	0.0477274	0.0890556	0.0324284	0.0588415	0.212592	0.110722
Mycobacterium abscessus	3.71465	1.13606	0.0969229	0.313478	3.77078	1.02675	0.192599	1.03521	0.45827	0.616295	0.974563	2.76953	4.68354	1.205	2.15769	1.60421	0.823795	1.67924	0.715251	1.2276	1.46141	2.31658	0.622823	0.36353	1.2681	0.31682	2.80899	0.980403	1.30681	0.796199	0.944985	0.77636	0.549347	0.313876	0.367954	0.123221	2.89611	2.00737	0.241185	0.306949	0.32673	0.389453	0.205863	0.168175	0.412327	0.166809	0.040093	0.117977	0.107055
Agrobacterium sp	3.71456	1.11487	0.0487693	0.536742	0.218634	0.695186	0.426079	1.39144	0.441548	0.509274	0.916986	3.82457	1.63611	2.74832	2.22461	2.68345	1.27207	2.22248	0.284669	1.04484	2.11342	3.951	0.707074	0.603283	0.782889	0.265031	1.98508	0.526787	3.08812	0.678442	0.944086	0.75058	0.81448	0.456269	0.220074	0.0765566	1.38846	2.12987	0.532884	0.375443	0.391936	0.334734	0.525269	0.415048	0.797095	0.0481377	0.0363685	0.0403653	0.0904226
Shigella sonnei	NS	0.851427	0.559352	0.973519	0.498734	0.499994	0.268909	1.12773	0.373987	0.372519	0.560462	2.22497	1.81327	2.0591	1.72719	1.98398	0.770089	1.61266	0.209837	0.805369	1.73264	2.56836	0.876074	0.532369	0.702834	0.235501	1.23977	0.22145	1.64425	0.23599	0.609868	0.713887	0.319155	0.246494	0.206434	0.0669881	1.40271	1.79238	0.500117	0.389909	0.322718	0.531978	0.349073	0.469153	0.869275	0.639984	0.27812	0.775433	0.691393
Shigella boydii	NS	0.801257	0.537695	0.897008	0.599206	0.411491	0.24935	0.994161	0.343026	0.314008	0.479945	1.99245	1.61083	1.80896	1.64198	1.84174	0.758499	1.5243	0.200532	0.753304	1.66729	2.60729	0.811993	0.571901	0.686053	0.20419	1.1581	0.208624	1.66089	0.190064	0.595827	0.556348	0.310848	0.210852	0.165064	0.0609521	1.24399	1.62254	0.513445	0.383811	0.329246	0.463151	0.323385	0.454854	0.90131	0.60355	0.24553	0.733118	0.586306
Streptococcus suis	3.52144	0.73214	0.0550198	0.311668	0.270447	0.435465	0.448877	0.919037	0.35942	0.34328	0.757836	2.13189	1.1441	1.31293	1.32149	1.93176	0.764118	1.29421	0.345407	0.705829	1.18131	1.9113	0.538578	0.696533	0.53687	0.135198	1.17853	0.606917	1.90298	0.544028	0.788299	0.632972	0.568519	0.399085	0.2136	0.0455263	0.829566	1.35404	0.242503	0.233609	0.275674	0.235211	0.356804	0.295733	0.504918	0.0420312	0.032865	0.0478972	0.0817463
Acinetobacter baumannii	NS	0.700498	0.564924	0.828964	1.90108	0.28049	0.0958022	0.922693	0.245094	0.874967	0.630448	1.34409	1.8034	1.13345	1.21116	1.57135	0.512711	1.10065	0.335178	0.639264	1.09672	1.21169	0.783344	0.239125	0.590739	0.112822	1.61099	0.506986	1.50948	0.301574	0.579469	0.75227	0.243311	0.188526	0.173718	0.0527908	0.839353	1.543	0.437922	0.292187	0.295639	0.329345	0.368556	0.386277	0.716473	0.507126	0.206087	0.747706	1.69489
Shigella flexneri	NS	0.669519	0.454311	0.759793	0.498388	0.37911	0.237826	0.867369	0.280294	0.285717	0.43755	1.77942	1.29056	1.53596	1.49458	1.41177	0.695962	1.2481	0.166386	0.625883	1.3571	2.30546	0.731375	0.440828	0.483785	0.17342	0.979166	0.168807	1.37199	0.182716	0.475055	0.4311	0.26591	0.185596	0.149522	0.056663	1.06192	1.36616	0.444365	0.313471	0.268969	0.361871	0.295924	0.371215	0.752324	0.482529	0.213541	0.594407	0.540884
Mycoplasma hyorhinis	3.46704	0.588861	0.0421722	0.00741393	0.234502	0.0901962	0.331192	0.5569	0.14539	0.117184	0.0343641	0.742112	2.29271	1.43278	1.37241	0.509713	0.571148	0.436658	0.135835	0.379571	0.388294	0.0575918	1.07069	0.627914	0.527448	0.0311737	1.68707	0.320198	3.38211	0.226732	0.740298	1.08865	0.371774	0.486106	0.219929	0.0502645	0.679034	1.11384	0	0	0.0755963	0	0	0	0	0	0	0	0.462878
Acinetobacter sp	3.25691	0.58775	0.649879	0.946651	1.04211	0.235543	0.129615	0.739283	0.239018	0.934514	0.45532	1.11741	1.29396	0.889405	0.997983	1.61143	0.514165	0.954293	0.165026	0.402684	0.654261	0.997883	0.717111	0.310172	0.538986	0.112339	1.10352	0.315416	1.11328	0.303746	0.487347	0.974736	0.24041	0.198171	0.155486	0.0486813	0.748253	1.1118	0.457036	0.315223	0.311491	0.336571	0.409087	0.394567	0.940962	0.562783	0.2476	0.869215	1.72649
Comamonas testosteroni	3.13414	0.547414	0.524377	0.810396	0.686259	0.297779	0.0910578	0.528191	0.228065	0.241843	0.366728	1.30783	1.38729	0.890527	1.03285	1.17871	0.44023	0.905031	0.236158	0.443891	0.595709	1.03946	0.424808	0.194439	0.543821	0.150075	1.16821	0.339976	1.22899	0.318673	0.433413	0.405748	0.269429	0.241692	0.426942	0.0433998	0.852918	0.922525	0.268798	0.520171	0.397677	0.346518	0.373585	0.285019	0.678075	0.630051	0.214818	0.611842	0.755306
Shigella dysenteriae	NS	0.471269	0.322015	0.536254	0.386289	0.262027	0.161303	0.558872	0.199179	0.217344	0.272848	1.33618	1.00328	1.08638	0.970615	1.12323	0.469005	0.943397	0.122708	0.38093	0.932043	1.22172	0.48876	0.292555	0.375429	0.103748	0.664686	0.113902	1.00118	0.140552	0.319939	0.312785	0.173576	0.119836	0.0961124	0.0339806	0.751101	0.925136	0.280845	0.261729	0.213107	0.241268	0.205498	0.279885	0.571913	0.394328	0.153448	0.421369	0.342294
Stenotrophomonas maltophilia	3.98111	0.466334	2.39476	1.2207	0.0930473	0.039333	0.0297484	0.136527	0.0588609	0.0747424	0.0722695	0.337136	0.503401	0.263826	0.250421	0.40617	0.139548	0.309076	0.0471842	0.179384	0.276427	0.231001	0.130514	0.0966144	0.206701	0.0363012	0.252004	0.0851433	0.339011	0.160016	0.11552	0.172784	0.101216	0.194123	0.0489921	0.0345157	0.337469	0.369005	0.27691	2.1832	1.22874	0.260453	0.998848	3.96025	4.69854	2.49755	1.3312	1.98373	2.00986
Staphylococcus aureus	NS	0.451062	0.784547	0.540987	0.292152	0.678531	0.149662	0.369115	0.695776	0.966672	0.277891	0.172437	0.395148	0.477853	1.05297	0.575983	0.150775	0.48572	0.707299	1.26547	0.517578	0.568023	0.488756	0.186257	0.413354	1.02989	0.461783	0.187818	0.277574	0.0990488	0.165523	0.264798	0.186096	0.663555	0.254298	0.016664	0.302799	0.172508	0.389142	0.111358	0.233015	0.430606	0.762294	0.260691	0.424159	0.155129	0.137159	0.795872	0.463825
Pseudomonas aeruginosa	3.36527	0.367442	0.92111	0.885692	0.664163	0.225934	0.0219401	0.149155	0.0716576	0.157765	0.12778	0.313952	0.524215	0.197363	0.379917	0.421543	0.162098	0.235916	0.194222	0.180339	0.120821	0.393356	0.0865086	0.0906882	0.142669	0.0442496	0.382972	0.0887705	0.410759	0.0980309	5.3128	0.232702	0.119512	0.11906	0.0691749	0.0223179	0.710709	0.431925	0.121996	0.239982	0.300126	0.180808	1.06996	0.318279	0.264279	0.590912	0.471058	0.886306	0.622385
Ralstonia pickettii	3.06641	0.323187	0.0936089	0.27096	1.37388	0.332545	0.0658805	0.299852	0.125533	0.142707	0.22064	0.601384	0.889514	0.29013	0.602835	0.557242	0.0881899	0.47068	0.205778	0.236877	0.332885	0.589009	0.20278	0.0794512	0.139646	0.094365	0.879726	0.210678	0.332632	0.186559	0.360895	0.235712	0.144373	0.0583605	0.0826289	0.0279556	0.473547	0.998594	0.0968731	0.185656	0.331572	0.133794	0.114619	0.134982	0.192219	0.150364	0.103717	0.249318	0.135798
Staphylococcus haemolyticus	NS	0.27864	0.483777	0.40023	0.387389	0.261611	0.426854	0.319755	0.276501	0.0712498	0.516933	0.069393	0.107334	0.217508	0.440107	0.332878	0.208686	0.542409	0.554981	0.112477	0.1915	0.275995	0.457621	0.380852	0.280091	0.131174	0.12398	0.462246	0.250002	0.468996	0.496275	0.542916	0.492485	0.210438	0.251904	0.0155134	0.141567	0.322595	0.105032	0.0943654	0.276094	0.219971	0.168801	0.0561058	0.145487	0.111258	0.205371	0.505204	0.319416
Achromobacter xylosoxidans	2.96702	0.248139	0.061503	0.115291	0.337019	0.13449	0.0568202	0.252352	0.103492	0.123973	0.16804	0.516558	0.631152	0.431325	0.481424	0.507444	0.120173	0.417263	0.0967297	0.168768	0.401493	0.868369	0.123642	0.104229	0.17597	0.0502584	0.507128	0.124501	0.489334	0.111909	0.246757	0.106979	0.127011	0.0890134	0.0710781	0.0322029	0.503217	0.457674	0.0780447	0.196356	0.157658	0.0855914	0.106905	0.313453	0.215689	0.0329694	0.0317326	0.0565984	0.0339449
Bordetella petrii	2.97916	0.212531	0.0239086	0.0604736	0.664331	0.169316	0.0326337	0.245015	0.0871274	0.0902487	0.166267	0.548101	0.84762	0.152739	0.358177	0.358788	0.138833	0.349603	0.116786	0.224216	0.245036	0.463714	0.122777	0.0617748	0.228787	0.0690717	0.590449	0.151647	0.255998	0.14223	0.158965	0.13439	0.0974517	0.0555631	0.0760347	0.0231634	0.427022	0.430563	0.0565879	0.0533454	0.0603414	0.0579672	0.0315898	0.0536251	0.0586291	0.0168602	0.00935145	0.0400111	0.0375399
Lactococcus lactis	NS	0.194058	0.113344	0.137164	0.257182	0.103706	0.0777898	0.284689	0.0707927	0.100139	0.211306	1.04142	0.269303	0.267889	0.326798	0.314283	0.203994	0.388473	0.0253267	0.114426	0.365162	0.685103	0.165577	0.168108	0.055289	0.0689288	0.126164	0.0596208	0.255384	0.0437527	0.173724	0.0539197	0.801487	0.0286624	0.015108	0.0144701	0.251365	0.484719	0.0691625	0.0185653	0.0156978	0.203848	0.0882682	0.0224759	0.0524229	0.0729301	0.0486137	0.111799	0.145019
Streptococcus oralis	2.84375	0.156244	0.241799	0.0981264	0	0.261619	0.0268812	0.0438714	0.0460805	0.0754445	0.0524667	0.26795	0.086381	0.244456	0.0571762	0.132509	0.768447	0.116855	0.00556731	0.192256	0.0915733	0.168434	0.0666689	0.014706	0.0197496	1.30003	0.199086	0.026078	0.0637127	0.0803767	0.0709206	0.0566024	0.0427873	0.0273025	0.0208158	0.0305326	0.138337	0.0939576	0.05907	0.112811	0.102535	0.106442	0.140534	0.0458776	1.26159	0.197819	1.10204	0.17844	0.178604
Staphylococcus pasteuri	2.78188	0.150905	0.154473	0.0489567	0.213854	0.203944	0.377192	0.0827994	0.24076	0.022856	0.181564	0.0292431	0	0	0.151543	0.0688643	0.184604	0.0542226	0.398657	0.0686162	0.0879869	0	0.450419	0.481488	0.248531	0.0829175	0	0.54563	0.0361214	0.32721	0.241247	0.257391	0.449306	0.150505	0.215277	0.008988	0.0516418	0.209745	0.049523	0.0170429	0.0294189	0.00150866	0.0247857	0.0214582	0.0200196	0.0392532	0.0259909	0.0578444	0.229457
Xylella fastidiosa	2.83572	0.149463	0.0163097	0.0739737	0.505412	0.129128	0.0185241	0.134001	0.065	0.0817123	0.0973711	0.409519	0.489694	0.12058	0.354484	0.103109	0.0717021	0.29886	0.116966	0.180347	0.247178	0.33055	0.0901172	0.0848141	0.144412	0.0450349	0.387728	0.124832	0.200428	0.100437	0.0871494	0.07481	0.0235881	0.0267123	0.0576913	0.0153926	0.338518	0.2186	0.0321391	0.044131	0.0266929	0.0572028	0.0380496	0.0363811	0.0300851	0.0293864	0.0118034	0.0114629	0.0151057
Pseudomonas fulva	2.84833	0.148627	0.00970458	0.0327032	0.191437	0.117607	0.0394136	0.130516	0.0749135	0.074246	0.0925372	0.405989	0.377602	0.270193	0.168325	0.337675	0.112475	0.274123	0.0780476	0.139567	0.206476	0.577899	0.063243	0.0490667	0.115177	0.041752	0.263601	0.0904896	0.225082	0.0925473	0.12464	0.155527	0.0820004	0.0581782	0.0381305	0.0114821	0.289098	0.259844	0.0511858	0.0377596	0.038571	0.047859	0.0369423	0.0468216	0.0844252	0.00494135	0.00385611	0.00520121	0.0101832
Rothia mucilaginosa	NS	0.137178	0.0848471	0.0852685	0.207988	0.0259253	0.0472042	0.276705	0.0445288	0.956389	0.0217705	0.127984	0.217682	0.397804	1.05094	0.118402	0.100991	0.158996	0.00610525	0.0276594	0.103535	0.0957752	0.0663412	0.0501728	0.0649738	0.174246	0.106446	0.0195736	0.123506	0.0959779	0.196594	0	0.0386413	0.0532276	0.0505015	0.0222178	0.209394	0.127494	0.0228147	0.0932365	0.175517	0.0808835	0.0493565	0.0117391	0.0794029	0.04755	0.505276	0.229049	0.0791468
Thermus scotoductus	3.5672	0.134475	0.862336	0.650012	0.786085	0.0804125	0.0191964	0.0684162	0.0135923	0.0935839	0.0312201	0.145555	0.0323165	0.211791	0.12706	0.102137	0.0302106	0.0984682	0.0189834	0.253561	0.0508308	0.00256724	0.0480131	0.0242077	0.046443	0.0277922	0.0929347	0.0540883	0.0333703	0.00441029	0.0477586	0	0.022787	0.0192612	0.0571086	0.00773231	0.174798	0.0703021	0.523788	0.229605	0.442471	0.573432	0.455342	0.0906234	0.348761	1.79788	0.629442	0.723423	0.712009
Burkholderia multivorans	2.73475	0.131369	0.0202888	0.0514622	0.113802	0.0506183	0.0331113	0.0880704	0.0674306	0.0497159	0.0943575	0.49371	0.562927	0.108991	0.27778	0.258586	0.0721192	0.245566	0.0839598	0.171566	0.233477	0.472759	0.0917899	0.0936793	0.0948078	0.0494063	0.316599	0.111844	0.24653	0.105529	0.120484	0.0264204	0.0317174	0.0436857	0.0341547	0.0194618	0.267628	0.249943	0.0230982	0.0415777	0.0257227	0.0279124	0.0353503	0.0873609	0.0256177	0.0466606	0.00933761	0.0332682	0.0229102
Porphyromonas gingivalis	NS	0.131089	0.0143559	0.0164972	0	0.00178081	0.000648493	0.0937494	0.00185706	0.0131975	0	0	0	0	0.00468977	0.119039	0	0	0	0	0	0.00511685	0.013671	0	0.025456	4.87464	0.00487451	0	0	0.00586021	0.0132207	0	0	0.00319919	0.0212474	0.00262697	0.0287667	0.0140121	0.0155409	0.0530799	0.0654128	0.0111118	0.228976	0.0150521	0	0.0324514	0.016848	0	0
Acinetobacter calcoaceticus	3.2331	0.127397	0.120829	0.510903	0.19589	0.0598334	0.0132863	0.175136	0.037394	0.0393646	0.0621463	0.176946	0.127862	0.104302	0.13542	0.184374	0.0545593	0.128815	0.031681	0.0703617	0.1161	0.254388	0.0744184	0.00950708	0.0507278	0.0254021	0.143193	0.0372638	0.134082	0.0352593	0.0446918	0.0898149	0.0417164	0.0151244	0.0236498	0.00795495	0.119332	2.21666	0.0328728	0.105951	0.0693127	0.0445971	0.0433574	0.0274921	0.0569524	0.0404544	0.0332541	0.117773	0.111096
Delftia acidovorans	3.95737	0.125669	0.164363	1.97651	0.159497	0.0455456	0.019632	0.121261	0.038924	0.0514342	0.071029	0.261551	0.198356	0.0761978	0.167269	0.211311	0.13315	0.208848	0.482145	0.0899119	0.0905656	0.172709	0.0602562	0.0524664	0.0700578	0.0269854	0.193364	0.036322	0.234746	0.0948215	0.0657858	0.0592356	0.063934	0.0718026	0.0232365	0.00706907	0.165163	0.170653	0.0779351	0.118309	0.105273	0.0994258	0.0925627	0.0536859	0.153009	0.12524	0.0668673	0.340117	0.167167
Pseudomonas sp	NS	0.120967	0.173228	0.0896884	0.361792	0.101296	0.0195314	0.118619	0.0865358	0.0675857	0.0890385	0.207575	0.264947	0.148549	0.195971	0.13473	0.0838397	0.169158	0.0826092	0.167898	0.126983	0.11975	0.066503	0.0306775	0.106665	0.0389312	0.223268	0.060956	0.115528	0.0588286	0.0885993	0.0968455	0.0311713	0.295165	0.185671	0.00697617	0.20733	0.16725	0.0379906	0.100659	0.195399	0.0552333	0.121508	0.0717295	0.154203	0.104861	0.0378473	0.182561	0.303882
Dechlorosoma suillum	2.69789	0.120867	0.0228084	0.0634316	0.139188	0.0919801	0.0282803	0.158742	0.0652745	0.0638576	0.113675	0.301809	0.416358	0.202365	0.252383	0.251849	0.0720901	0.283739	0.0593184	0.112235	0.209617	0.251628	0.0648328	0.0671525	0.0730056	0.0265553	0.250264	0.0529247	0.193956	0.0770302	0.0915931	0.100514	0.033202	0.0336417	0.0518679	0.0135414	0.272845	0.353201	0.0373215	0.0434824	0.0354046	0.059897	0.0619463	0.0651753	0.0635206	0.0136865	0.0152549	0.0273398	0.0217686
Lactobacillus crispatus	NS	0.119907	0.100376	0.116759	0	0.0124849	0.0103919	0.073977	0.0207873	0.0182113	0.0404801	0.519482	0.141923	0.332938	0.185531	0.685959	0.160494	0.397697	0.0143739	0.0723085	0.465357	0.343357	0.0570501	0.0604045	0.0788033	0.0194176	0.576079	0.0119968	0.195084	0.061627	0	0.0464985	0	0.00961235	0.00418002	0.00210481	0.0464177	0.105253	0.0393698	0.0272992	0.0848167	0.0238477	0.0585075	0.12814	0.023734	0.20535	0.0242104	0.126994	0.0803281
Methylobacterium radiotolerans	2.49932	0.112903	0.0474723	0.069151	0.0290611	0.0534738	0.226261	0.153	0.0288234	0.0730656	0.0834828	0.420667	0.47542	0.0858665	0.184433	0.156414	0.189275	0.1344	0.149885	0.0507934	0.117086	0.276566	0.066211	0.0654304	0.0555916	0.0187797	0.109542	0.0450847	0.104922	0.0908226	0.100912	0.0599612	0.0855866	0.0421444	0.0879102	0.00522487	0.132511	0.213091	0.0417955	0.0455788	0.0411848	0.0571992	0.0630523	0.0933119	0.090797	0.027052	0.0372748	0.0519361	0.0320269
Corynebacterium kroppenstedtii	2.66166	0.108403	0.027322	0.0807118	0	0.00599869	0.0090499	0.00546834	0.00515162	0.00254035	0.0103545	0.00423049	0.021697	0	0.0203111	3.05843	0.0644948	0	0	0.0274283	0.0151304	0.00492463	0	0	0.158134	0.0319876	0	0.00164691	0.0320065	0	0.00763445	0	0.00198688	0.00769751	0.00438196	0.00202263	0.00615244	0	0.000879827	0.0041421	0.0179873	0.00611106	1.08279	0	0.0405463	0.0619914	0.011985	0.00557875	0.00787669
Psychrobacter sp	NS	0.106847	0.0893444	0.115516	0.441394	0.0387127	0.00538266	0.124264	0.0417087	0.220709	0.0360878	0.128566	0.371695	0.0375404	0.153852	0.0900089	0.0330123	0.414921	0.034551	0.0923667	0.106324	0.0485386	0.070245	0.066747	0.045734	0.0262733	0.0597263	0.00811622	0.157733	0.103073	0.459845	0.103985	0.0913886	0.0644885	0.0290932	0.0107984	0.367632	0.0581523	0.0932221	0.023815	0.0590959	0.0389001	0.0391698	0.0624681	0.0478731	0.0174906	0.0279878	0.0967978	0.0517566
Streptococcus pneumoniae	NS	0.105349	0.125357	0.0903199	0.0866415	0.0329134	0.0235966	0.0339101	0.0368463	0.0199879	0.0248556	0.121861	0.167409	0.255999	0.216693	0.0318855	0.105455	0.158169	0.00753559	0.124	0.110977	0.257115	0.0631675	0.0348342	0.080196	0.891025	0.0731997	0.0138367	0.0274393	0.0575396	0.0488698	0.0446914	0.0453095	0.0184775	0.014025	0.0364142	0.112611	0.198278	0.0316798	0.0795434	0.0701637	0.0513427	0.114476	0.0260809	0.0851634	0.0868992	0.460595	0.204221	0.0888659
Rothia dentocariosa	2.67323	0.103246	0.192785	0.109051	0	0.163157	0.0115783	0.0195767	0.0445503	0.0297638	0.0180338	0.512184	0.00907897	0.166105	0.118987	0.166978	0.151495	0.0900675	0.00490408	0.0964086	0.144445	0.158672	0.0342572	0.0113348	0.00652383	1.20242	0.0458053	0.0297479	0.0625002	0.0234038	0.1379	0.0218135	0.0116396	0.0195406	0.00463495	0.0209003	0.0795934	0.0395012	0.049824	0.0963871	0.081774	0.0253582	0.245064	0.0318246	0.0445366	0.126135	1.38219	0.14162	0.221488
Delftia sp	3.97208	0.100168	0.155592	2.0126	0.0915594	0.025108	0.0116368	0.110973	0.025803	0.0444646	0.0597384	0.196387	0.145067	0.0937191	0.147701	0.154788	0.0889156	0.164639	0.458688	0.0692298	0.0754833	0.165836	0.0776003	0.0198782	0.0474589	0.0116644	0.133883	0.0391663	0.179201	0.0885258	0.0513209	0.0396716	0.0438492	0.0609222	0.015701	0.00641352	0.12232	0.155226	0.0662864	0.0903628	0.0930394	0.0802228	0.0962694	0.0289393	0.11764	0.11686	0.0601792	0.365644	0.137269
Prevotella melaninogenica	NS	0.098075	0.0800962	0.0638461	0	0.0195083	0.00851074	0.049032	0.0775748	0.0124303	0.00609877	0.0288108	0.124137	0.0996327	0.411529	0.153785	0.100664	0.122723	0.00256548	0.0361136	0.00599683	0.17583	0.0537632	0.0310583	0.130298	1.1434	0.484261	0.00146867	0	0.0158209	0.0739418	0.0335692	0.0302184	0.0343973	0.0371832	0.00570654	0.148444	0.24338	0.0606877	0.0611622	0.0627057	0.0262587	0.0428306	0.0295973	0.0321329	0.0227734	0.152144	0.164226	0.114739
Novosphingobium sp	2.66481	0.095474	0.00828921	0.0207493	0.195678	0.0777292	0.0183498	0.0364873	0.0492591	0.0879302	0.0290599	0.280514	0.354822	0.115951	0.224464	0.194227	0.064317	0.144262	0.0502714	0.197312	0.0420653	0.249526	0.115227	0.0181551	0.105886	0.0300145	0.378572	0.0561467	0.157311	0.0220506	0.0413892	0.0139755	0.0758157	0.0462252	0.0276395	0.00927843	0.149134	0.164501	0.025317	0.0164101	0.022152	0.0200693	0.0194691	0.0067965	0.0412156	0.0254575	0.00117602	0.0157039	0.00788353
Haemophilus parainfluenzae	NS	0.0937686	0.134015	0.103555	0.00940421	0.0602855	0.00585421	0.15815	0.0313101	0.0440155	0.0383899	0.768821	0.268928	0.0148856	0.0635047	0.134326	0.283843	0.115883	0.0117781	0.0460945	0.0985552	0.0606269	0.0899889	0	0.138403	0.0515688	0.156765	0.00386192	0.0643315	0.00826602	0.0313291	0.148437	0.0232956	0.0361005	0.0342515	0.0521724	0.0559052	0.0474351	0.0299156	0.218542	0.250439	0.0985194	0.16068	0.0934183	0.0237697	0.19974	0.548859	0.125095	0.169004
Herminiimonas arsenicoxydans	NS	0.0924319	0.0532792	0.093656	0.510077	0.0287795	0.0292108	0.0794493	0.0450739	0.0278328	0.0481917	0.302285	0.177181	0.232237	0.149969	0.183894	0.0360658	0.133398	0.0161504	0.108446	0.160967	0.138994	0.00940148	0.0456237	0.0397863	0.0276182	0.243034	0.0211821	0.0914796	0.00503756	0.0818267	0	0.0354926	0.0352011	0.0153945	0.00566055	0.184639	0.211995	0.042121	0.0725125	0.072296	0.0545824	0.032641	0.0362294	0.126752	0.0622164	0.0161201	0.0672678	0.104685
Streptococcus pseudopneumoniae	2.59434	0.0913251	0.16274	0.096648	0.0179168	0.0488134	0.0271863	0.0274839	0.0405114	0.0211221	0.0303187	0.1701	0.103856	0.153143	0.146194	0.0500707	0.153463	0.10303	0.00841482	0.0735226	0.197154	0.21451	0.0318399	0.0388985	0.0746275	0.869348	0.104795	0.0147153	0.0561749	0.0393708	0.0596878	0.00831764	0.0155339	0.0154751	0.0146825	0.0432984	0.108228	0.214635	0.0648561	0.0932963	0.077848	0.0819045	0.110452	0.0323599	0.169821	0.0665949	0.543574	0.172906	0.121404
Corynebacterium variabile	NS	0.0856456	0.907288	0.0928069	0.468768	0.0690179	0.00956398	0.0902907	0.0424869	0.0521045	0.0279242	0.177896	0.152432	0.07239	0.0659478	0.00710044	0.222508	0.0328737	0.0357988	0.196141	0.0682977	0.110563	0.0125035	0	0.106357	0.0636458	0.230715	0.0246498	0.303073	0.0381884	0.0662024	0.0690014	0.0566443	0.0768073	0.0838046	0.0302733	0.0668716	0.0504614	0.0351164	0.111199	0.130604	0.0457331	0.0998216	0.0645314	0.0144493	0.275217	0.091618	0.104374	0.0623148
Klebsiella pneumoniae	2.46552	0.0845783	0.0427437	0.0304586	0.0625488	0.119111	0.0382215	0.1434	0.0264289	0.060985	0.0726601	0.254222	0.0966855	0.179377	0.109736	0.150047	0.0917572	0.163219	0.0144004	0.0801055	0.174287	0.585092	0.0502967	0.053254	0.0541495	0.0660306	0.148492	0.0774364	0.171991	0.0265191	0.0735441	0.0204971	0.0154943	0.0261296	0.0128982	0.00432985	0.0592677	0.111352	0.0213906	0.0278678	0.0175338	0.0259304	0.0513513	0.0465174	0.0523112	0.0282198	0.01617	0.0358274	0.0466105
Lactobacillus amylovorus	NS	0.0843398	0.0920993	0.0755995	0.0377775	0.0433891	0.014698	0.03756	0.0373859	0.013959	0.107753	0.308842	0.164236	0.301974	0.138181	0.203328	0.0374204	0.100861	0.0280925	0.0602864	0.0969966	0.136268	0.0232388	0.0410087	0.0524506	0.0282486	0.226485	0.0261793	0.188435	0.00996158	0.0464453	0.113995	0.0701854	0.0235655	0.0146191	0.0077402	0.210087	0.127034	0.0393672	0.00487724	0.029122	0.00719565	0.0608816	0.0341154	0.12234	0.118684	0.0273941	0.053372	0.00741971
Veillonella parvula	2.95313	0.0822441	0.279221	0.0876815	0	0.659879	0.026859	0.0230096	0.030766	0.0845425	0.00449614	0.00970966	0.0569121	0.00582784	0.0233087	0.0724063	0.159825	0.0982998	0.0151306	0.0199349	0.0289388	0	0.0150992	0.0333062	0.043451	0.0703577	0.196507	0.0122848	0.03673	0.00647242	0.0116815	0.111101	0.0501623	0.192571	0.0100573	0.00812394	0.578955	0.007738	0.0151451	0.0879377	0.0864377	0.0455841	0.11003	0.0332491	0.453669	0.0586499	0.161539	0.120839	0.157281
Streptococcus sanguinis	2.45404	0.0809236	0.123732	0.0684452	0	0.0228254	0.0175831	0.0382801	0.0188483	0.0520487	0.0444371	0.138684	0.0508051	0.122258	0.0161836	0.0561318	0.256623	0.0405008	0.0115774	0.0290352	0.120556	0.1009	0.0336973	0.0237858	0.0365067	0.395963	0.233093	0.016028	0.0608932	0.0202226	0.00782102	0.0152583	0.0122126	0.00788562	0.00785584	0.0148497	0.677551	0.0759843	0.0279412	0.220653	0.0984685	0.0453879	0.104909	0.0185508	0.186917	0.0746564	0.350522	0.170024	0.120231
Streptococcus thermophilus	3.20568	0.0755941	0.349598	0.178343	0.0305073	0.0597564	0.0185955	0.125949	0.00599823	0.0461641	0.0315778	0.0589993	0.110033	0.26398	0.011445	0.130516	0.0592528	0.130878	0.0238802	0.0637535	0.200354	0.218527	0.0639454	0.0441556	0.050828	0.0608326	0.0267656	0.0114841	0.05797	0.032178	0.0274245	0.0472088	0.0251904	0.00390367	0.0134261	0.00683829	0.0585022	0.0726654	0.122702	0.117284	0.090507	0.536537	0.0871926	0.0642833	0.0385546	0.0353978	0.149269	0.168866	0.0828867
Methylobacterium populi	NS	0.0727258	0.0602941	0.115028	0.0845858	0.0253043	0.00263278	0.0642035	0.0179171	0.0351246	0.0351789	0.035691	0.164744	0.0749774	0.0418873	0.0623358	0.0323316	0.0352068	0.0447588	0.0871615	0.0978643	0.0675142	0.00740025	0.0195884	0.0535526	0.0174289	0.316636	0.022231	0.121512	0.086839	0.0654824	0.02199	0.0259819	0.0311716	0.0223354	0.00590134	0.319221	0.466474	0.0319179	0.05533	0.0585667	0.0708904	0.0893606	0.0351376	0.0384833	0.103402	0.0143739	0.201206	0.0428619
Rhodococcus erythropolis	2.75201	0.0714033	0.186548	0.149449	0.0781117	0.0430631	0.0103329	0.0216566	0.0102796	0.0592648	0.142046	0.0856941	0.03743	0.0514345	0.0676923	0.0698538	0.0149285	0.0556128	0.00929381	0.198376	0.0563199	0.0700202	0.0128135	0.00452229	0.114524	0.169256	0.0539114	0.0105855	0.0552151	0.0115345	0.0327135	0.014505	0.0402468	0.0821594	0.0669985	0.00288897	0.0401439	0.0315198	0.0706026	0.199809	0.0729149	0.0642742	0.480069	0.0917015	0.0592296	0.117608	0.0859589	0.0586756	0.194224
Streptococcus salivarius	NS	0.0699314	0.06605	0.0784304	0.0627605	0.0478958	0.185927	0.0906698	0.022094	0.0952855	0.0650669	0.0709334	0.079689	0.116372	0.169019	0.100224	0.161948	0.117846	0.0147381	0.109353	0.16725	0.344051	0.183844	0.0129769	0.0423238	0.0581037	0.0707953	0.0257731	0.0102221	0.00788066	0.0113785	0.0749206	0.0244305	0.0206505	0	0.00527547	0.104878	0.0678354	0.0108183	0.0223787	0.0307879	0.0358628	0.0931478	0.0404832	0.0311597	0.00476071	0.19754	0.029621	0.0272944
Enterobacter cloacae	NS	0.0697514	0.0548026	0.0423388	0.0613632	0.0386871	0.0320693	0.0515258	0.0274979	0.0276067	0.0372733	0.219096	0.134683	0.139786	0.0701757	0.0996833	0.0439706	0.103595	0.017999	0.106971	0.0984705	0.125461	0.0471088	0.0163669	0.056619	0.0295891	0.522384	0.0290013	0.184111	0.0155799	0.05645	0.0171431	0.0525035	0.0224474	0.0290379	0.00519183	0.0434523	0.0610016	0.0258525	0.0428744	0.0555156	0.0257742	0.0410799	0.0273895	0.0470014	0.0466208	0.0252678	0.03558	0.0582116
Staphylococcus saprophyticus	3.74653	0.0678196	1.04182	0.0930611	0	0.0458259	0.103464	0.0558256	0.0311772	0.0203082	0.0348279	0.0370188	0.00301364	0.10122	0.0833806	0.634441	0.0145407	0.0683352	0.0158714	0.088893	0.00326908	0.138855	0.0810198	0.0225746	0.0389789	0.019438	0.0661392	0.01281	0.00889117	0.00959646	0.0494852	0.260664	0.019318	0.0314332	0.0145566	0.00409698	0.0164501	0.373688	0.0427717	0.0396014	0.142641	0.0772412	0.0341651	0.0457761	0.0246389	0.0220847	0.070145	0.0908533	0.0873047
Bacillus cereus	3.33241	0.0607209	0.0869467	0.497666	0	0.00658665	0.00222695	0.172072	0.0108695	0.0121266	0.0197206	0.019127	0.213414	0.241664	0.0520082	0.0765714	0.0452163	0.0889376	0.00733403	0.126904	0.0436318	0.0517186	0.0931109	0.0412077	0.033855	0.00752372	0.0987117	0.0641825	0.130178	0.0512725	0.00410441	0.109557	0.0180137	0.0240402	0.00941456	0.00368867	0.224792	0.0320104	0.0291992	0.0346456	0.0213061	0.0370738	0.0385889	0.0904519	0.0527043	0.0411703	0.0574603	0.0614806	0.084872
Finegoldia magna	NS	0.0583461	0.0500758	0.0839603	0	0.0209963	0.00339819	0.15755	0.00457941	0.0349627	0.00495203	0.0633425	0.0126571	0.300694	0.0368625	0.0226007	0.00127229	0.101647	0.0153829	0.082136	0.155606	0.0402195	0.0626829	0	0.151583	0.0399121	0.306517	0.0123295	0.0497899	0.0153541	0.0796702	0.0709577	0.0351582	0.052388	0.0164026	0.00114714	0.0125618	0.0688364	0.0550892	0.0216127	0.0306046	0.232909	0.0724291	0	0.0620891	0.0173915	0.0569378	0.120549	0.00964934
Klebsiella variicola	2.35354	0.0580567	0.0425931	0.0148325	0.0243524	0.0446031	0.0194909	0.0743167	0.0171459	0.0411354	0.0561997	0.148628	0.0295767	0.248901	0.0714561	0.0979429	0.0474336	0.0857378	0.0152499	0.0404485	0.134168	0.305446	0.097016	0.0352472	0.0270489	0.0156084	0.111915	0.00678607	0.117008	0.0152893	0.073953	0.035531	0.0086178	0.0233708	0.0153633	0.000584856	0.0426965	0.093588	0.00954029	0.0248526	0.012434	0.0159035	0.0206844	0.00471251	0.0516599	0.0153938	0.0131487	0.0293389	0.0365554
Gordonia polyisoprenivorans	NS	0.0521142	0.0584865	0.0664699	0.0657664	0.0214495	0.0224902	0.0774821	0.020916	0.024362	0.0559166	0.147879	0.0615305	0.0799923	0.0798614	0.104615	0.0407407	0.0834101	0.00785747	0.0457685	0.0783541	0.214648	0.0236586	0.0225447	0.0192233	0.0103532	0.0840197	0.020611	0.140097	0.0225142	0.0785224	0.0417796	0.0531612	0.0259105	0.0113462	0.00429158	0.069696	0.0349187	0.0159469	0.0253232	0.0218318	0.0178013	0.0149477	0.0453248	0.0207786	0.0929186	0.0256579	0.0752346	0.0696833
Citrobacter koseri	3.00062	0.0514782	0.00999771	0.214975	0.0171363	0.0105275	0.00183348	0.00340754	0.00112309	0.00135685	0.00403581	0.00225959	0.00662217	0.00542492	0.0192864	0.00975531	0.00249623	0.0199431	0.000670691	0.00488334	0.0224484	0.0131517	0.00585635	0	0	0.00284754	0.0100231	0.00131947	0	0.00150623	0.000679618	0.0159107	0.00530616	0.00740051	0.000975206	0	0.0213599	0.00540226	0.13722	0.258848	0.416119	0.454517	0.301102	0.125736	0.295071	0.00429683	0.00702903	0.011174	0.00588993
Chroococcidiopsis thermalis	NS	0.0507241	0.0298012	0.0577723	0.0310735	0.0245675	0.0726594	0.114045	0.00794243	0.0110444	0.0152869	0.0803079	0.225752	0.206578	0.0393438	0.141515	0.0213648	0.0706243	0.0136211	0.0354201	0.0221441	0.0801298	0.0280352	0.0157413	0.0293371	0.0098106	0.0318062	0.0165888	0.0726265	0.0628193	0.0448579	0.0952084	0.00153948	0.0161033	0.0217861	0.00117538	0.178168	0.112327	0.0109073	0.0708739	0.0315758	0.0550441	0.0350058	0.022449	0.00392701	0.0120997	0.0626367	0.0275561	0.0527911
Prevotella intermedia	NS	0.0497104	0.0324631	0.025131	0.0598964	0.0451264	0.00185492	0	0.0035465	0.00526954	0.0140822	0.0263264	0.258468	0	0.014044	0.0630992	0	0.0564623	0.018754	0.0136549	0	0.139544	0.068232	0.0144488	0	0.639931	0.0337245	0.00204975	0.0512168	0.00526472	0.0175836	0.00926872	0	0.00383213	0	0.00496234	0.00765733	0	0.0316236	0.00343684	0.0202882	0.0133102	0.172104	0.00901502	0.0451888	0.0017669	0.0631503	0.0100258	0.008823
Streptococcus equi	2.31709	0.0476134	0.00225403	0.0186387	0	0	0	0.00103727	0.000717937	0	0	0	0	0	0.107877	1.65917	0.00957427	0	0	0.0457845	0	0	0	0	0	0.0288212	0	0.00468595	0	0	0	0.169515	0	0	0	0	0.00700221	0	0	0	0	0.00347755	0.00971252	0	0	0	0.029153	0	0
Kocuria rhizophila	NS	0.0465876	0.567942	0.0370719	0.116405	0.0396424	0.00735954	0.0256269	0.009727	0.0120332	0.0134535	0.0191863	0.0787211	0.135887	0.077787	0.0225908	0.0347609	0.0597665	0.00455591	0.0613679	0.00609955	0.0469023	0.0377923	0	0.0262629	0.0544019	0.0446809	0.0291297	0.0456209	0.0537161	0.103872	0	0.0234286	0.0363065	0.0152362	0.00198751	0.0376689	0.045871	0.0151629	0.00876654	0.0372194	0.144119	0.0254985	0.0295652	0.0298817	0.0390601	0.0292025	0.0809633	0.1186
Sphingopyxis alaskensis	NS	0.0457794	0.0304551	0.0511332	0.00586679	0.0256994	0.00114129	0.0579968	0.0103816	0.0280783	0.0206743	0.108303	0.0657477	0.0631472	0.0379665	0.0740833	0.0505927	0.0498021	0.0399534	0.0320996	0.0750097	0.0666387	0.0288717	0.0127372	0.0553895	0.0263218	0.0857873	0.0222855	0.224076	0.0299091	0.042812	0.0163415	0.0479586	0.0472945	0.0104168	0.00308216	0.0686275	0.0419223	0.029603	0.0302971	0.0287802	0.0558737	0.0326788	0.00529807	0.0593147	0.0266521	0.0116885	0.0459061	0.0443624
Weeksella virosa	2.38917	0.0456097	0.00775692	0.045994	0	0.0276751	0.00436715	0.0412061	0.0276151	0.0470968	0.0265106	0.0819732	0.173506	0.0464678	0.114182	0.0875819	0.0482976	0.106396	0.0209519	0.0413367	0.0416239	0.0662662	0.03777	0.0312428	0.0383615	0.0100433	0.0934291	0.058505	0.0935194	0.0136608	0.0479405	0.0561173	0.00641655	0	0.0184754	0.00308455	0.0860993	0.152431	0.00189424	0.00297261	0.0102866	0.00657847	0.00216154	0.0155946	0.0572874	0.0193576	0.00784222	0.018767	0
Streptococcus gordonii	2.30155	0.0454455	0.0704902	0.0366268	0	0.0181363	0.0431026	0.00913655	0.00901725	0.0141482	0.046758	0.0659713	0.0138101	0.05091	0.0150827	0.075828	0.0687156	0.0538225	0.00419605	0.0264781	0.0149807	0	0.0464096	0.0129312	0.00992346	0.602744	0.0809971	0.00458613	0.0865814	0.00628231	0.0311806	0.00829518	0.00442627	0.00685924	0.0195238	0.0279741	0.14734	0.0563304	0.0245004	0.0430619	0.0694983	0.0102104	0.054238	0.00806812	0.0620997	0.0442767	0.0965898	0.0621402	0.0271983
Gardnerella vaginalis	2.34727	0.0439325	0.0833534	0.0437902	0.0606642	0.0246295	0.00896896	0.0317084	0.00381682	0.00811237	0.00888977	0.0447952	0.0797064	0.0422503	0.0102413	0.200929	0	0	0	0.00553198	0	0.156436	0.0132685	0.0351216	0.0134763	0.0221772	0.525141	0	0.0484151	0.017063	0.021172	0.0450602	0.0120219	0.0046575	0.00994267	0.00280459	0.00232665	0.117297	0.0173015	0.0355051	0.0306098	0.016177	0.0858059	0.0657401	0.061333	0.0372226	0.347657	0.131856	0.132254
Deinococcus radiodurans	NS	0.0415442	0.0265663	0.0786725	0	0.00870819	0.00403599	0.0336776	0.00990659	0.000782256	0.0173213	0	0.0200436	0	0.00833928	0.0674899	0.0325473	0.0130329	0.00232001	0.0464534	0.0572244	0.0341202	0.0405158	0	0	0.00246251	0.0130017	0.0143367	0.0211196	0.0312616	0.0493688	0.0137593	0.0256966	0.0270216	0.0093937	0.00295845	0.0403867	0	0.0308857	0.310585	0.112423	0.43872	0.127118	0.040148	0.0792361	0.0164778	0.00933499	0.0541882	0.0414758
Thauera sp	2.18437	0.0410509	0.0193155	0.0205876	0.0304827	0.0244261	0.00518869	0.0406983	0.0193786	0.0166271	0.034034	0.0623012	0.194366	0.0265376	0.10185	0.0354949	0.0430716	0.0469528	0.038774	0.0716648	0.0423279	0.102937	0.0291689	0.01103	0.0380903	0.00569846	0.114777	0.0324685	0.0608194	0.0502376	0.0223652	0.0424537	0.0179337	0.0109702	0.0137044	0.00576515	0.0964508	0.107309	0.012121	0.00721499	0.0104142	0.0137897	0.00763115	0	0.0204656	0.0343951	0.0116104	0.0301462	0.0258188
Staphylococcus lugdunensis	2.23375	0.0372119	0.0112827	0.0241774	0	0.0299728	0.141605	0.0377486	0.0573834	0.00857333	0.0409553	0.0116814	0	0.0140226	0.00623157	0.00916949	0.0490382	0.028302	0.123666	0.0050491	0.0139262	0.0362617	0.0706433	0.0908249	0.0614997	0.0294419	0.00647705	0.0992878	0.0168339	0.103824	0.0468458	0.0822537	0.111554	0.0495944	0.0934365	0.0020168	0.0155727	0.0310313	0.00728826	0.00762491	0.0212121	0.00843708	0.0101649	0.00666685	0.0139948	0	0.016655	0.0295249	0.0478489
Streptococcus parasanguinis	NS	0.0340432	0.0332008	0.0298043	0	0.0214193	0.036518	0.00828357	0.0151696	0.00320682	0.040379	0.120158	0.0316933	0.0692355	0.0128199	0.028296	0.00106194	0.0948227	0	0.0529751	0.0381997	0.120292	0.117095	0.0461629	0.0202433	0.165052	0.0879446	0.0065488	0.0727263	0.0240292	0.0260209	0	0.0293453	0.00874528	0	0.00421289	0.0122323	0	0.0239901	0.0188237	0.0325694	0.0225644	0.0325083	0.00411462	0.0143954	0.0505373	0.0755577	0.0570431	0.189716
Pseudomonas resinovorans	2.20915	0.0317502	0.0101908	0.0139638	0.00312215	0.0210152	0.00740986	0.0219953	0.0144463	0.012855	0.0209153	0.0856305	0.0687719	0.0484311	0.0606143	0.0723872	0.018192	0.0367627	0.0552327	0.0330975	0.069366	0.0824283	0.0239007	0.0248541	0.0130045	0.0181582	0.0584367	0.018591	0.144165	0.0241496	0.0307081	0.0347861	0.00928084	0.0107867	0.00810208	0.00150902	0.0586743	0.0393705	0.00684954	0.0118238	0.00481363	0.0142726	0.00918391	0.0155072	0.0118371	0.0132626	0.00338458	0.0105863	0.00582548
Streptococcus infantarius	NS	0.0315928	0.0285487	0.0174088	0.410146	0.0080722	0.00335947	0.0183963	0.0035369	0	0.00301268	0.461117	0.0166839	0	0	0.00893727	0.0163514	0.0768446	0	0.00246061	0.0113113	0	0.0354107	0	0.116887	0.00179352	0.00315651	0	0.0799868	0	0	0.0200427	0	0.00207165	0.00294832	0	0	0	0.0165753	0.00557385	0.00302559	0.00822341	0.00405305	0.00487351	0.0136404	0.0178301	0.0445885	0.00469194	0.00105993
Streptococcus lutetiensis	NS	0.0308161	0.0298894	0.0221697	0.337761	0.0106138	0.00270555	0	0.00937544	0	0.00277287	0.424412	0	0.00943468	0	0.0390728	0.00694606	0.108812	0	0.0135885	0.0291505	0	0.035308	0.0143785	0.0882733	0.00330151	0.0174315	0	0.0283153	0	0	0.0184473	0.00246084	0.0190674	0.00542726	0.000208759	0	0.0167027	0.0174353	0.00513017	0.0062657	0.0283831	0.00373043	0.00448558	0.0156933	0.0316494	0.0506442	0.0103643	0.0136579
Lactobacillus reuteri	NS	0.0302762	0.0432442	0.0234322	0.304252	0	0	0.0223042	0.00514588	0.0120885	0.0160945	0.0517658	0.125161	0.108746	0	0	0.0137249	0.344007	0	0.00223749	0	0.0150649	0	0.0142054	0	0.00326177	0.10046	0.00201522	0	0.00172534	0.00622785	0	0.00729366	0.00565137	0	0.000824986	0.0583447	0.0247525	0.0247615	0.00337895	0.00412685	0.0168248	0.00122851	0	0.00620174	0.00694854	0.00230044	0.258548	0.0163849
Corynebacterium jeikeium	2.14034	0.0298803	0.0416549	0.0562221	0.00796971	0.0289508	0.00155038	0.0724464	0.0130581	0.0263635	0.0266946	0.0336282	0.0153991	0.032799	0.13006	0.0148482	0.026005	0.0261884	0.00935767	0.0054507	0	0.0587189	0.00435784	0.00576759	0.0154913	0.0158919	0.0466149	0.00163641	0	0.00700514	0.0417218	0	0.0138195	0.0122375	0.0148763	0.00117234	0.0259812	0.066999	0.0236039	0.0185206	0.0234578	0.0607211	0.186548	0.0647742	0.00251799	0.0540731	0.0574417	0.0166296	0.0125224
Lactobacillus johnsonii	2.40346	0.0287555	0.0659254	0.0181576	0	0.0167754	0	0.00446025	0.00167219	0.0051801	0	0.051759	0	0.111839	0	0.00609433	0.0171539	0.811535	0.00384078	0.011186	0	0	0.00268296	0	0	0.0114147	0.0631379	0	0.0615358	0	0.00155676	0	0	0.00753417	0.0196578	0.000206219	0	0	0.0204525	0.000844626	0.00412631	0	0.00184252	0	0	0.00868455	0.0017251	0.741416	0.0134917
Mycobacterium gilvum	NS	0.0284546	0.00946852	0.0389462	0	0.0113387	0.0027527	0.0373826	0.00268942	0.0540286	0.0413481	0.00746334	0.0505808	0.031357	0.0218976	0.00659075	0.0202001	0.02228	0.0215989	0.0447593	0.0415219	0.00217198	0.0261135	0.00768025	0.137524	0.00470265	0.0124147	0.0312335	0.0181495	0.0124376	0.0544353	0	0.00963933	0.00814787	0.00918005	0.000817729	0.191302	0.212635	0.000776086	0.0097432	0.00793319	0.010781	0.0135054	0.0143758	0.010059	0.0085571	0.0072552	0.00861167	0.0125063
Mycobacterium kansasii	2.65098	0.0278467	0.00457188	0.0926308	0	0.0035858	0	0.0308552	0.00735868	0.000966336	0.000106454	0.0402314	0.0495205	0.0280109	0.00600931	0.0214745	0.0202668	0.0417743	0.00597074	0.0156504	0.00831351	0.00655656	0.01001	0.0066241	0.0144029	0.00709795	0.0963674	0.00438533	0.0660934	0.0155545	0.0537259	0	0.00982539	0.00409933	0.0194469	0.000577047	0.0971248	0.0179547	0.00702831	0.0252101	0.232851	0.12611	0.0433467	0.0096436	0.00289192	0.00144007	0.000893929	0.000265266	0.00629212
Rickettsia felis	2.65526	0.027409	0.102589	0.0610295	0	0.0197659	0.0185088	0.0150153	0.00433029	0	0.00368848	0	0.025533	0.179884	0	0	0.0569779	0	0.0496506	0.00903772	0.0969403	0.0081134	0.0614181	0	0.00733883	0	0	0.0162799	0.0677972	0	0.00838524	0	0	0.0177545	0	0.000555384	0	0.0722085	0.0362382	0.0147857	0.130576	0.0125851	0.167062	0.065634	0.0125251	0.0124741	0.0282632	0.0448065	0.333508
Exiguobacterium sp	NS	0.0271137	0.0551009	0.100398	0	0.00489271	0.0134901	0.010407	0.0342148	0.130765	0.000684767	0	0.0151686	0.00828414	0.0110443	0.00135426	0.0144851	0.093154	0.0153627	0.159582	0.00685599	0	0.00715437	0.047344	0.0399653	0.00217417	0.212367	0.0362683	0.0074587	0.00345015	0.0425504	0.0121482	0.00162056	0.00753398	0.0446758	0.00494914	0.0715082	0.0137492	0.012917	0	0.0105448	0.0348905	0.0151492	0.0177236	0	0.00501761	0.010542	0.0637027	0.0192734
Corynebacterium urealyticum	NS	0.0259751	0.0428398	0.0344026	0	0.0424809	0.0125691	0.0367082	0.0166124	0.00874514	0.00953754	0.0393212	0	0.00262234	0.0396219	0.042869	0.0154451	0.0294878	0.0116713	0.0113306	0.0121534	0.0406872	0.00679413	0	0.00690053	0.0123882	0.0605628	0.00595295	0.00944417	0.0393171	0.0814727	0	0.00615584	0.0604168	0.0173476	0.00313329	0.0524198	0.0208911	0.0109037	0.0235276	0.0261229	0.0315559	0.14205	0.00374025	0.0183199	0.0586456	0.0509662	0.0244861	0.0349789
Corynebacterium resistens	NS	0.0249969	0.026238	0.0256341	0.0150889	0	0.00469648	0.0248604	0.00642788	0.00238947	0.00684398	0.0397922	0.0466475	0.0334371	0.13161	0.0140559	0	0.0247909	0.00413389	0.0240793	0.0221382	0.00231606	0	0	0.0167596	0.0162975	0.0419211	0.00309818	0	0.0159152	0.0167556	0.00700482	0	0	0.0178607	0.00301228	0.0289351	0.0126848	0.0231719	0.037662	0.0470557	0.0589179	0.1629	0.00340654	0.0619743	0.0182495	0.0636602	0.0544417	0.038526
Anoxybacillus flavithermus	NS	0.0236247	0.0330923	0.0362418	0	0.0508264	0.000544374	0.0031797	0.002751	0.0494845	0.00366135	0.0553482	0.0162209	0	0	0.0260678	0.00407631	0.0268197	0.00164284	0.103668	0.0219948	0.00429532	0.0210394	0	0.0330246	0.0220875	0.0286432	0.00718227	0	0.00983865	0	0	0.00346596	0.0322265	0.021658	0.00205818	0.00804935	0.0352873	0.0191849	0.0457619	0.139728	0.0346459	0.0718061	0.0631769	0.0464165	0.0090804	0.0108634	0.000608231	0.0206104
Arthrobacter arilaitensis	NS	0.0232897	0.0426675	0.0107016	0	0	0	0.00635612	0.00226632	0.0128848	0.00159686	0.0107287	0.0668153	0	0.0114466	0	0	0.00417755	0.00835927	0.0168101	0.031976	0.199825	0.00139032	0.0331215	0.00282418	0.00507011	0.0193335	0.0261039	0.0898663	0.0438042	0.00322687	0.00472156	0.0239343	0.00976058	0.00231517	0.000534318	0.033156	0.0790884	0.0100407	0.00218844	0.00498929	0.0862069	0.00732013	0.00459232	0	0.0282022	0.00372481	0.0274116	0.0199756
Gordonia bronchialis	NS	0.0232375	0.0186369	0.023482	0	0.0132847	0.00117277	0.0201224	0.0133349	0.0204197	0.00157757	0.0775057	0.0378576	0.00357844	0.0572484	0.00233996	0.00087818	0.0330166	0.00294939	0.0167502	0.0307999	0.0393279	0.0329645	0.00272678	0.00209255	0.00125221	0.0297518	0.00502877	0.0214792	0.00264949	0.0591752	0	0.00186672	0.0137408	0.00291618	0.30587	0.0144509	0.00791887	0.0090928	0.0184851	0.0330068	0.0165068	0.0334859	0.0102079	0.00238089	0.04157	0.00761721	0.0396379	0.0299714
Pseudomonas monteilii	2.12161	0.022275	0.0285758	0.0079659	0.0208145	0.011564	0.00242948	0.0137176	0.00878516	0.00615286	0.0104577	0.0329351	0.0289568	0.00922505	0.0140556	0.0344704	0.00679173	0.00569969	0.0120568	0.00759232	0.0340289	0.0102237	0.00227628	0.00903793	0.00693578	0.00691747	0.0121744	0.00769288	0.0189848	0.00292725	0.00924551	0.0077303	0.00309364	0.0111863	0.00284286	0.00157465	0.0478978	0.0174981	0.00182656	0.00322469	0.00583475	0.00555049	0.00625293	0	0.497164	0.00466649	0.00585446	0.00579086	0.0359752
Lactobacillus casei	NS	0.0213661	0.00774651	0.0156137	0	0.00544767	0.00446355	0.0202779	0.0101087	0.00358867	0.00444754	0.141189	0.012315	0.179575	0	0.0554141	0.0126266	0.0104717	0.00399122	0.0130771	0	0.0939175	0.0697012	0.0415122	0.00530946	0.00847271	0.0428708	0.00719772	0.00726661	0.00672259	0	0	0.00789412	0	0.000870504	0.000535742	0.00366666	0.0482225	0.000699132	0.00767996	0.00044666	0.04249	0.00598341	0.0402899	0	0.00864869	0.00448169	0.00554126	0.0100144
Corynebacterium glutamicum	NS	0.020847	0.0211927	0.0132695	0.106744	0.00253436	0.00646031	0.00202151	0.00163236	0.00250428	0.00993161	0.0125112	0.0939583	0.0187734	0.015017	0.00368282	0.000691075	0.0097433	0.0143901	0.00743568	0.00248592	0.081923	0.0421543	0.00429162	0.00658684	0.00394167	0.0190772	0.000608821	0.145364	0.00312748	0.0216373	0.0110121	0	0.0102441	0.000809951	0.00186928	0.0488997	0	0.024719	0.00204164	0.0224419	0.042923	0.0137324	0	0	0.00314886	0.00920862	0.0226855	0.0157238
Bacillus megaterium	NS	0.019558	0.02085	0.197829	0	0	0.00142906	0.00125207	0.00139621	0.00103406	0.00371647	0	0.0141941	0.0104651	0.701724	0.00760351	0.00171214	0.00301739	0.00115005	0.00921097	0.00615888	0	0	0	0.00203987	0.00244138	0.00429671	0	0.00418769	0.00258279	0	0.0170516	0.000909864	0	0.00300999	0.000308744	0.00281742	0.0247025	0	0.000632272	0.000514814	0	0.00413783	0.00497545	0.00232095	0.00650109	0.00742545	0.0130929	0.141756
Corynebacterium maris	NS	0.0174526	0.0014708	0.00102825	0	0	0	0	0.000369131	0.000247756	0	0	0	0	0.726994	0	0	0	0	0	0	0	0	0	0	0	0	0	0	0.00866352	0	0	0	0	0	0.000147947	0	0	0.000772271	0	0.0128281	0	0.000440624	0	0	0	0.000206273	0.00673306	0.00276552
Propionibacterium freudenreichii	NS	0.0172018	0.053067	0.0172906	0.111122	0	0	0.0202025	0.00728281	0.0039105	0	0.00781467	0.00572561	0.00234522	0.112558	0.0245369	0.0992804	0.00608578	0	0	0.00310547	0.0523072	0.0283554	0.00536119	0	0.0184651	0.0216652	0.00608443	0.0337847	0.00911616	0.00705127	0	0.00734044	0.0227505	0.00978083	0.00358057	0.00426186	0.00622781	0.00487572	0.0344312	0.00674914	0.0465651	0.00695468	0	0	0.0406475	0.00998428	0.0380005	0.0836626
Tannerella forsythia	NS	0.0169308	0.00427766	0.00688503	0	0.00123141	0.00134528	0.00916743	0	0.0016224	0.00402137	0	0.0111349	0	0	0	0	0	0	0	0	0	0	0	0	0.63968	0.0219094	0.00591638	0	0	0	0	0	0	0.00209891	0.00133212	0	0	0.00379283	0.00347202	0.00323088	0	0.0144268	0	0.00364147	0.0115599	0.0408601	0.00851748	0
Corynebacterium callunae	2.13315	0.0169045	0.0259026	0.0287883	0	0.0169838	0.000537806	0.00314133	0.0056168	0	0.00048229	0.0473897	0.200315	0.00437596	0.116679	0.0042922	0	0.0321739	0.00973813	0.00551475	0	0	0.00755836	0	0.00767674	0.00114847	0.0363826	0.00567649	0.0118198	0.00607496	0.00548209	0	0	0.00265314	0.00597848	0	0.0795222	0	0.00833949	0.00118973	0.0450451	0.0105316	0.0233582	0.0124829	0.00873455	0.0118252	0.0159973	0.0192285	0.0237553
Pantoea vagans	NS	0.0165896	0.16799	0.00582055	0	0.0109399	0	0.000554037	0.00223692	0.0041181	0.00408295	0.0180021	0.00942121	0.0231537	0.00685957	0.348228	0.00113642	0.00133518	0.00343503	0.0122274	0.00306593	0.0688551	0	0	0.00135395	0.00162045	0.0142596	0	0.0166773	0.0102858	0	0.0226357	0	0	0	0	0.0187005	0.00819804	0.00160455	0.00671466	0.0102511	0.00835861	0.00213613	0.00220162	0.00616206	0.00575341	0.00228572	0.0470549	0.0071824
Moraxella catarrhalis	NS	0.0162155	0.0312405	0.0151717	0.0526634	0.00112533	0.0344227	0.0143617	0.0013806	0.0229807	0.0117597	0	0.0203513	0.0733562	0.0148177	0	0.0184114	0.0374945	0.00412233	0.0144072	0.0331145	0.00323343	0.0172778	0.0533567	0.00877422	0.00175021	0.0862481	0.00216267	0.0120085	0.0129611	0.00501265	0	0.026091	0.00808649	0.00191808	0.00442674	0.0201979	0.00442726	0.00115536	0.00543926	0.0044288	0.0401242	0.00725117	0.00951166	0.0066555	0.00434989	0.00123438	0.0210617	0.00930906
Pseudoxanthomonas spadix	NS	0.016176	0.0188624	0.018368	0.0511588	0.00425124	0.00221159	0.0129179	0.00566265	0.00800147	0.00475991	0.0299812	0.037343	0.014396	0.02559	0.0447149	0.00529937	0.00778276	0.0120137	0.0090712	0.0500397	0.0924865	0.0139868	0	0.00631373	0.00661192	0.0398971	0.00641936	0	0.00499635	0.014428	0	0.00140809	0.0141835	0.00336426	0.00226959	0.0370617	0.0477864	0.00124706	0.0249516	0.0115524	0.00324815	0.00711516	0.00769993	0.0233471	0.0127439	0.000166543	0.0108725	0.00167465
Pseudomonas entomophila	2.49805	0.0154487	0.041247	0.00749931	0.0799842	0.00890169	0.00272295	0.013254	0.0357334	0.00445665	0.00883722	0.0316401	0.0553789	0.0348163	0.0196918	0.0144878	0.00737909	0.0301157	0.00730442	0.00531839	0.0300365	0.0255775	0.00911155	0	0.00925425	0.00221516	0.0380111	0.00479007	0.0075993	0.00527279	0.0116312	0	0.00825554	0.001919	0.00500697	0.000280135	0.0383453	0.0196118	0.0062147	0.00803158	0.0093422	0.00253916	0.0029201	0.0105336	0.00526472	0.0389313	0.0241179	0.0495469	0.075274
Streptococcus constellatus	NS	0.0152184	0.00878051	0.00355412	0	0	0	0.00345661	0.00239246	0	0	0	0	0.102723	0	0.0272884	0.00236337	0	0.0285747	0.00231171	0.00850143	0	0.00554464	0	0	0.352162	0.00889648	0.00624621	0	0.00713032	0	0	0	0.0272479	0	0.00170471	0	0	0.0100107	0.00436379	0.00923813	0.00772577	0.00126926	0	0.0352411	0.0113668	0.040999	0.0299744	0
Enterobacter aerogenes	2.18731	0.015099	0.0175991	0.0438009	0	0.000794191	0.00159065	0.00168928	0.000487174	0.00130794	0.00194516	0.0392064	0.0100539	0.00941284	0.0993464	0	0	0	0	0.000423657	0.00389505	0.0239607	0.00203229	0	0	0	0.060869	0.0892879	0	0.00261349	0.0106129	0	0	0.000713373	0.00321497	0.000624828	0.00213819	0.00624902	0.00163077	0.00831723	0.0062512	0.0141587	0.240056	0.0016782	0.00469708	0.0355232	0.0234123	0.0261739	0.0233593
Prevotella sp	NS	0.0145796	0.0275696	0.0106366	0.248825	0	0	0	0.000362393	0.00681055	0.0231511	0	0	0.0875239	0	0	0	0	0	0.00945435	0	0	0	0	0.0921258	0.0229706	0.0970254	0	0	0	0	0	0	0	0	0	0.021207	0	0	0.00237959	0.0116252	0	0.00346065	0	0	0.011418	0.0202508	0	0
Streptococcus anginosus	NS	0.0142928	0.00429887	0.00564531	0	0.0197135	0	0.0059902	0.00115168	0	0.0015328	0.0278053	0.00339537	0.0500671	0	0.0272827	0.00511955	0.0288717	0.00481435	0	0.0276238	0	0	0	0	0.0627805	0.00513911	0.00180408	0	0	0	0	0	0.18382	0.000800025	0.000738551	0	0.00369319	0.00674654	0.0022687	0.0104677	0.0301242	0.00329938	0.00793456	0.0916075	0	0.00875253	0.00305557	0.000862839
Brevundimonas subvibrioides	2.28627	0.0142207	0.0369873	0.024398	0	0.0103463	0.000443254	0.00711989	0.00328531	0.0362833	0.00516748	0.0120179	0.00880519	0.00360663	0.0080138	0.0011792	0.0165956	0.0249575	0.0160521	0.022726	0.00716366	0.0262308	0	0	0	0.00473279	0	0.0116963	0.012989	0.00801107	0.00361462	0.0264446	0.00141107	0.0131201	0.0020747	0.0123296	0.0710032	0.0095775	0.00937271	0.0132376	0.0131737	0.0162751	0.00748672	0.00514415	0.00899866	0.0396569	0.0210289	0.0554679	0.040836
Microbacterium testaceum	NS	0.0137149	0.0135134	0.0589983	0	0.0031594	0.000383504	0.000560013	0.00142123	0.151932	0.00292329	0.0415915	0.0552324	0	0.0457615	0	0.00631775	0.0188941	0.000771574	0.000561788	0.00826401	0.018156	0.0080847	0	0.00273711	0	0.0144134	0	0.0618097	0.0112632	0.0125095	0.0137279	0.00488344	0.000945964	0.000673136	0.000724981	0	0.0145013	0.00648743	0.00212096	0.00414468	0.00657126	0.00524371	0.0333804	0.0295855	0	0.00534275	0.0334222	0.0058079
Lactobacillus plantarum	NS	0.0136597	0.0096146	0.0120112	0.112712	0.00760567	0.00253885	0.0114591	0.000311032	0	0	0	0	0	0	0	0	0	0.00185743	0.0426007	0	0	0.00486561	0	0.0230618	0.011829	0	0.0133986	0	0.0020857	0.217388	0	0.0102865	0	0	0.00112195	0.00455036	0	0.00650721	0.00102117	0.0557081	0.0350281	0.00482655	0.00535716	0.0112455	0.00314993	0.0455374	0.0154727	0.00407793
Lactobacillus acidophilus	NS	0.0136334	0.0125818	0.000737975	0	0	0	0	0.000903265	0	0	0	0	0.00934944	0	0	0	0.539144	0	0.03142	0	0	0	0	0	0	0	0	0	0	0	0	0	0	0	0	0	0	0	0.00169461	0	0	0.00061612	0	0.00311029	0	0.000865286	0.00256766	0
Macrococcus caseolyticus	2.25373	0.0134734	0.0341332	0.0286859	0	0	0.00335543	0	0.00237394	0.00849791	0	0.00909753	0.0166638	0.158352	0	0.00714122	0	0.0188929	0.00270033	0.00196612	0.0108458	0.0317708	0	0.112343	0.023948	0.0143309	0.0277439	0.00885407	0	0.016677	0	0	0	0	0.017276	0	0.00496148	0	0.00567611	0	0	0.0295687	0.00971563	0.031153	0.00544959	0.011194	0.0229939	0.0719815	0.0474279
Streptococcus mutans	NS	0.0134238	0.0087892	0.00615756	0	0.00412569	0	0	0.0139193	0	0	0.478626	0	0	0.0054325	0	0	0	0	0	0	0	0.0422295	0	0.00536136	0.00481249	0	0	0	0	0	0.0089633	0	0	0.00351605	0.000811469	0	0	0	0.00332359	0	0	0	0	0.00610013	0.0068347	0.00339412	0	0.00284409
Pseudoxanthomonas suwonensis	NS	0.0131759	0.0168809	0.00975503	0	0.00107757	0.00156962	0.00744912	0.000991508	0.00053239	0.00140759	0.0159588	0.0194876	0.0143679	0.00425668	0.00104392	0.0058767	0.0234753	0.018158	0.013221	0.08033	0.0557319	0.00965104	0.0364946	0.00420094	0.00670376	0.041294	0.00414179	0.0258726	0.0195031	0.00799989	0.00936435	0.00874435	0.0058075	0.0151527	0.00349708	0.0280442	0.00423939	0.00608481	0.00434037	0.00565448	0.0144081	0.0053654	0.0318781	0.00318654	0.0178513	0.00531899	0.0398975	0.00990447
Streptococcus sp	NS	0.0125885	0.00722371	0.0100103	0	0	0	0	0.00135121	0	0.0179834	0	0	0	0	0	0.00240259	0	0.00242075	0.00352512	0.0367308	0	0	0	0	0.0462497	0.0120589	0	0	0	0.0196237	0	0	0.259195	0.000469312	0.000649875	0	0.00866602	0.00452305	0.00621071	0.0202278	0.007854	0.00322582	0	0.0879365	0.00243274	0.0401694	0	0
Corynebacterium aurimucosum	2.09205	0.0125302	0.0212589	0.018837	0	0.00676343	0.00191562	0	0.00451761	0.0042079	0.013743	0.00370985	0.00271811	0	0.00791621	0.0145605	0.00409837	0.0539298	0.00385405	0.0368809	0.011794	0.00431856	0.0576906	0	0.0195314	0.00818152	0.0534824	0	0	0.00123649	0.0212005	0	0	0.00270007	0.011528	0.000591235	0.00269763	0	0.00694393	0.0139239	0.00640803	0.0160769	0.0845206	0.0349353	0.0222227	0.00954451	0.00865533	0.0189572	0.05664
Nocardioides sp	NS	0.0124104	0.0133134	0.0199922	0.09876	0.00580341	0.000384244	0.0218827	0.00200651	0.00139019	0.00999282	0	0.0248071	0.0109427	0.0111151	0.00306664	0.0109335	0.0500309	0.00309226	0	0.00827997	0.0197069	0	0	0	0.00328218	0.00288824	0.00506958	0.0450393	0.0164934	0.00626683	0	0.00244643	0.00094779	0.000899248	0.00072638	0.0246203	0.00830247	0.00812494	0.00510014	0.0802851	0.0310386	0.00679908	0	0.00312028	0.00466135	0.00911467	0.0373506	0.0208518
Pseudomonas poae	2.33007	0.0121921	0.0157564	0.0412493	0.00712066	0.0102705	0.00207782	0.0267005	0.00429345	0.0273136	0.00795022	0.0281678	0.00412757	0.0270506	0.0270475	0.00368511	0.00165961	0.0126742	0.00111477	0.0535702	0.015671	0.00655791	0.00681377	0	0.00790912	0.00828266	0.00312366	0.00328968	0.0121776	0.00250354	0.0112961	0.00661136	0.0105834	0.00820035	0.00453854	0.000374089	0.0102412	0.0164619	0.00546759	0.0159347	0.00798429	0.00610337	0.0084674	0.0032152	0.00337461	0.00336087	0.00552861	0.015477	0.0479
Enterococcus faecalis	2.45745	0.0109168	0.0201395	0.0691305	0.0731829	0.00847054	0	0	0.00279785	0.0246807	0.0238317	0.0707656	0.0259241	0	0	0.0593357	0	0.00667996	0.000954756	0.0243307	0	0	0	0	0	0.0202679	0.0107012	0.0081394	0.0208593	0.00428837	0	0	0	0.00117055	0.0144378	0.000768944	0.0116949	0	0.00200691	0.00629882	0.0145313	0.0104546	0.0118322	0.0110148	0	0.0179903	0.00321625	0.0206786	0.00898346
Cellulomonas fimi	2.47362	0.0107161	0.00179219	0.00124044	0	0.000491476	0	0	0.00211037	0.000161881	0	0	0	0	0	0	0.00589673	0.00377894	0	0	0	0	0	0	0.0025547	0	0.00269057	0	0.424813	0	0	0	0.00455801	0	0	0	0.00441063	0	0.00201837	0.000395924	0.00515797	0.00175239	0	0	0	0.00217117	0.000269552	0	0.00135521
Nakamurella multipartita	NS	0.0106984	0.0121076	0.0111863	0	0	0.00554375	0.010671	0.00356559	0.00695163	0.00350264	0	0.0475544	0.00820143	0.00364466	0.0509481	0.00943454	0.0159618	0.00202791	0	0	0.00497071	0.0026561	0	0.00179847	0.00968609	0.0246235	0.0046545	0	0.0187864	0.00924707	0	0.00240657	0.00745876	0.0050127	0.00319843	0.0751412	0.0272239	0.00674926	0.00278724	0.0317723	0.0437946	0.00304013	0.00292443	0.00409257	0.00878868	0.00370031	0.0199899	0.020035
Lactobacillus helveticus	NS	0.0105303	0.00768035	0.0118616	0	0.00388192	0	0.00928912	0.00107156	0	0.0012677	0	0	0.0115022	0.0178903	0.0150428	0	0.226347	0	0	0.0418849	0	0.0074502	0	0.00504459	0.0075469	0.00531288	0	0	0	0.0158507	0	0	0	0	0.000763524	0	0	0.00398552	0	0.0038194	0.0605554	0.00568491	0	0.00860955	0.00160772	0.00691943	0.00868696	0.0124882
Brachybacterium faecium	2.21613	0.00936482	0.0225764	0.021425	0	0.00812042	0.00316832	0.0104868	0.0224867	0.00401201	0.00397777	0.014317	0.0167835	0.00343729	0.00458253	0	0.0056939	0.00891965	0.00637436	0.0247531	0.0136546	0	0.00593704	0	0.00301501	0	0.0492182	0	0.0247583	0.0028631	0.000861228	0	0	0.00625206	0	0.00114084	0.00520534	0.00912782	0.00357306	0.0359792	0.0266321	0.0299879	0.0231045	0.0122566	0.0120066	0.0166554	0.0055671	0.0471996	0.0255904
Neisseria meningitidis	NS	0.00932557	0.00936143	0.0143593	0	0.0184549	0.00268818	0.00490677	0.0124527	0.00030393	0.0111494	0	0.0100126	0	0.055891	0	0.00201293	0.00945991	0.000676045	0	0.00905105	0.0556782	0.00472248	0.0125004	0	0.0100459	0.032835	0	0.0147701	0	0	0	0	0.0149192	0.000786393	0.000181492	0.0248428	0.0290421	0.018	0.00669011	0.0139208	0.00987029	0.0151348	0	0	0.00356681	0.0177129	0.00825965	0
Filifactor alocis	NS	0.00925382	0.008753	0.00785044	0	0	0	0	0.00106574	0	0	0	0	0	0	0	0	0	0.00715995	0.0243283	0	0	0.00277864	0	0.0423324	0.128351	0.0297225	0.00939068	0.0115873	0	0	0	0	0	0.00879134	0.000640722	0	0	0.0111484	0.010497	0.00427347	0.0116151	0.0483419	0.0458903	0	0.00119924	0.0253106	0.0132542	0
Bacillus anthracis	2.46072	0.009203	0.0615656	0.0280959	0	0.00240676	0	0	0.00142714	0.00290667	0.00563273	0	0.0217628	0.062993	0.0137328	0.0318651	0	0.00822465	0	0.00684732	0.0291159	0.0276616	0.00307937	0.00543405	0.0062552	0.000623868	0.0384293	0.00462534	0.00856095	0	0.0071471	0.00697176	0.000930024	0.00360307	0.00102556	0.000473378	0.000719963	0	0.00617747	0.00258512	0.0128924	0.0171629	0.008694	0.022038	0.0237238	0.0110752	0.0235399	0.0616923	0.0899613
Paracoccus denitrificans	2.3777	0.00900123	0.0168877	0.0124598	0	0.00147026	0.000803108	0.00929729	0.00211821	0.0105165	0.000960274	0	0	0	0.00387194	0.00712174	0.0213243	0.0373767	0.00516753	0.010196	0.00288432	0.00633682	0	0	0.00191062	0.00982648	0.0133786	0.0110159	0.0260782	0.00604784	0.00976463	0.0319423	0.00170443	0.013135	0.0378271	0.00326696	0.0184009	0.00867648	0.0123004	0.0221997	0.0226109	0.0117952	0.00572617	0	0	0.0251246	0.00826531	0.0200642	0.00580726
Bacteroides vulgatus	NS	0.00898988	0.00980919	0.0125756	0	0.00203053	0	0.00302331	0.0063275	0.000802571	0	0	0.0705057	0	0	0.0015737	0	0.11137	0.00476052	0.0177641	0	0	0.015588	0.00275076	0	0.000631614	0.00111161	0	0	0.000668198	0	0.0141166	0.00376628	0.00510692	0	7.98758e-05	0.0014578	0	0.00583722	0.00130861	0.00106551	0	0.00570937	0.00858139	0	0.00538211	0	0.0059484	0.0298617
Bacillus coagulans	NS	0.00889315	0.00730766	0.00364058	0	0	0.000416768	0.0213005	0.00400166	0.000376964	0.0551275	0	0.00413952	0.0118689	0.00904194	0	0	0	0.00209624	0	0	0.0115096	0.00146432	0	0.00594902	0	0.0297607	0	0.0366386	0.00941547	0.00169932	0.0149186	0	0	0.00170688	0.000225104	0.00924375	0.0112565	0.0387757	0	0	0.00306053	0.00167604	0.0967353	0	0	0.000784616	0.00465656	0
Lactobacillus fermentum	2.26999	0.00864624	0.0298856	0.0182352	0	0.00199821	0.000363829	0.00743796	0.00367723	0	0	0.0394578	0	0	0.00263114	0.0929186	0	0	0	0	0.0764405	0	0	0	0	0.00621559	0.0410218	0	0.0426463	0.0016439	0.00741734	0	0	0	0	0.00334068	0	0	0.00410307	0.00563403	0.00262136	0	0.00351155	0.0168896	0.011818	0.00165514	0.0567141	0.0756104	0.0578544
Actinoplanes friuliensis	NS	0.00861381	0.00027396	4.12906e-05	0	0	0	0	0	7.36596e-05	0	0	0	0	0	0	0.000243924	0	0	0	0	0	0	0	0	0	0	0	0.369896	0	0	0	0	0	0	0	0	0	0	0.000180155	0	0	0	0	0	0	0	0.000545942	0.00493325
Corynebacterium efficiens	2.80648	0.00861033	0.0976628	0.00307919	0	0.00466387	0	0.0219662	0.0086645	0.00329179	0.00435159	0.0526261	0.00481972	0	0.00701846	0.0400185	0.00508702	0.0170763	0.00683395	0.00497584	0.020913	0.0536033	0	0	0.0138531	0.00621744	0	0.000640221	0.0319943	0.00328878	0.00989273	0.00579002	0	0	0.00255517	0	0	0	0.00684049	0.00483061	0.0113626	0.00831466	0.00312231	0.00563153	0	0.00662251	0.00621209	0.0243977	1.55427
Bacillus thuringiensis	2.35675	0.00834403	0.0304791	0.0505898	0	0	0.000127212	0.00705895	0.000514294	0	0.00399281	0	0.00505411	0.0134561	0.0202394	0.0385804	0.00190515	0.0134301	0.00153563	0.00745402	0.00342657	0	0.0134089	0	0.00272378	0	0.013387	0.00100703	0.0577809	0.00114957	0	0.0030358	0	0.00251028	0	0.000618386	0.0169291	0.0453536	0.00322792	0.00984963	0.0103112	0.0112102	0.0108456	0.0118108	0.0268588	0.00733038	0.0171476	0.036955	0.0317879
Deinococcus geothermalis	2.34209	0.00833007	0.0338225	0.0077496	0	0.0110483	0.000928455	0.00723083	0.000938391	0.00139964	0	0	0.0184437	0	0.00895253	0.057633	0	0.0239603	0.00249062	0.0362687	0.00833625	0	0.00869906	0.00575659	0.00220883	0	0.0139578	0.00408323	0.0181382	0.0559342	0.00378566	0.00738557	0.0039409	0	0	0.00217306	0.00305078	0	0.0017451	0.00273856	0.018396	0	0.00846328	0	0.0201055	0.00610095	0.00256363	0.00829893	0.0265593
Cytophaga hutchinsonii	2.66629	0.00832452	0.0866215	0.0100482	0	0.00141893	0.000172237	0.00201207	0.00661504	0	0.000617829	0	0.0342146	0	0	0	0	0.00242446	0.0485134	0	0	0	0	0	0.00614635	0.00294246	0.0673217	0.00136346	0	0.00233467	0	0.0739848	0	0	0.000806172	9.30281e-05	0	0.00744313	0.0174815	0.00228613	0.01303	0.00674569	0.00942008	0.0379787	0.0125879	0.0242898	0.0290534	0.102378	0.0412997
Streptococcus dysgalactiae	NS	0.00828075	0.0016232	0.00234163	0	0	0	0	0	0	0	0	0	0.0114027	0	0.00372814	0.00419748	0	0	0	0.00754953	0	0	0	0	0.00149632	0	0	0	0	0	0	0	0.00345671	0.00737927	0.000378458	0	0	0.00592655	0.00155007	0.295335	0.0102911	0.00338143	0	0	0	0	0	0
Wolbachia sp	2.37888	0.00825971	0.000649051	0.0282893	0	0.0014502	0	0.00616926	0.00231292	0.00525428	0.0146811	0.057273	0.0419624	0	0	0.0252884	0.00316355	0	0.00849988	0.0495105	0.0284496	0.0333352	0.0259768	0	0	0.00451097	0.0317564	0.00278701	0	0	0	0	0.00672467	0	0	0.000855706	0.00520579	0	0	0	0	0	0	0	0	0	0	0.012981	0
Fusobacterium nucleatum	NS	0.00814116	0.00965889	0.00309809	0	0	0	0	0.000307744	0.00963917	0.000273054	0	0.00907284	0.16847	0	0	0	0	0	0.00356827	0.00820157	0	0.0149774	0	0.00434628	0.0182062	0.032042	0.00401726	0	0	0	0	0	0.00600842	0.00249405	0.000164458	0	0	0.00171691	0.00538864	0.0246802	0.00596261	0.0132245	0	0.0173081	0.000461722	0.0366867	0.00544323	0.00614828
Cellulomonas flavigena	NS	0.00786559	0.00233661	0.00259103	0	0.00152562	0	0.00162253	0.00149736	0.00184251	0.00548036	0	0	0	0	0	0	0	0	0.000542557	0.0189552	0.0014612	0	0	0.0013217	0.00316372	0.015312	0.000977321	0.222495	0.00334696	0.0166118	0	0.00589534	0.00639507	0.00216698	0	0.00273827	0	0.00313267	0.00327737	0.00333566	0	0.000297895	0.00429837	0.0105268	0.00028082	0.000557822	0.00455204	0.00186969
Leuconostoc citreum	2.41188	0.00731931	0.0409872	0.0202247	0	0	0.00170032	0.0459335	0.00615801	0	0	0	0.0295545	0	0	0	0.0127321	0	0	0	0	0	0	0	0.0455075	0.00363099	0.0255615	0	0	0	0	0	0	0.0125822	0	0.00619901	0.0419027	0	0.0143814	0.00376143	0.009188	0.0270535	0.0116244	0	0.0172594	0	0.03041	0.113036	0.19849
Proteus mirabilis	2.27562	0.00670233	0.00803208	0.00130056	0	0	0.00319435	0.0170119	0.000569741	0	0.0625158	0	0.0317277	0	0.00951212	0	0	0.00264498	0	0	0	0	0	0	0	0	0	0.0019833	0	0	0	0.116587	0	0	0	0	0.0157443	0.00812013	0.00105953	0.00332542	0	0.00735926	0.000302262	0.00654207	0	0.00227949	0.000849	0.00713811	0
Psychrobacter cryohalolentis	NS	0.00665599	0.018197	0.00792966	0.038388	0.00136714	0.00497853	0.000726991	0.00301909	0.016211	0.00133938	0.0236219	0.0271969	0	0.019802	0.00529779	0.000745591	0	0.0135221	0.00364648	0.0603455	0.00392825	0.00349843	0	0.00177661	0	0	0.00197055	0	0	0.0172544	0.0178212	0.00475465	0	0.00262153	0.000672248	0.00122691	0	0.00280726	0.0022027	0.00224187	0	0.00120127	0	0.00202142	0.000754946	0.00187454	0.0267001	0.00439812
Haemophilus influenzae	NS	0.00615392	0.00904532	0.00955769	0	0.00687425	0	0.00121848	0	0.000377369	0	0.130087	0.00414397	0	0	0	0.00499863	0.0323008	0	0.00611172	0	0	0.00586359	0	0.00595542	0.00534573	0	0.0110092	0	0	0.00510344	0	0	0	0	0.00270415	0	0	0.00705771	0.0212282	0.000751503	0	0.00671137	0	0.00677605	0.000632668	0.00911134	0.0344956	0.0126369
Actinoplanes missouriensis	NS	0.00600768	6.20526e-05	0.000143655	0	0	0	0	0	0.000472314	0	0	0	0	0	0	0	0	0	0.00076494	0	0	0	0	0	0	0	0	0.256309	0	0	0	0	0	0	0	0	0	0	0	0.000783815	0	0	0	0	0	0	0	0
Leptotrichia buccalis	2.5657	0.00590017	0.0718048	0.0167446	0	0	0	0	0.00104333	0	0	0	0	0	0	0	0.0686408	0.0435923	0	0	0	0	0.00435234	0	0.00884102	0.0370342	0	0.00490305	0	0.00139926	0	0	0	0.00611104	0	0.000669066	0	0	0.00174623	0.00616576	0.0178501	0	0.0463291	0	0.00502963	0.0474304	0.502797	0.0975755	0.116467
Actinoplanes sp	NS	0.00586918	0.000105469	0.000160686	0	0	0	0	0.000222735	0	0	0	0	0	0	0	0	0	0	0.000242119	0	0	0	0	0	0	0	0.000654204	0.249436	0	0	0	0	0	0	0	0	0	0	0.000182819	0.00163742	0	0	0	0	0	0	0.000184671	0
Exiguobacterium antarcticum	2.41514	0.00581393	0.00174743	0.0424393	0	0	0	0.0807778	0.00182711	0.00392427	0	0	0.0107733	0.00441278	0	0	0	0.019085	0.00109112	0.000794448	0	0	0.00190549	0	0.00193533	0.00115813	0.0163061	0.00143106	0	0.00612606	0	0	0.00345294	0	0	0	0.0895468	0	0	0	0.000976862	0.00132753	0	0.00314698	0	0	0.0002042	0	0
Pseudomonas protegens	NS	0.00576527	0.00597738	0.00873161	0.0142876	0.00152651	0.0010006	0.000974082	0.00400776	0.00251398	0.00309072	0.0211003	0.0187724	0.0171877	0.0112562	0.00532381	0.00233101	0.000782483	0.0031315	0.00260578	0.0125776	0.022808	0.00312499	0.00206796	0.00793483	0.00237416	0.0116996	0.00557396	0.00651583	0	0.00362649	0	0.000707851	0.00109693	0.00156113	0.00228185	0.00219188	0.0168157	0.00532864	0.00713242	0.00160205	0.00979714	0.00268261	0.00129026	0.00722256	0	0.00159072	0.003975	0.00701542
Gloeocapsa sp	NS	0.00574575	0.000672559	0.00844995	0	0	0	0	0	0	0.00075642	0	0	0	0	0	0	0	0	0	0	0	0.000987875	0	0	0	0	0	0	0	0	0	0	0	0	0	0.000692901	0.00151879	0.238604	0.000310994	0.00329187	0	0.000904564	0	0	0	0	0	0
Ramlibacter tataouinensis	NS	0.00536309	0.00407002	0.00974729	0	0.00154548	0.00431477	0.00712248	0.00221207	0.000848409	0.00386937	0	0.0242231	0.00152644	0.0189935	0.00199629	0.00618091	0.00924245	0.00264202	0.00164886	0.00808502	0.013322	0.00131826	0.00697888	0.00267782	0	0.0155113	0.00297013	0.0109947	0.0050858	0.00458946	0	0	0.00462737	0.00131711	0.00455964	0.0110957	0.00810699	0.00211564	0.00290503	0.0236536	0.00183684	0.00422482	0.00217716	0.00609362	0.0011379	0.00282542	0.00251526	0.00189403
Streptococcus intermedius	NS	0.00525309	0.00433554	0.00420696	0	0	0.00573758	0.00111711	0.000257733	0.00207584	0.00445927	0	0	0.0155617	0.00829861	0	0.0171854	0.0134607	0.00153913	0	0.00206062	0.0120725	0.00537577	0	0	0.0914852	0	0.00908395	0	0	0.00155962	0	0	0.013209	0.000447589	0.00247918	0	0	0.00215685	0.00761559	0	0	0.00553771	0	0.00310616	0.00522029	0.0178588	0	0.00868917
Bacillus infantis	NS	0.00500452	0.00297158	0.00193101	0	0	0	0	0.00189588	0	0	0.0021191	0	0.00508762	0	0.0316048	0.00374564	0	0	0.00503768	0.00168421	0	0	0	0.0022313	0	0.00587492	0.00783707	0	0.0148321	0	0	0	0	0	0.000844295	0.000770456	0.00337758	0	0.00103741	0.0022525	0.00229582	0.00402324	0.116104	0.00253876	0.00308151	0	0.00419168	0.00591827
Geobacillus sp	NS	0.00495119	0.00742782	0.00153883	0	0.0281716	0	0	0.000138248	0	0.00165597	0	0	0.021703	0.00593519	0.0458502	0.0147492	0.0043322	0.00123839	0	0	0	0.0158596	0	0.00146437	0	0.00154225	0	0	0.00185411	0	0	0.00261267	0	0.02737	0.0073141	0	0	0	0	0	0.0291298	0.00198029	0	0	0	0.00077254	0.00733583	0
Caulobacter crescentus	2.20821	0.00483281	0.0218642	0.0115438	0.0439709	0.00104398	0.0026612	0	0.00025616	0.00257897	0.000170464	0	0	0	0.00274932	0.00707963	0.000569349	0.0147164	0.0183568	0.00668286	0	0	0	0	0	0	0	0	0.025066	0.00429434	0	0	0	0.00187548	0.00222429	0.00266938	0.0327913	0	0.00428736	0.0172407	0.00445104	0.00279178	0.00244618	0.00220602	0.00463079	0.00922388	0.00629832	0.00764579	0.250928
Corynebacterium diphtheriae	2.1443	0.00474667	0.00952343	0.00860352	0	0.0102131	0	0	0.000208831	0	0	0	0	0	0	0	0.00556986	0.00872534	0.0012471	0	0.00333929	0.00733639	0	0	0	0	0	0	0.0181642	0.00140036	0.0139007	0	0	0.00611586	0.00253865	0.00284577	0	0	0	0.0116556	0.000558255	0	0.106691	0.00359686	0	0.0178592	0.0100359	0	0.00156456
Pseudomonas fluorescens	NS	0.00461672	0.00402137	0.00882588	0	0	0.000780759	0.00162872	0.000826691	0.00312742	0.00030007	0.0196565	0.0243723	0.0163358	0.0153256	0.00830827	0.00668157	0.00471009	0.000224402	0.00914975	0.00360521	0.00264021	0	0	0.00716445	0.000476369	0.000838387	0.000882946	0.00817114	0.000503961	0.00727644	0	0.000710141	0.015957	0.000913605	0.000120486	0.00659693	0.00602502	0.00188678	0.0041946	0.00180813	0.00600651	0.00251187	0.00517773	0.00362296	0.00033827	8.39927e-05	0.00498482	0.00816422
Thermus thermophilus	2.49927	0.0045607	0.0186464	0.00919654	0	0	0.00165118	0.00361671	0.00695353	0.00074674	0	0	0	0	0.00597049	0.00878532	0	0	0.000830504	0.00483756	0.0289093	0.0032571	0.00290072	0	0	0	0	0.00653551	0	0	0.00168312	0	0	0.0101821	0.00241516	0	0.0284842	0.00891936	0.0197849	0.0182636	0.00594831	0.0141463	0.0112884	0	0	0.0269164	0.00963648	0.0138365	0.00416765
Clavibacter michiganensis	NS	0.00445491	0.0015964	0.00124283	0	0.00128692	0	0	0	0.178242	0	0	0	0	0.00169455	0	0.00140368	0	0.00141429	0	0	0	0	0	0	0	0	0	0.00343322	0	0	0	0	0	0	0	0	0	0	0.00103672	0	0.00114715	0	0	0.0019028	0	0	0.00418889	0
Wolbachia endosymbiont	2.38953	0.00439952	0	0	0	0	0	0	0.000205786	0	0	0.107647	0	0.0248504	0	0	0	0.00859812	0	0	0	0	0	0	0	0	0	0	0.0178994	0	0	0	0.00777804	0	0.00714753	0	0.0150531	0	0	0	0	0	0	0	0	0	0	0	0
Serratia marcescens	3.29119	0.00428964	0.0611701	0.320989	0.0230264	0.000410028	0.00328491	0.00392466	0.000402432	0	0	0	0.00593222	0.0279433	0.00107981	0	0.00044723	0.00420359	0	0.00131236	0	0	0	0.00277732	0.00213134	0	0.0224469	0.000787999	0	0.0040479	0.0651426	0	0.00475332	0	0	0	0.00588753	0	0	0.00132125	0.000537899	0	0.00144113	0	0.00121251	0	0.00483496	0.0106771	0.131907
Bradyrhizobium sp	NS	0.00426268	0.00347016	0.00336454	0	0.00416711	0.00111282	0.00472725	0.000477156	0.00155555	0.00508044	0	0.0120578	0.00082315	0.00585284	0.00699742	0.00303012	0.00854419	0.000610604	0.00355668	0.00326996	0.0119735	0	0.0075269	0.000722025	0	0.0136877	0.000800841	0.00296452	0.0132558	0.0226868	0.00241421	0.000644105	0.00399259	0.000118378	0	0.00598348	0.0207661	0.00285221	0.00179037	0.00309777	0.00148581	0.00032547	0.00352219	0.000821516	0.000767035	0.000228547	0.00180851	0.0130226
Herpetosiphon aurantiacus	NS	0.00425998	0.000377582	9.42474e-06	0	0	0	0	0	0	0	0	0	0	0	0	0	0	0	0	0	0	0	0	0	0	0	0	0	0	0	0	0	0	0	0	0	0	0	0	0	0.183179	0	0	0	0	0	0.00672118	0
Shewanella oneidensis	2.72952	0.00369378	0.0908212	0.00435038	0	0	0.000614561	0.00852544	0.00124228	0.000138967	0.00248005	0	0.0122082	0	0.0011111	0.00572225	0	0.00756941	0	0.00630181	0.000827687	0	0	0.00571558	0.012062	0.00393714	0	0	0	0	0	0.00366648	0	0	0.00485412	0	0.0242324	0.0116191	0.00173267	0.0129155	0.0033209	0	0.016806	0	0.0112288	0.0246959	0.0428085	0.0796515	0.0500256
Psychrobacter arcticus	NS	0.00358212	0.00864454	0.00349559	0	0.0063283	0.000576122	0.00673027	0.00417306	0.00234494	0.00051665	0.00781015	0.0686675	0	0	0.00306534	0.000862808	0.0141919	0.000579551	0.00084395	0.00310367	0.00454582	0	0	0.00822367	0.00123029	0	0.00304046	0	0	0	0	0	0	0.00235952	0	0.0014198	0.0031121	0.0016243	0	0.00259432	0.00282049	0.000926753	0	0.00233921	0.000436816	0.00238616	0.0122303	0.00145416
Bacillus licheniformis	3.15513	0.00295884	0.279962	0.00564034	0	0.00595881	0.00271242	0.00264054	0.00103566	0.00245336	0	0.0122569	0.00538819	0.0323695	0.00523084	0.0096212	0	0	0	0.0190722	0.000974151	0	0	0	0	0	0.00407767	0	0.00529894	0	0	0	0.00115131	0.00267622	0.000846383	0	0.00713012	0.00390719	0	0.000800053	0.00162856	0	0	0	0	0.189752	0.115338	0.381047	0.513014
Bacillus subtilis	2.72746	0.00294982	0.0959987	0.00478763	0	0	0.000362255	0	0.00146453	0	0.00292375	0	0.00359808	0	0.00261976	0	0.000542519	0	0	0	0.00975767	0.00142917	0	0	0.0051709	0	0.0490132	0.00191179	0.039808	0	0.0029541	0	0	0.0017871	0	0	0	0	0.00204266	0	0	0	0.00145682	0	0	0.0670177	0.0441929	0.098354	0.160469
Variovorax paradoxus	2.52459	0.00288487	0.00284384	0.0576057	0.00898866	0.00096036	0	0.000680907	0.000353463	0.00031632	0.00146356	0.00632128	0.0057893	0	0	0.00248098	0	0.00164093	0.00117268	0	0.00251201	0.0202358	0.00163833	0	0.00166399	0.00049788	0.00438123	0.000307606	0.00854012	0.000526718	0.00142594	0.00278192	0.000742209	0.000575088	0.00204613	0.000377781	0.0114914	0.00125942	0.00164332	0.00567343	0.00629928	0.00342422	0.00975109	0.00135288	0.00473321	0.000353545	0.001229	0.00312595	0.000882712
Enterococcus casseliflavus	2.46133	0.00286667	0.0151497	0.0149915	0	0	0	0.00845858	0	0.00564234	0.00659314	0.00604047	0	0	0.0177229	0	0	0	0.000896466	0	0	0	0	0	0	0.00570916	0.00167464	0	0.0130572	0	0.0154428	0	0.00283695	0	0	0	0	0	0.0339188	0.00246427	0.00280908	0	0	0	0	0	0.0104018	0.0169268	0.00449866
Micromonospora aurantiaca	NS	0.00267709	0.00114004	0.0102275	0.00838029	0	0	0.00253929	0.000146462	0	0	0	0	0.000884326	0.00864575	0.00231306	0	0	0	0	0.00175649	0	0	0	0	0.015318	0.00163388	0	0.060512	0	0	0.00518726	0	0	0	0	0	0	0	0.001683	0.0027407	0.00106415	0.00104898	0.00126132	0	0	0.00122766	0.000242865	0
Lactococcus garvieae	NS	0.00253026	0.028258	0.00566972	0	0.00645126	0.00430698	0.00914805	0.0125316	0	0.00632027	0	0	0	0	0	0	0	0.0110285	0	0	0	0	0	0.0195614	0	0	0.00206635	0	0.0070765	0	0	0	0	0	0	0	0	0.00441562	0	0.0183368	0	0.00755808	0	0	0.0047499	0.00383307	0	0.0405193
Isoptericola variabilis	2.2489	0.00229859	0.00170503	0.00635897	0	0	0.0027701	0	0.000311082	0.000417589	0	0	0.0275138	0	0	0	0	0	0	0	0.00124358	0	0	0	0	0	0.00520548	0	0.050734	0	0	0	0	0	0	0.000124682	0.00113777	0	0	0	0.000415799	0	0.003342	0	0.00562368	0.00175024	0.00260752	0.00154752	0.00349593
Riemerella anatipestifer	NS	0.00222155	0.00358453	0.0240451	0	0	0	0.00103045	0.0023774	0.00542531	0	0	0	0	0	0	0.0221932	0.0049666	0	0	0.034214	0	0	0	0	0	0	0	0.0206787	0	0	0	0	0	0	0.000381144	0	0	0.00198953	0	0	0	0.00227028	0	0	0.00160511	0.00239131	0	0
Rhizobium sp	2.57198	0.00215038	0.000210825	0.0017818	0	0.00053658	0.000586196	0.00342398	0.00019749	0.000530211	0	0	0	0.00476971	0.00423925	0.00207929	0.000585264	0.00550099	0.00314499	0	0.00105265	0.00154177	0.00411923	0	0.00418374	0	0.00146875	0	0.00858889	0.0123603	0	0	0	0	0.000685938	0	0	0	0.0005509	0.0142646	0.00246371	0.00860944	0.0047148	0.00226768	0	0	0.000147145	0.000436639	0.00147959
Flavobacteriaceae bacterium	NS	0.00208628	0.00439839	0.00175462	0	0.000757488	0.00275844	0.00322241	0.00176571	0.00773446	0.000494738	0.00373945	0.0027398	0.0134667	0	0	0.00165243	0.00388286	0	0	0.0208042	0	0	0	0.00590617	0	0	0.0029115	0.00404163	0.00124635	0.00224943	0	0.00351252	0.00136081	0	0.000446964	0	0	0.00155541	0.00122044	0	0	0	0	0.00224	0	0.000830894	0.0221905	0.00556994
Raoultella ornithinolytica	2.36997	0.00182795	0.0216502	0.00277565	0	0.00410152	0.00203672	0.00039655	0.00114362	0	0	0.00368141	0	0	0	0	0	0.0019113	0	0.00437587	0.0102407	0	0	0	0	0.00347949	0.00816499	0.00179145	0	0	0	0.00648058	0	0	0.000953306	0.000366689	0	0	0	0.00540674	0.0134515	0.00398843	0.00174735	0.0015758	0.00330785	0.00329438	0.0839471	0.00849569	0.00274175
Micromonospora sp	NS	0.00175501	0.00042831	0.00359808	0.00836292	0	0	0.00253403	0	9.80999e-05	0	0	0	0	0	0	0	0	0	0	0	0	0	0	0	0	0	0	0.0556192	0	0	0.00258825	0	0	0	0	0	0	0	0.00143959	0.000195359	0	0.000348934	0.00251741	0.00176148	0	0.000816744	0.00218125	0
Corynebacterium terpenotabidum	NS	0.00152042	0.0110214	0.00166838	0	0.00152426	0.00305288	0	0.000187003	0	0	0	0	0.00903288	0.0441557	0	0	0	0	0	0	0	0	0	0	0	0	0	0	0	0.00113161	0	0	0	0	0	0	0	0.00312989	0	0	0.00271743	0.000446445	0	0	0	0	0	0
Rubrobacter xylanophilus	2.38809	0.00137091	0.0305588	0.00355202	0	0	0	0.00138262	0	0	0	0	0	0	0.00513549	0	0	0.00166599	0	0	0	0	0	0	0.00337883	0	0	0.00124922	0	0.00427812	0	0	0.00150709	0	0	0	0.00933354	0	0.00533895	0.00733104	0.00639551	0.0104296	0.00152309	0	0	0	0.00338681	0.0169264	0.000597465
Carnobacterium maltaromaticum	2.60408	0.00127647	0.0831055	0	0	0	0	0	0	0	0	0	0.0290862	0	0	0	0.0075182	0	0	0	0	0	0	0	0	0	0	0	0	0	0	0.00998336	0	0	0	0	0	0	0	0	0.000753533	0	0.0026918	0.00485505	0	0	0	0.00607641	0.0670508
Nocardiopsis alba	NS	0.00116097	0.001723	0.0339065	0	0	0	0.00610099	0.00175948	0.0020076	0.000819601	0	0.00259363	0.00106236	0.00472104	0.00208404	0	0.00459464	0.00105073	0	0	0	0	0	0	0.00390342	0	0.00413426	0.00382601	0.00176979	0	0	0	0	0	0.000282079	0	0.00282112	0.000368106	0.000577664	0.00352763	0.00191758	0	0	0	0.000989935	0	0.00233406	0.00263639
Solibacillus silvestris	NS	0.000912304	0.0181047	5.45242e-05	0	0	0	0	6.44526e-05	0	0	0	0	0	0	0	0	0	0	0.00392346	0	0	0.0282313	0	0	0	0	0	0.00560612	0.000864404	0	0	0	0	0	0	0	0	0.000539374	0	0	0	0	0	0	0	0.000576264	0	0
Atopobium parvulum	NS	0.000905962	0.010722	0.0219479	0	0	0.00741897	0.00577791	0	0	0	0	0	0	0	0	0	0	0	0	0	0	0	0	0	0.00844962	0	0	0	0	0	0	0	0	0	0.00747996	0	0	0	0.00547074	0.00356354	0	0.000795614	0	0	0	0.0126635	0	0.00124839
Microcoleus sp	NS	0.000901629	0.00134723	0.283679	0	0	0	0.00298509	0	0	0.014299	0	0.0101521	0	0	0	0	0	0	0	0	0	0	0	0.000729493	0	0	0	0.00149759	0	0	0	0	0	0	0.00044165	0.0025189	0	0	0	0.00165696	0.00350274	0.000986508	0	0	0.00340986	0.00015394	0	0
Leifsonia xyli	NS	0.000864693	0.0137663	0.00115896	0	0.00078052	0.000568462	0.000830098	0.00038303	0	0	0	0.025408	0	0	0	0	0	0.00228738	0	0	0	0	0	0	0	0	0	0	0	0	0	0	0	0	0	0	0	0	0	0	0	0	0	0.00692433	0.00129303	0.000856159	0.00127029	0
Zymomonas mobilis	NS	0.000755446	0.000914656	0.000898468	0	0	0	0	0	0	0	0	0	0	0	0	0	0	0	0	0	0	0	0	0	0	0	0	0	0.00682575	0	0	0	0	0	0	0	0	0	0	0.0238095	0.00184894	0	0	0	0	0.00625689	0	0
Lactobacillus salivarius	2.32367	0.000709753	0.00641247	0.0062513	0	0	0	0	0.0147833	0	0	0	0	0	0	0	0	0	0.00252237	0	0	0	0	0	0	0.00713945	0	0	0	0	0	0	0.00532152	0	0	0	0	0	0	0	0.000752748	0	0	0	0	0	0	0.0140079	0
Butyrate-producing bacterium	NS	0.000652905	0.00147612	0.000699754	0	0	0	0	0	0	0	0	0.00421216	0	0.00153344	0	0	0.00895426	0	0	0	0	0	0	0	0	0	0	0	0	0.00518742	0	0	0	0	0	0.00313532	0	0	0.000469075	0.00458322	0	0	0	0	0	0	0.0104242	0.00374641
Salmonella enterica	NS	0.000520822	0.000464166	0.000579621	0	0	0	0	0.00105918	0	0	0.00639297	0	0	0	0	0	0	0.00221382	0	0	0	0	0	0	0	0	0.00165917	0.00230319	0	0	0	0	0	0	0	0	0.00509481	0	0	0.00113257	0.000769569	0.00177005	0	0	0	0.00023675	0	0
Janthinobacterium sp	NS	0.000513512	0.000811991	0.00051688	0	0	0	0	6.39901e-05	0	0.000170331	0	0	0	0	0	0	0	0.00114641	0.00445178	0	0	0	0	0	0	0.0014277	0	0	0	0	0	0	0.00187403	0.000222256	0.000102589	0	0	0	0	0.0123164	0	0.000305535	0	0	0.0112329	0	0	0
Idiomarina loihiensis	NS	0.00037246	0.0148499	0.000584037	0	0	0	0	0.000181202	0	0	0	0	0	0	0	0	0.00946368	0	0	0	0	0	0	0	0	0	0	0	0	0	0	0	0.00398003	0	0.000581004	0.00132548	0	0	0	0.000484396	0	0	0	0	0	0	0	0
Megamonas hypermegale	NS	0.000359295	0.000625836	0	0	0	0	0	0	0	0.00399116	0	0	0	0	0	0	0	0	0	0	0	0	0	0	0	0	0	0	0	0	0	0	0	0	0	0	0	0.00482608	0	0	0.00167604	0.00495639	0	0	0	0	0	0
Gemmatimonas aurantiaca	NS	0.00032486	0.00263329	0.000324162	0	0	0	0	0	0	0	0	0	0	0	0	0	0	0	0	0	0	0	0	0	0	0	0	0	0	0	0.00785933	0	0	0.000770749	0	0	0	0	0	0.00533892	0	0	0	0	0	0	0	0
Enterococcus faecium	2.37158	0.000205936	0.0345034	0.0194544	0	0	0	0	0	0	0	0	0	0	0	0	0	0	0	0.000829112	0	0	0	0	0	0.00483466	0	0	0	0	0	0	0	0	0	0	0	0	0.00319148	0	0	0	0	0	0	0.0446302	0.00980306	0.019604	0.0407149
Lysinibacillus sphaericus	NS	0.000169735	0.000354454	6.17594e-05	0	0	0	0.0012978	0	0	0	0	0	0	0	0	0	0	0	0	0	0	0	0	0.00317154	0	0	0	0	0	0	0	0.00282927	0	0	0	0	0	0	0	0	0	0	0	0	0	0	0	0
Shewanella sp	NS	1.51108e-05	5.19459e-05	0	0	0	0	0	0	0	0	0	0	0	0	0	0	0	0.000649767	0	0	0	0	0	0	0	0	0	0	0	0	0	0	0	0	0	0	0	0	0	0	0	0	0	0	0	0	0	0
Anaerolinea thermophila	NS	0	0.00119096	0.00511009	0	0	0	0	0	0	0	0	0	0	0	0	0	0	0	0	0	0	0	0	0	0	0	0	0	0	0	0	0	0	0	0	0	0	0	0	0	0	0	0	0	0	0	0	0
*NS, not significant
[truncated: 42 more columns]
